# Supplementary material for: Targeted cross-linker delivery for the in situ mapping of protein conformations and interactions in mitochondria
Source: Nat Commun. 2023 Jun 30;14:3882. doi: 10.1038/s41467-023-39485-3 (PMC10313818; doi:10.1038/s41467-023-39485-3)
Supplement: Supplementary file 4 — Source data [file 41467_2023_39485_MOESM4_ESM.xlsx]

## Sheet: Figure 2a
Figure 2a: TEM images of the 70DSS-DDAB@PLGA/Kolliphor EL nanoparticles.

## Sheet: Figure 2b
Figure 2b: Size, PDI, and zeta potential variations of the three NPs.
	Diameter (nm)	PDI	Zeta potential (mv)
10DSS-DDAB@PLGA/Kolliphor EL NPs-1-1	316.9	0.074	37.7
10DSS-DDAB@PLGA/Kolliphor EL NPs-1-2	320.1	0.097	37.8
10DSS-DDAB@PLGA/Kolliphor EL NPs-1-3	328.4	0.07	37.1
10DSS-DDAB@PLGA/Kolliphor EL NPs-2-1	312.7	0.143	34.7
10DSS-DDAB@PLGA/Kolliphor EL NPs-2-2	306.6	0.064	35.4
10DSS-DDAB@PLGA/Kolliphor EL NPs-2-3	303.8	0.118	34.4
10DSS-DDAB@PLGA/Kolliphor EL NPs-3-1	320.1	0.104	33.7
10DSS-DDAB@PLGA/Kolliphor EL NPs-3-2	315.1	0.135	32.6
10DSS-DDAB@PLGA/Kolliphor EL NPs-3-3	314.9	0.062	33.3
40DSS-DDAB@PLGA/Kolliphor EL NPs-1-1	297.4	0.248	38.9
40DSS-DDAB@PLGA/Kolliphor EL NPs-1-2	299.5	0.257	40.4
40DSS-DDAB@PLGA/Kolliphor EL NPs-1-3	294.8	0.21	40.6
40DSS-DDAB@PLGA/Kolliphor EL NPs-2-1	274.2	0.123	42.2
40DSS-DDAB@PLGA/Kolliphor EL NPs-2-2	276.7	0.077	42.1
40DSS-DDAB@PLGA/Kolliphor EL NPs-2-3	272	0.137	42
40DSS-DDAB@PLGA/Kolliphor EL NPs-3-1	288	0.031	42
40DSS-DDAB@PLGA/Kolliphor EL NPs-3-2	285.8	0.068	42.8
40DSS-DDAB@PLGA/Kolliphor EL NPs-3-3	288.5	0.03	42.9
70DSS-DDAB@PLGA/Kolliphor EL NPs-1-1	274.9	0.077	37.1
70DSS-DDAB@PLGA/Kolliphor EL NPs-1-2	270.6	0.069	41.3
70DSS-DDAB@PLGA/Kolliphor EL NPs-1-3	281.5	0.056	37
70DSS-DDAB@PLGA/Kolliphor EL NPs-2-1	274.1	0.152	37.9
70DSS-DDAB@PLGA/Kolliphor EL NPs-2-2	266.2	0.074	37.3
70DSS-DDAB@PLGA/Kolliphor EL NPs-2-3	271.9	0.086	37.9
70DSS-DDAB@PLGA/Kolliphor EL NPs-3-1	282.3	0.115	37.1
70DSS-DDAB@PLGA/Kolliphor EL NPs-3-2	281.4	0.132	35.9
70DSS-DDAB@PLGA/Kolliphor EL NPs-3-3	281.4	0.13	39.6

## Sheet: Figure 2c
Figure 2c: The loading efficiency of DSS in the DSS-DDAB@PLGA/Kolliphor EL NPs, measured using HPLC.
Standardcurve
Group	Retention time(min)	Area(:iv*sec)	Average(Area(:iv*sec))	Concentration of DSS (mg/ml)
0.05mg/ml-1	12.124	3878750	3.94473e+06	0.05
0.05mg/ml-2	11.684	3980241
0.05mg/ml-3	11.803	3975194
0.1mg/ml-1	11.7	7888251	7.89188e+06	0.1
0.1ml/ml-2	11.624	7925698
0.1mg/ml-3	11.769	7861681
0.25mg/ml-1	11.755	18270881	1.82665e+07	0.25
0.25mg/ml-2	11.749	18235489
0.25mg/ml-3	11.61	18292987
0.5mg/ml-1	11.754	34574405	34850214	0.5
0.5mg/ml-2	11.542	35392550
0.5mg/ml-3	11.732	34583687
0.75mg/ml-1	11.622	49646388	4.97449e+07	0.75
0.75mg/ml-2	11.569	50651037
0.75mg/ml-3	11.613	48937277
1mg/ml-1	11.68	58816573	5.91362e+07	1
1mg/ml-2	11.677	59034480
1mg/ml-3	11.677	59557512
1.2mg/ml-1	11.586	67367935	6.77771e+07	1.2
1.2mg/ml-2	11.664	65226671
1.2mg/ml-3	11.523	70736738
1.5mg/ml-1	11.784	74774494	7.63351e+07	1.5
1.5mg/ml-2	11.781	75991471
1.5mg/ml-3	11.726	78239232
Group	Retention time(min)	Area(:iv*sec)	Average(Area(:iv*sec))	Concentration of DSS (mg/ml)	Amount of DSS (mg/ml)	Loading efficiency	Average loading efficiency
10DSS-DDAB@PLGA/Kolliphor EL NPs-1-1	11.419	3627436	3.48666e+06	0.0355237	0.00710474	0.000866432	0.00103679
10DSS-DDAB@PLGA/Kolliphor EL NPs-1-2	11.385	3545801
10DSS-DDAB@PLGA/Kolliphor EL NPs-1-3	11.831	3286744
10DSS-DDAB@PLGA/Kolliphor EL NPs-2-1	11.384	2279450	2.36664e+06	0.0195234	0.00390468	0.000454032
10DSS-DDAB@PLGA/Kolliphor EL NPs-2-2	11.571	2333080
10DSS-DDAB@PLGA/Kolliphor EL NPs-2-3	11.421	2487379
10DSS-DDAB@PLGA/Kolliphor EL NPs-3-1	11.602	6830264	6.38761e+06	0.0769659	0.0153932	0.0017899
10DSS-DDAB@PLGA/Kolliphor EL NPs-3-2	10.989	6222216
10DSS-DDAB@PLGA/Kolliphor EL NPs-3-3	11.068	6110349
40DSS-DDAB@PLGA/Kolliphor EL NPs-1-1	11.248	56150343	5.48459e+07	0.913991	1.37099	0.169258	0.17145
40DSS-DDAB@PLGA/Kolliphor EL NPs-1-2	11.623	51536263
40DSS-DDAB@PLGA/Kolliphor EL NPs-1-3	10.987	56851017
40DSS-DDAB@PLGA/Kolliphor EL NPs-2-1	11.252	51434850	5.41839e+07	0.899725	1.34959	0.168698
40DSS-DDAB@PLGA/Kolliphor EL NPs-2-2	11.225	55239675
40DSS-DDAB@PLGA/Kolliphor EL NPs-2-3	11.403	55877036
40DSS-DDAB@PLGA/Kolliphor EL NPs-3-1	11.256	54427088	5.49967e+07	0.917242	1.37586	0.176393
40DSS-DDAB@PLGA/Kolliphor EL NPs-3-2	11.234	55487607
40DSS-DDAB@PLGA/Kolliphor EL NPs-3-3	11.213	55075470
70DSS-DDAB@PLGA/Kolliphor EL NPs-1-1	11.527	66396729	6.61878e+07	1.1584	1.73761	0.217201	0.232129
70DSS-DDAB@PLGA/Kolliphor EL NPs-1-2	11.346	62569210
70DSS-DDAB@PLGA/Kolliphor EL NPs-1-3	10.108	69597441
70DSS-DDAB@PLGA/Kolliphor EL NPs-2-1	11.057	62651067	67408338	1.18471	1.77706	0.224944
70DSS-DDAB@PLGA/Kolliphor EL NPs-2-2	11.191	68212395
70DSS-DDAB@PLGA/Kolliphor EL NPs-2-3	10.931	71361552
70DSS-DDAB@PLGA/Kolliphor EL NPs-3-1	11.34	72869119	7.45685e+07	1.339	2.00851	0.254241
70DSS-DDAB@PLGA/Kolliphor EL NPs-3-2	11.501	76471778
70DSS-DDAB@PLGA/Kolliphor EL NPs-3-3	11.174	74364752

## Sheet: Figure 3a-3b
Figure 3a: According to the SubMitoLocalization of the proteins in MitoCarta3, the mitochondrial inter-cross-linked peptides detected in all fractions were sorted and displayed according to the SubMitoLocalization of connexins.
protein1	MitoCarta3.0_SubMitoLocalization-1	protein2	MitoCarta3.0_SubMitoLocalization-2	Combine score in STRING
HSPD1	Matrix	ALDH5A1	Matrix	-		Note1: "-" represents unannotated protein-protein interactions in the STRING database
HSPD1	Matrix	GTPBP6	Matrix	-		Note2: Detected protein-protein interactions unannotated in the STRING database are shown in red
ATP5F1D	MIM	GPAM	Membrane	-		Note3: Detected protein-protein interactions annotated in the STRING database are shown in black
RHOT1	MOM	CEP89	IMS	-
ATP5MF	MIM	ATP5MF-PTCD1	unknown	-
DNAJC15	MIM	MTFP1	Membrane	-
NDUFC1	MIM	ADCK1	unknown	-
TIMM8B	MIM	GFM1	Matrix	-
ACADM	Matrix	GUF1	Matrix	-
BPHL	Matrix	SLC25A19	MIM	-
NNT	MIM	FUNDC2	MOM	-
ATP5F1C	MIM	GARS1	Matrix	-
IMMT	MIM	MOCS1	Matrix	-
HSPD1	Matrix	BID	MOM	-
ATP5F1D	MIM	SPRYD4	Matrix	-
ACACB	MOM	TUFM	Matrix	-
COX17	IMS	SDHAF4	Matrix	-
AGMAT	Matrix	MICU3	MIM	-
PICK1	unknown	MRPS16	Matrix	-
GLS2	Matrix	UQCRH	MIM	-
ADCY10	Membrane	CPS1	Matrix	-
GLRX2	Matrix	OSGEPL1	Matrix	-
COASY	Matrix	MCU	MIM	-
AKR7A2	Matrix	TRIT1	Matrix	-
IMMT	MIM	PIF1	Matrix	-
GUF1	Matrix	APOO	MIM	-
SDHA	MIM	SNAP29	IMS	-
ACLY	Matrix	HSD17B8	Matrix	0.219
BCL2L13	MOM	AGPAT5	MOM	-
MTIF3	Matrix	OGG1	Matrix	-
DMGDH	Matrix	SETD9	Matrix	-
NGRN	Matrix	TUFM	Matrix	-
ALAS2	Matrix	DNM1L	MOM	-
SLC25A4	MIM	LAP3	Matrix	-
IDH3G	Matrix	LIG3	Matrix	-
HSPD1	Matrix	NDUFS5	MIM	0.154
BCO2	MIM	TIMM8B	MIM	-
CYB5R3	MOM	DNM1L	MOM	-
ACSM4	Matrix	AARS2	Matrix	-
ACSM4	Matrix	TBRG4	Matrix	-
HARS2	Matrix	CYB5B	MOM	-
MCUR1	MIM	SLC25A4	MIM	-
PCCA	Matrix	MTHFD2	Matrix	-
MTHFD2L	Matrix	PCCA	Matrix	-
ACADL	MIM	PYURF	unknown	-
TDRKH	Membrane	PICK1	unknown	-
LETM1	MIM	FTMT	Matrix	-
COX7C	MIM	HSPD1	Matrix	0.235
LETM1	MIM	TRAP1	Matrix	-
OCIAD1	MOM	ECHDC3	Matrix	-
TOMM20	MOM	MTRF1L	Matrix	-
ENDOG	IMS	TXNRD1	unknown	-
LETM1	MIM	ETHE1	Matrix	0.31
OGDHL	Matrix	GFM2	Matrix	-
GLDC	Matrix	COX7C	MIM	-
ACADVL	MIM	GUF1	Matrix	-
VDAC1	MOM	FASTKD1	Matrix	-
BNIP3L	MOM	MTG2	Matrix	-
COQ3	MIM	DHX30	Matrix	-
FAM162A	MIM	NDUFV3	MIM	0.337
ATP5F1B	MIM	POLQ	Matrix	-
ATP5F1A	MIM	METTL8	Matrix	-
PDP1	MIM	OGG1	Matrix	-
HADHA	MIM	BCL2	MOM	-
LRPPRC	Matrix	OXNAD1	Matrix	-
SPIRE1	MOM	DECR1	Matrix	-
ALDH4A1	Matrix	NOCT	Matrix	-
MGST1	Membrane	GUF1	Matrix	-
HSD17B4	unknown	LIG3	Matrix	-
BCKDHB	MIM	RMND1	MIM	-
VDAC1	MOM	DHTKD1	Matrix	-
PDSS1	MIM	NDUFV3	MIM	-
TOMM40	MOM	SFXN4	MIM	-
HINT1	unknown	FOXRED1	MIM	-
OSBPL1A	unknown	TOMM7	MOM	-
MRPL3	Matrix	DHTKD1	Matrix	-
HSDL2	Matrix	HSPD1	Matrix	-
PHB2	MIM	PHB	MIM	0.999
ATP5PF	MIM	ATP5PD	MIM	0.999
ATP5F1B	MIM	ATP5F1A	MIM	0.999
MRPS18B	Matrix	MRPS22	Matrix	0.999
UQCRFS1	MIM	UQCR10	MIM	0.999
UQCRC2	MIM	UQCRB	MIM	0.999
ATP5F1D	MIM	ATP5F1E	MIM	0.999
HSPD1	Matrix	HSPE1	Matrix	0.999
ATP5PD	MIM	ATP5PB	MIM	0.999
SDHC	MIM	SDHB	MIM	0.999
NDUFA6	MIM	NDUFS4	MIM	0.999
CYC1	MIM	UQCRFS1	MIM	0.999
PMPCB	Matrix	PMPCA	Matrix	0.997
ATP5PB	MIM	ATP5PO	MIM	0.999
ATP5F1C	MIM	ATP5F1E	MIM	0.999
MRPL28	Matrix	MRPL9	Matrix	0.995
MICU1	MIM	MCU	MIM	0.999
MRPL42	Matrix	MRPL22	Matrix	0.992
ATP5PF	MIM	ATP5F1A	MIM	0.998
GLUD1	Matrix	GLUD2	Matrix	0.948
MRPS18A	Matrix	MRPL53	Matrix	0.904
VDAC1	MOM	VDAC3	MOM	0.971
SLC25A4	MIM	SLC25A5	MIM	0.971
COX6B1	MIM	NDUFA4	MIM	0.993
CYB5R3	MOM	CYB5B	MOM	0.936
NDUFAB1	MIM	UQCRB	MIM	0.973
COQ2	MIM	COQ4	MIM	0.946
SLC25A4	MIM	SLC25A6	MIM	0.909
SLC25A5	MIM	SLC25A6	MIM	0.905
TRAP1	Matrix	HSPA9	Matrix	0.846
COX7A2	MIM	NDUFB3	MIM	0.838
SLC25A6	MIM	SLC25A31	MIM	0.804
SLC25A5	MIM	SLC25A31	MIM	0.804
ATP5F1B	MIM	MTCH2	MOM	0.638
SLC25A13	MIM	SLC25A12	MIM	0.313
MDH2	Matrix	HSPD1	Matrix	0.811
VDAC2	MOM	SAMM50	MOM	0.751
FASTKD2	Matrix	LRPPRC	Matrix	0.675
SIRT3	Matrix	MACROD1	Matrix	0.563
OGDH	Matrix	VDAC1	MOM	0.45
OGDHL	Matrix	PDHA1	Matrix	0.442
TACO1	Matrix	ATPAF2	Matrix	0.397
LONP1	Matrix	VARS2	Matrix	0.234
COX5B	MIM	PRDX6	unknown	0.29
MTHFD1L	Matrix	LONP1	Matrix	0.317
ACADVL	MIM	ACAD10	Matrix	0.561
SDHA	MIM	FASTKD3	Matrix	0.417
MTIF2	Matrix	POLG	Matrix	0.33
HSPD1	Matrix	SND1	unknown	0.211
IBA57	Matrix	MTIF2	Matrix	0.233
HSPD1	Matrix	IDH3G	Matrix	0.918
MRPL46	Matrix	ATPAF1	Matrix	0.332
CPS1	Matrix	ACACA	Matrix	0.277
TUFM	Matrix	TIMM10B	MIM	0.241
HSPD1	Matrix	ACACA	Matrix	0.202
ATP5PD	MIM	TRAP1	Matrix	0.391
HADHA	MIM	DLAT	Matrix	0.279
PRDX6	unknown	GLUD2	Matrix	0.207
PHB2	MIM	MCAT	Matrix	0.209
YARS2	Matrix	SLC30A9	MIM	0.219
ATP5F1A	MIM	STOM	Membrane	0.298
NDUFV3	MIM	GFM1	Matrix	0.271
LETM1	MIM	TOMM70	MOM	0.288
PRDX3	Matrix	NAXD	MIM	0.211
NAXD	MIM	HIBADH	Matrix	0.199
HADHA	MIM	ALDH3A2	Membrane	0.266
HSPD1	Matrix	FASTKD3	Matrix	0.388
TUFM	Matrix	MTERF2	Matrix	0.17
NDUFA6	MIM	C12orf65	Matrix	0.236
DECR1	Matrix	UQCRH	MIM	0.21
TRMT5	Matrix	FASTKD5	Matrix	0.231
CYB5R3	MOM	ATP5F1A	MIM	0.272
ATAD3A	MIM	ATAD3B	MIM	0.55
ATP5F1B	MIM	FPGS	Matrix	-
DLAT	Matrix	NSUN2	Matrix	-
Figure 3b: GO analysis results of the identified unannotated protein-protein interactions categorized by the biological process.
Protein A	Protein B
HSPD1	ALDH5A1
HSPD1	GTPBP6
ATP5F1D	GPAM
RHOT1	CEP89
ATP5MF	ATP5MF-PTCD1
DNAJC15	MTFP1
NDUFC1	ADCK1
TIMM8B	GFM1
ACADM	GUF1
BPHL	SLC25A19
NNT	FUNDC2
ATP5F1C	GARS1
IMMT	MOCS1
HSPD1	BID
ATP5F1D	SPRYD4
ACACB	TUFM
COX17	SDHAF4
AGMAT	MICU3
PICK1	MRPS16
GLS2	UQCRH
ADCY10	CPS1
GLRX2	OSGEPL1
COASY	MCU
AKR7A2	TRIT1
IMMT	PIF1
GUF1	APOO
SDHA	SNAP29
BCL2L13	AGPAT5			-
MTIF3	OGG1			-
DMGDH	SETD9			-
NGRN	TUFM			-
ALAS2	DNM1L			-
SLC25A4	LAP3			-
IDH3G	LIG3			-
BCO2	TIMM8B
CYB5R3	DNM1L
ACSM4	AARS2
ACSM4	TBRG4
HARS2	CYB5B
MCUR1	SLC25A4
PCCA	MTHFD2
MTHFD2L	PCCA
ACADL	PYURF
TDRKH	PICK1
LETM1	FTMT
LETM1	TRAP1
OCIAD1	ECHDC3
TOMM20	MTRF1L
ENDOG	TXNRD1
OGDHL	GFM2
GLDC	COX7C
ACADVL	GUF1
VDAC1	FASTKD1
BNIP3L	MTG2
COQ3	DHX30
ATP5F1B	POLQ
ATP5F1A	METTL8
PDP1	OGG1
HADHA	BCL2
LRPPRC	OXNAD1
SPIRE1	DECR1
ALDH4A1	NOCT
MGST1	GUF1
HSD17B4	LIG3
BCKDHB	RMND1
VDAC1	DHTKD1
PDSS1	NDUFV3
TOMM40	SFXN4
HINT1	FOXRED1
OSBPL1A	TOMM7
MRPL3	DHTKD1
HSDL2	HSPD1
ATP5F1B	FPGS
DLAT	NSUN2
Term	Count	Ratio	P-Value
cristae formation	8	6.3	9.8e-10
ATP biosynthetic process	6	4.7	1.2e-06
tricarboxylic acid cycle	6	4.7	3.4e-06
mitochondrial ATP synthesis coupled proton transport	5	3.9	8.3e-06
mitochondrial calcium ion transport	5	3.9	1.4e-05
fatty acid beta-oxidation	6	4.7	1.7e-05
mitochondrion organization	7	5.5	3.1e-05
electron transport chain	6	4.7	3.8e-05
protein targeting to mitochondrion	5	3.9	4.1e-05
mitochondrial calcium ion homeostasis	4	3.1	0.00013
generation of precursor metabolites and energy	5	3.9	0.00022
protein import into mitochondrial matrix	4	3.1	0.00026
oxidative phosphorylation	4	3.1	0.00088
hydrogen ion transmembrane transport	6	4.7	0.00091
mitochondrial outer membrane permeabilization	3	2.4	0.0014
fatty acid beta-oxidation using acyl-CoA dehydrogenase	3	2.4	0.0017
mitochondrial calcium uptake	3	2.4	0.0021
response to drug	8	6.3	0.0023
apoptotic mitochondrial changes	3	2.4	0.0045
regulation of mitophagy	3	2.4	0.005
ATP synthesis coupled proton transport	3	2.4	0.007
folic acid metabolic process	3	2.4	0.007
positive regulation of mitochondrial fission	3	2.4	0.0077
release of cytochrome c from mitochondria	3	2.4	0.0084
response to muscle activity	3	2.4	0.0099
mitochondrial translational elongation	4	3.1	0.018
reactive oxygen species metabolic process	3	2.4	0.018
mitochondrial translational termination	4	3.1	0.019
positive regulation of succinate dehydrogenase activity	2	1.6	0.019
carnitine metabolic process, CoA-linked	2	1.6	0.019
tRNA modification	3	2.4	0.019
macroautophagy	4	3.1	0.023
double-strand break repair via alternative nonhomologous end joining	2	1.6	0.025
positive regulation of intrinsic apoptotic signaling pathway	3	2.4	0.028
response to cold	3	2.4	0.028
cell redox homeostasis	3	2.4	0.035
mitochondrial RNA processing	2	1.6	0.037
positive regulation of macromitophagy	2	1.6	0.037
negative regulation of fatty acid oxidation	2	1.6	0.037
succinate metabolic process	2	1.6	0.037
regulation of mitochondrial mRNA stability	2	1.6	0.043
mitochondrion transport along microtubule	2	1.6	0.043
response to hydrogen peroxide	3	2.4	0.044
ribosome disassembly	2	1.6	0.049
regulation of stem cell differentiation	2	1.6	0.049
oxygen homeostasis	2	1.6	0.049
regulation of mitochondrial translation	2	1.6	0.049
translation	5	3.9	0.051
negative regulation of mitochondrial fusion	2	1.6	0.055
mitochondrial ATP synthesis coupled electron transport	2	1.6	0.061
tetrahydrofolate interconversion	2	1.6	0.061
response to xenobiotic stimulus	5	3.9	0.063
response to glucocorticoid	3	2.4	0.065
post-embryonic development	3	2.4	0.067
mitochondrial genome maintenance	2	1.6	0.067
positive regulation of mitochondrial calcium ion concentration	2	1.6	0.067
mitochondrial respiratory chain complex I assembly	3	2.4	0.072
positive regulation of mitochondrial membrane potential	2	1.6	0.073
regulation of mitochondrial membrane permeability	2	1.6	0.073
response to lipopolysaccharide	4	3.1	0.075
CDP-diacylglycerol biosynthetic process	2	1.6	0.079
regulation of cholesterol metabolic process	2	1.6	0.079
cellular response to interleukin-7	2	1.6	0.085
cellular oxidant detoxification	3	2.4	0.085
DNA recombination	3	2.4	0.087
glutamate metabolic process	2	1.6	0.091
mRNA methylation	2	1.6	0.091
ubiquinone biosynthetic process	2	1.6	0.091
aflatoxin metabolic process	2	1.6	0.091
positive regulation of apoptotic process	6	4.7	0.091
positive regulation of mitochondrial translation	2	1.6	0.096
nitric oxide biosynthetic process	2	1.6	0.096
negative regulation of fatty acid biosynthetic process	2	1.6	0.096
regulation of lipid metabolic process	3	2.4	0.097

## Sheet: Figure 5b-5d
Figure 5b: Histograms showing the length distribution of all distance restraints on the SCI1III2IV1 structures in Fig. 5c after docking.
Cα-Cα distance (Å)	Number of cross-linked peptides (Cα-Cα distance < 30 Å (PDB model ))	Number of cross-linked peptides (Cα-Cα distance < 30 Å (AlphaFold model ))	Number of cross-linked peptides (Cα-Cα distance > 30 Å (AlphaFold model ))
35.1			1
25		1
22.8		1
21.4	1
18.4		1
18	1
16.6	1
16.2	1
15.2	1
14.5	1
14.3	1
13		1
12.8	1
12.6	1
12.1	2
12	1
11.8	3
11		1
10.7	2
10.3	1
10.2	1
9.7	1
9.6	1
9.1		1
8.9	1
8.8	1
7.7	1
7.5	1
7	1
6.7	1
6.5	1
6.3	1
5.9		1
5.7	1
5.2	1
3.8	9
Figure 5c and 5d:The detected cross-linked sites were mapped on the SCI1III2IV1 structure, and cross-linked peptides were positioned on Cα-Cα links of subunit residues in the complex structure (PDB code: 5Z62 [https://www.rcsb.org/structure/5Z62] & 5XTH [https://www.rcsb.org/structure/5XTH]).
PDB code:Including 5Z62(https://www.rcsb.org/structure/5Z62) and 5XTH(https://www.rcsb.org/structure/5xth); Alpha Fold model: Including AF-O95168-F1-model_v1(https://alphafold.ebi.ac.uk/entry/O95168), AF-O43678-F1-model_v1(https://alphafold.ebi.ac.uk/entry/O43678), AF-P22695-F1-model_v1(https://alphafold.ebi.ac.uk/entry/P22695), AF-P14927-F1-model_v1(https://alphafold.ebi.ac.uk/entry/P14927) and …
Protein ID：	Measurement of Cα-Cα distance between cross-linked protein sites	Cα-Cα distance (Å)
UQCRB-UQCRC2	distance AFK4-AWK92,/AFAF-P14927-F1-model_v1//A/4/CA,/5XTH//AW/92/CA	35.1
	distance ASK4-AKK92,/AF-P14927-F1-model_v1//A/4/CA,/5XTH//AK/92/CA	35.1
UQCRB-NDUFAB1	distance AFK4-GK88,/AFAF-P14927-F1-model_v1//A/4/CA,/5XTH//G/88/CA	25
CYC1-UQCRFS1	distance AHK170-ACK168,/5XTH//AH/170/CA,/5XTH//AC/168/CA	12.8
	distance AUK170-APK168,/5XTH//AU/170/CA,/5XTH//AP/168/CA	12.9
UQCR10-UQCRFS1	distance ADA2-ACK101,/5XTH//AD/2/CA,/5XTH//AC/101/CA	12.1
	distance AQA2-APK101,/5XTH//AQ/2/CA,/5XTH//AP/101/CA	10.3
NDUFA4-COX6B1	distance HK85-NK55,/5Z62_1//H/85/CA,/5Z62_1//N/55/CA	14.5
COX7A2-NDUFB3	distance JK33-ZK39,/5Z62_1//J/33/CA,/5XTH//Z/39/CA	16.6
NDUFA6-NDUFS4	distance EK116-LK73,/5XTH//E/116/CA,/5XTH//L/73/CA	11.8
COX4I1	distance DK60-DK67,/5Z62_1//D/60/CA,/5Z62_1//D/67/CA	12.1
	distance DK60-DK87,/5Z62_1//D/60/CA,/5Z62_1//D/87/CA	18
	distance DK159-DK168,/5Z62_1//D/159/CA,/5Z62_1//D/168/CA	5.2
	distance DK53-DK60,/5Z62_1//D/53/CA,/5Z62_1//D/60/CA	11.8
COX5B	distance FK107-FK121,/5Z62_1//F/107/CA,/5Z62_1//F/121/CA	7.7
	distance FK56-FK57,/5Z62_1//F/56/CA,/5Z62_1//F/57/CA	3.8
COX6B1	distance HK13-HK8,/5Z62_1//H/13/CA,/5Z62_1//H/8/CA	9.7
	distance HK10-HK13,/5Z62_1//H/10/CA,/5Z62_1//H/13/CA	8.9
COX6C	distance IK60-IK67,/5Z62_1//I/60/CA,/5Z62_1//I/67/CA	10.7
	distance IK46-IK47,/5Z62_1//I/46/CA,/5Z62_1//I/47/CA	3.8
COX7A2	distance JK25-JK27,/5Z62_1//J/25/CA,/5Z62_1//J/27/CA	6.3
COX5A	distance EK113-EK115,/5Z62_1//E/113/CA,/5Z62_1//E/115/CA	5.7
NDUFV2	distance OK154-OK155,/5XTH//O/154/CA,/5XTH//O/155/CA	3.8
	distance OK68-OK75,/5XTH//O/68/CA,/5XTH//O/75/CA	9.6
NDUFS1	distance MK467-MK499,/5XTH//M/467/CA,/5XTH//M/499/CA	8.8
NDUFS4	distance LK154-LK156,/5XTH//L/154/CA,/5XTH//L/156/CA	6.5
NDUFB8	distance cK53-cK54,/5XTH//c/53/CA,/5XTH//c/54/CA	3.8
NDUFB7	distance vK112-vK113,/5XTH//v/112/CA,/5XTH//v/113/CA	3.8
NDUFAB1	distance GK151-GK152,/5XTH//G/151/CA,/5XTH//G/152/CA	3.8
	distance XK151-XK152,/5XTH//X/151/CA,/5XTH//X/152/CA	3.8
NDUFA9	distance JK175-JK189,/5XTH//J/175/CA,/5XTH//J/189/CA	15.2
	distance JK113-JK147,/5XTH//J/113/CA,/5XTH//J/147/CA	10.2
NDUFA8	distance uK38-uK65,/5XTH//u/38/CA,/5XTH//u/65/CA	12
	distance uK14-uK19,/5XTH//u/14/CA,/5XTH//u/19/CA	14.3
	distance uK130-uK132,/5XTH//u/130/CA,/5XTH//u/132/CA	6.7
NDUFA6	distance EK116-EK121,/5XTH//E/116/CA,/5XTH//E/121/CA	7.5
NDUFA5	distance HK6-HK7,/5XTH//H/6/CA,/5XTH//H/7/CA	3.8
	distance HK40-HK46,/5XTH//H/40/CA,/5XTH//H/46/CA	7
NDUFA2	distance FK45-FK46,/5XTH//F/45/CA,/5XTH//F/46/CA	3.8
	distance AK13-AK98,/NDUFA2-AF-O43678-F1-model_v1//A/13/CA,/NDUFA2-AF-O43678-F1-model_v1//A/98/CA	11
UQCRH	distance AEK42-AEK85,/5XTH//AE/42/CA,/5XTH//AE/85/CA	16.2
	distance ARK42-ARK85,/5XTH//AR/42/CA,/5XTH//AR/85/CA	16.2
UQCRC2	distance AKK159-AKK199,/5XTH//AK/159/CA,/5XTH//AK/199/CA	12.6
	distance AKK250-AKK430,/5XTH//AK/250/CA,/5XTH//AK/430/CA	21.4
	distance AWK159-AWK199,/5XTH//AW/159/CA,/5XTH//AW/199/CA	12.7
	distance AWK250-AWK430,/5XTH//AW/250/CA,/5XTH//AW/430/CA	21.4
	distance K21-K23,/UQCRC2-AF-P22695-F1-model_v1//A/21/CA,/UQCRC2-AF-P22695-F1-model_v1//A/23/CA	5.9
	distance K21-K23,/AW-UQCRC2-AF-P22695-F1-model_v1//A/21/CA,/AW-UQCRC2-AF-P22695-F1-model_v1//A/23/CA	5.9
UQCRC1	distance ALK134-ALK138,/5XTH//AL/134/CA,/5XTH//AL/138/CA	11.8
	distance AYK134-AYK138,/5XTH//AY/134/CA,/5XTH//AY/138/CA	11.9
COX7B	distance AK1-AK6,/COX7B--AF-P24311-F1-model_v1_1//A/1/CA,/COX7B--AF-P24311-F1-model_v1_1//A/6/CA	9.1
UQCRB	distance AFK4-AFK19,/AFAF-P14927-F1-model_v1//A/4/CA,/AFAF-P14927-F1-model_v1//A/19/CA	23
	distance AFK4-AFK12,/AFAF-P14927-F1-model_v1//A/4/CA,/AFAF-P14927-F1-model_v1//A/12/CA	13
	distance ASK4-ASK19,/AFAF-P14927-F1-model_v1//A/4/CA,/AFAF-P14927-F1-model_v1//A/19/CA	22.8
	distance ASK4-ASK12,/AFAF-P14927-F1-model_v1//A/4/CA,/AFAF-P14927-F1-model_v1//A/12/CA	13
NDUFB4	distance K1-K7,/NDUFB4-AF-O95168-F1-model_v1//A/1/CA,/NDUFB4-AF-O95168-F1-model_v1//A/7/CA	18.4

## Sheet: Supplementary Figure 1
Supplementary Figure 1: The cross-linking effect of the cross-linker in the system was analyzed using SDS-PAGE.

## Sheet: Supplementary Figure 2a
Supplementary Figure 2a: Size and zeta potential of the DSS-DDAB@PLGA/Kolliphor EL NPs with different amounts of DDAB
	Diameter (nm)	PDI	Zeta potential (mv)
Treated 1-1-1	337.1	0.13	38.4
Treated 1-1-2	342.3	0.118	35.7
Treated 1-1-3	326.4	0.116	35.2
Treated 1-2-1	340.2	0.183	39.5
Treated 1-2-2	332.8	0.129	38.6
Treated 1-2-3	335.1	0.145	38.6
Treated 1-3-1	326.3	0.011	35.6
Treated 1-3-2	310.6	0.186	35.1
Treated 1-3-3	322.9	0.082	34.9
Treated 2-1-1	338.8	0.122	26.2
Treated 2-1-2	335.1	0.139	26.8
Treated 2-1-3	333.1	0.151	27.1
Treated 2-2-1	343.9	0.146	37.2
Treated 2-2-2	352.8	0.071	36.3
Treated 2-2-3	349.7	0.102	36.4
Treated 2-3-1	319.4	0.154	31
Treated 2-3-2	323.6	0.072	31
Treated 2-3-3	323.9	0.075	31.2
Treated 3-1-1	356.6	0.084	17.2
Treated 3-1-2	349.5	0.063	17.9
Treated 3-1-3	351.1	0.114	18.5
Treated 3-2-1	285.3	0.121	35.5
Treated 3-2-2	296.9	0.058	35.4
Treated 3-2-3	299.2	0.078	35.2
Treated 3-3-1	343.2	0.129	24.4
Treated 3-3-2	343.8	0.091	25
Treated 3-3-3	333.9	0.111	23.8
Treated 4-1-1	337.3	0.142	19.5
Treated 4-1-2	330.8	0.091	18.7
Treated 4-1-3	335.1	0.035	19.4
Treated 4-2-1	340.2	0.104	29.9
Treated 4-2-2	347.1	0.134	30.1
Treated 4-2-3	346.8	0.124	30
Treated 4-3-1	332	0.089	21.3
Treated 4-3-2	338.9	0.109	21.4
Treated 4-3-3	344.7	0.081	20.7
Treated 5-1-1	358.9	0.2	22.4
Treated 5-1-2	374.8	0.17	22.8
Treated 5-1-3	367.1	0.189	21.3
Treated 5-2-1	421.6	0.128	13.1
Treated 5-2-2	427.4	0.13	11.6
Treated 5-2-3	413.8	0.143	10.8
Treated 5-3-1	355.4	0.202	16.4
Treated 5-3-2	353.4	0.195	16.7
Treated 5-3-3	363.1	0.156	17.1

## Sheet: Supplementary Figure 2b
Supplementary Figure 2b: Significant changes in protein abundance in different groups.
Group	The number of proteins with significant change in protein intensity after treatment(> 2-fold and adjusted p < 0.01)	The number of proteins with no significant change in protein intensity after treatment	Total number of proteins detected	Percentage of protein with significant change in protein intensity after treatment (>2-fold and adjusted p < 0.01)(%)	Percentage of protein with no significant change in protein intensity after treatment (%)
Treated-1	146	2856	3002	4.86	95.14
Treated-2	152	2805	2957	5.14	94.86
Treated-3	133	2758	2891	4.6	95.4
Treated-4	138	2820	2958	4.67	94.86
Treated-5	103	2847	2950	3.49	96.51

## Sheet: Supplementary Figure 2c
Supplementary Figure 2c: Label-free quantification was performed to calculate the changes of protein abundance between the native and 70DSS-DDAB@PLGA/Kolliphor EL NP-treated HepG2 cells (Treated-1).
LFQ intensity 12-5DDAB-70DSS-EPLGANPs-labelfree-1	LFQ intensity 12-5DDAB-70DSS-EPLGANPs-labelfree-2	LFQ intensity 12-5DDAB-70DSS-EPLGANPs-labelfree-3	Average(LFQ intensity 12-5DDAB-70DSS-EPLGANPs-labelfree)	LFQ intensity cell-label-free-1	LFQ intensity cell-label-free-2	LFQ intensity cell-label-free-3	Average(LFQ intensity cell-label-free)	Ratio(Average(LFQ intensity cell-label-free)/Average(LFQ intensity 12-5DDAB-70DSS-EPLGANPs-labelfree))	LOG2(Ratio)	Only identified by site	Reverse	Potential contaminant	Student's T-test Significant LFQ intensity 12-5DDAB-70DSS-EPLGANPs-labelfree_LFQ intensity cell-label-free	Student's T-test significant	Peptides	Razor + unique peptides	Unique peptides	Sequence coverage [%]	Unique + razor sequence coverage [%]	Unique sequence coverage [%]	Mol. weight [kDa]	Q-value	Score	Intensity	MS/MS count	-Log Student's T-test p-value LFQ intensity 12-5DDAB-70DSS-EPLGANPs-labelfree_LFQ intensity cell-label-free	Student's T-test q-value LFQ intensity 12-5DDAB-70DSS-EPLGANPs-labelfree_LFQ intensity cell-label-free	Student's T-test Difference LFQ intensity 12-5DDAB-70DSS-EPLGANPs-labelfree_LFQ intensity cell-label-free	Student's T-test Test statistic LFQ intensity 12-5DDAB-70DSS-EPLGANPs-labelfree_LFQ intensity cell-label-free	Protein IDs	Majority protein IDs
#!{Type}E	E	E		E	E	E				C	C	C	C	C	N	N	N	N	N	N	N	N	N	N	N	N	N	N	N	T	T
#!{C:Group1}LFQ intensity 12-5DDAB-70DSS-EPLGANPs-labelfree	LFQ intensity 12-5DDAB-70DSS-EPLGANPs-labelfree	LFQ intensity 12-5DDAB-70DSS-EPLGANPs-labelfree		LFQ intensity cell-label-free	LFQ intensity cell-label-free	LFQ intensity cell-label-free
11.3814	11.426	11.4405	11.416	11.1706	11.2063	11.226	11.201	0.609504	-0.714292				+	LFQ intensity 12-5DDAB-70DSS-EPLGANPs-labelfree_LFQ intensity cell-label-free	28	28	1	77.6	77.6	4.5	41.736	0	323.31	996430000000	1121	3.06073	0.00228431	0.215022	8.93009	sp|P60709|ACTB_HUMAN;gi|CON_IPI00698900.1|SWISS-PROT:P60712;tr|G5E9R0|G5E9R0_HUMAN;tr|E7EVS6|E7EVS6_HUMAN;tr|C9JZR7|C9JZR7_HUMAN;tr|C9JUM1|C9JUM1_HUMAN;tr|C9JTX5|C9JTX5_HUMAN;sp|Q562R1|ACTBL_HUMAN;sp|Q6S8J3|POTEE_HUMAN;sp|A5A3E0|POTEF_HUMAN;sp|P0CG38|POTEI_HUMAN;sp|Q9BYX7|ACTBM_HUMAN;sp|P0CG39|POTEJ_HUMAN;tr|F8WCH0|F8WCH0_HUMAN	sp|P60709|ACTB_HUMAN;gi|CON_IPI00698900.1|SWISS-PROT:P60712
9.37878	9.37952	9.37566	9.37799	9.54627	9.53347	9.54868	9.54281	1.46157	0.547516				+	LFQ intensity 12-5DDAB-70DSS-EPLGANPs-labelfree_LFQ intensity cell-label-free	72	72	71	22.4	22.4	22.2	409.86	0	307.03	15627000000	267	5.34316	0	-0.164819	-33.8608	gi|CON_IPI00711422.1|ENSEMBL:ENSBTAP00000011213;sp|P04114|APOB_HUMAN	gi|CON_IPI00711422.1|ENSEMBL:ENSBTAP00000011213
8.76305	8.80627	8.76121	8.77684	8.80861	8.76822	8.76872	8.78185	1.01159	0.0166296						12	12	12	25.3	25.3	25.3	67.867	0	57.377	2665200000	46	0.0895167	0.898671	-0.00500584	-0.251617	sp|A1L0T0|ILVBL_HUMAN;tr|M0R026|M0R026_HUMAN;tr|E9PJS0|E9PJS0_HUMAN;tr|M0R1B5|M0R1B5_HUMAN;tr|E9PL44|E9PL44_HUMAN;tr|M0QZX5|M0QZX5_HUMAN	sp|A1L0T0|ILVBL_HUMAN;tr|M0R026|M0R026_HUMAN
NaN	7.70897	7.85704	7.78301	7.68396	7.63534	7.72727	7.68219	0.792835	-0.334907						7	7	7	3.8	3.8	3.8	268.57	0	8.1055	275030000	8	0.660616	0.169563	0.100817	1.552	sp|A2RRP1|NBAS_HUMAN;tr|H0Y5G7|H0Y5G7_HUMAN;tr|H7C1Y9|H7C1Y9_HUMAN;tr|H7BZR3|H7BZR3_HUMAN;tr|H7C007|H7C007_HUMAN	sp|A2RRP1|NBAS_HUMAN;tr|H0Y5G7|H0Y5G7_HUMAN
NaN	NaN	7.42591	7.42591	7.48118	7.5045	7.46468	7.48346	1.14168	0.191164						5	5	5	2.9	2.9	2.9	214.82	0	5.4127	121110000	7	0	1	-0.0575461	0	sp|A3KMH1|VWA8_HUMAN	sp|A3KMH1|VWA8_HUMAN
8.20194	8.18915	8.12529	8.17213	8.07166	7.97265	8.09433	8.04621	0.748317	-0.418278						12	12	12	6.4	6.4	6.4	266.94	0	20.55	648690000	28	1.33158	0.0351012	0.125914	2.84558	sp|A5YKK6|CNOT1_HUMAN;tr|H3BMZ2|H3BMZ2_HUMAN;tr|H3BNB1|H3BNB1_HUMAN;tr|H3BR89|H3BR89_HUMAN;tr|H3BVC9|H3BVC9_HUMAN;tr|H3BMH0|H3BMH0_HUMAN	sp|A5YKK6|CNOT1_HUMAN
8.33345	8.38707	8.50474	8.40842	8.53634	8.58166	8.74214	8.62005	1.6279	0.703014						3	3	3	37.3	37.3	37.3	9.0115	0	6.1243	1702500000	12	1.23687	0.041115	-0.211628	-2.63372	tr|H3BTL1|H3BTL1_HUMAN;sp|Q9GZQ8|MLP3B_HUMAN;sp|A6NCE7|MP3B2_HUMAN;sp|Q9H492|MLP3A_HUMAN	tr|H3BTL1|H3BTL1_HUMAN;sp|Q9GZQ8|MLP3B_HUMAN;sp|A6NCE7|MP3B2_HUMAN;sp|Q9H492|MLP3A_HUMAN
7.75992	7.75168	NaN	7.7558	7.89599	7.97761	7.88312	7.91891	1.45581	0.54182						6	6	6	20.6	20.6	20.6	34.006	0	10.307	375810000	10	1.6239	0.0198454	-0.163104	-4.25653	sp|A6NDG6|PGP_HUMAN	sp|A6NDG6|PGP_HUMAN
8.24007	8.11123	8.08005	8.14378	8.60282	8.50173	8.22396	8.44284	1.99092	0.993433						4	4	4	33.9	33.9	33.9	12.712	0	64.861	1262000000	23	1.13972	0.0509945	-0.299053	-2.42348	sp|P30046|DOPD_HUMAN;sp|A6NHG4|DDTL_HUMAN;tr|B5MC82|B5MC82_HUMAN;tr|J3KQ18|J3KQ18_HUMAN	sp|P30046|DOPD_HUMAN;sp|A6NHG4|DDTL_HUMAN;tr|B5MC82|B5MC82_HUMAN;tr|J3KQ18|J3KQ18_HUMAN
8.08835	8.09677	8.11109	8.09874	8.05603	7.97661	7.95983	7.99749	0.792045	-0.336346						13	13	13	8.1	8.1	8.1	226.37	0	21.597	541930000	25	1.53619	0.0236021	0.101251	3.3304	sp|A6NHR9|SMHD1_HUMAN;tr|J3KTL8|J3KTL8_HUMAN;tr|J3KRK8|J3KRK8_HUMAN;tr|J3QSH1|J3QSH1_HUMAN	sp|A6NHR9|SMHD1_HUMAN;tr|J3KTL8|J3KTL8_HUMAN
7.77656	7.7152	7.73693	7.7429	7.72304	7.65935	7.70705	7.69648	0.898644	-0.154178						4	4	4	5.4	5.4	5.4	125.09	0	15.058	215920000	11	0.819124	0.113023	0.0464122	1.76874	tr|A0A075B7F8|A0A075B7F8_HUMAN;sp|A8CG34|P121C_HUMAN;tr|A0A087WY75|A0A087WY75_HUMAN;sp|Q96HA1|P121A_HUMAN;tr|C9JFL1|C9JFL1_HUMAN;sp|A6NF01|P121B_HUMAN	tr|A0A075B7F8|A0A075B7F8_HUMAN;sp|A8CG34|P121C_HUMAN;tr|A0A087WY75|A0A087WY75_HUMAN;sp|Q96HA1|P121A_HUMAN
9.14154	9.08796	9.07795	9.10248	9.15622	9.24097	9.09726	9.16482	1.15434	0.207064						3	3	3	34.2	34.2	34.2	8.496	0	15.539	7278600000	13	0.605325	0.198164	-0.0623322	-1.35076	sp|P62308|RUXG_HUMAN;sp|A8MWD9|RUXGL_HUMAN;tr|Q49AN9|Q49AN9_HUMAN;tr|F5H013|F5H013_HUMAN;tr|C9JVQ0|C9JVQ0_HUMAN	sp|P62308|RUXG_HUMAN;sp|A8MWD9|RUXGL_HUMAN;tr|Q49AN9|Q49AN9_HUMAN;tr|F5H013|F5H013_HUMAN;tr|C9JVQ0|C9JVQ0_HUMAN
8.603	8.56541	8.53674	8.56838	9.03479	9.00398	9.03108	9.02328	2.85036	1.51115				+	LFQ intensity 12-5DDAB-70DSS-EPLGANPs-labelfree_LFQ intensity cell-label-free	5	5	5	51.5	51.5	51.5	15.016	0	85.828	4076700000	35	4.52974	0	-0.4549	-21.1526	tr|F8VZJ2|F8VZJ2_HUMAN;tr|H0YHX9|H0YHX9_HUMAN;sp|Q13765|NACA_HUMAN;sp|E9PAV3|NACAM_HUMAN;tr|F8W0W4|F8W0W4_HUMAN;tr|F8W1N5|F8W1N5_HUMAN;tr|F8VNW4|F8VNW4_HUMAN;tr|F8VZ58|F8VZ58_HUMAN;sp|Q9BZK3|NACP1_HUMAN	tr|F8VZJ2|F8VZJ2_HUMAN;tr|H0YHX9|H0YHX9_HUMAN;sp|Q13765|NACA_HUMAN;sp|E9PAV3|NACAM_HUMAN;tr|F8W0W4|F8W0W4_HUMAN;tr|F8W1N5|F8W1N5_HUMAN;tr|F8VNW4|F8VNW4_HUMAN
7.80323	7.85079	7.84131	7.83178	7.90638	7.88162	7.89264	7.89355	1.15285	0.205204						3	3	3	9.2	9.2	9.2	39.58	0	7.2632	371050000	7	1.72364	0.0168466	-0.061773	-3.81275	sp|O00115|DNS2A_HUMAN;tr|K7ENE5|K7ENE5_HUMAN	sp|O00115|DNS2A_HUMAN;tr|K7ENE5|K7ENE5_HUMAN
9.40644	9.43239	9.45217	9.43033	9.41867	9.42037	9.43363	9.42422	0.986022	-0.0203081						24	24	24	48.2	48.2	48.2	72.911	0	180.44	12951000000	107	0.16358	0.786511	0.00611337	0.434779	sp|O00116|ADAS_HUMAN;tr|A0A1B0GWA2|A0A1B0GWA2_HUMAN;tr|B8ZZ81|B8ZZ81_HUMAN	sp|O00116|ADAS_HUMAN;tr|A0A1B0GWA2|A0A1B0GWA2_HUMAN
9.80618	9.81323	9.80847	9.8093	9.8926	9.8795	9.8919	9.888	1.19868	0.261451				+	LFQ intensity 12-5DDAB-70DSS-EPLGANPs-labelfree_LFQ intensity cell-label-free	20	20	8	53.2	53.2	25.3	49.129	0	217.59	35605000000	154	4.11541	0	-0.0787048	-16.6261	sp|O00148|DX39A_HUMAN;tr|K7EQN7|K7EQN7_HUMAN;tr|K7EPJ3|K7EPJ3_HUMAN;tr|K7EN69|K7EN69_HUMAN;tr|K7ENP6|K7ENP6_HUMAN;tr|A0A0D9SEM9|A0A0D9SEM9_HUMAN;tr|K7EL56|K7EL56_HUMAN;tr|K7EIL8|K7EIL8_HUMAN	sp|O00148|DX39A_HUMAN;tr|K7EQN7|K7EQN7_HUMAN
8.16985	8.23558	8.32118	8.2422	8.35305	8.44644	8.37319	8.39089	1.40828	0.493936						9	9	9	33.4	33.4	33.4	36.071	0	28.024	1195200000	24	1.33288	0.0349142	-0.14869	-2.84853	sp|O00151|PDLI1_HUMAN	sp|O00151|PDLI1_HUMAN
9.307	9.31616	9.30914	9.31077	9.24635	9.25195	9.24836	9.24889	0.867206	-0.205553				+	LFQ intensity 12-5DDAB-70DSS-EPLGANPs-labelfree_LFQ intensity cell-label-free	27	27	27	28.9	28.9	28.9	118.99	0	134.5	9341000000	87	4.36738	0	0.0618776	19.2504	tr|F5H6E2|F5H6E2_HUMAN;sp|O00159|MYO1C_HUMAN;tr|I3L501|I3L501_HUMAN;tr|I3L204|I3L204_HUMAN;tr|I3L168|I3L168_HUMAN;tr|I3L3F5|I3L3F5_HUMAN;tr|I3L4D4|I3L4D4_HUMAN;tr|I3L3Y6|I3L3Y6_HUMAN	tr|F5H6E2|F5H6E2_HUMAN;sp|O00159|MYO1C_HUMAN
8.19585	8.15848	8.13666	8.16366	8.01866	8.03483	8.03105	8.02818	0.732008	-0.450069				+	LFQ intensity 12-5DDAB-70DSS-EPLGANPs-labelfree_LFQ intensity cell-label-free	4	4	4	27.5	27.5	27.5	23.354	0	8.4502	578000000	12	2.78162	0.00352805	0.135484	7.54457	sp|O00161|SNP23_HUMAN;tr|H3BM38|H3BM38_HUMAN;tr|H3BV99|H3BV99_HUMAN;tr|H3BP15|H3BP15_HUMAN;tr|H3BQY9|H3BQY9_HUMAN;tr|H3BNE1|H3BNE1_HUMAN;tr|H3BR18|H3BR18_HUMAN;tr|H3BPJ0|H3BPJ0_HUMAN;tr|H3BNG6|H3BNG6_HUMAN;tr|H3BU94|H3BU94_HUMAN;tr|H3BR99|H3BR99_HUMAN	sp|O00161|SNP23_HUMAN;tr|H3BM38|H3BM38_HUMAN;tr|H3BV99|H3BV99_HUMAN;tr|H3BP15|H3BP15_HUMAN;tr|H3BQY9|H3BQY9_HUMAN;tr|H3BNE1|H3BNE1_HUMAN;tr|H3BR18|H3BR18_HUMAN;tr|H3BPJ0|H3BPJ0_HUMAN
7.90987	7.86468	7.86885	7.88114	7.88957	7.9251	7.83824	7.8843	1.00732	0.0105194						4	4	4	14.7	14.7	14.7	31.62	0	4.6285	350640000	9	0.0369575	0.972028	-0.00316668	-0.109039	sp|O00165|HAX1_HUMAN;tr|E9PIQ7|E9PIQ7_HUMAN;tr|Q5VYD6|Q5VYD6_HUMAN	sp|O00165|HAX1_HUMAN;tr|E9PIQ7|E9PIQ7_HUMAN;tr|Q5VYD6|Q5VYD6_HUMAN
7.90517	7.91299	7.89137	7.90318	7.94485	7.91234	8.02288	7.96002	1.13984	0.188837						7	7	7	26.4	26.4	26.4	37.636	0	12.21	452370000	11	0.78512	0.121735	-0.0568453	-1.70177	sp|O00170|AIP_HUMAN;tr|E9PMH2|E9PMH2_HUMAN;tr|V9GYQ3|V9GYQ3_HUMAN	sp|O00170|AIP_HUMAN;tr|E9PMH2|E9PMH2_HUMAN
8.14236	8.11109	8.11816	8.12387	8.22699	8.24452	8.23945	8.23699	1.29752	0.375759				+	LFQ intensity 12-5DDAB-70DSS-EPLGANPs-labelfree_LFQ intensity cell-label-free	10	10	10	18.9	18.9	18.9	67.764	0	11.935	850000000	24	3.32741	0.00113565	-0.113114	-10.4689	sp|O00186|STXB3_HUMAN	sp|O00186|STXB3_HUMAN
NaN	7.79553	7.80811	7.80182	8.19582	7.9922	8.00522	8.06441	1.83061	0.872323						3	3	3	33.3	33.3	33.3	10.038	0	13.439	459540000	8	1.2686	0.0380039	-0.262596	-3.08614	tr|E9PRZ9|E9PRZ9_HUMAN;tr|E9PM92|E9PM92_HUMAN;sp|O00193|SMAP_HUMAN	tr|E9PRZ9|E9PRZ9_HUMAN;tr|E9PM92|E9PM92_HUMAN;sp|O00193|SMAP_HUMAN
7.57855	7.68022	7.71388	7.65755	7.88292	7.83852	7.80028	7.84057	1.52413	0.607987						4	4	4	21.6	21.6	21.6	24.608	0	8.3183	312620000	12	1.74866	0.0164495	-0.183022	-3.88023	sp|O00194|RB27B_HUMAN;tr|H3BUD9|H3BUD9_HUMAN;tr|H3BS49|H3BS49_HUMAN;tr|H3BVH7|H3BVH7_HUMAN;tr|H3BN55|H3BN55_HUMAN;sp|P51159|RB27A_HUMAN;tr|H3BU81|H3BU81_HUMAN;tr|K7ES41|K7ES41_HUMAN	sp|O00194|RB27B_HUMAN;tr|H3BUD9|H3BUD9_HUMAN;tr|H3BS49|H3BS49_HUMAN;tr|H3BVH7|H3BVH7_HUMAN;tr|H3BN55|H3BN55_HUMAN;sp|P51159|RB27A_HUMAN
8.18994	8.32578	8.34731	8.28768	8.05158	8.00104	7.90036	7.98432	0.497333	-1.00772						5	5	5	4.4	4.4	4.4	121.32	0	7.1016	730980000	12	1.98948	0.0110636	0.303353	4.57202	sp|O00203|AP3B1_HUMAN	sp|O00203|AP3B1_HUMAN
NaN	7.46126	7.41164	7.43645	7.49976	7.51824	7.58131	7.5331	1.24927	0.321081						3	3	3	11.4	11.4	11.4	32.632	0	6.1754	150100000	6	1.10348	0.0558137	-0.0966545	-2.62297	tr|E9PN19|E9PN19_HUMAN;tr|F6V2D4|F6V2D4_HUMAN;sp|O00214|LEG8_HUMAN;tr|H7BXD8|H7BXD8_HUMAN;tr|E9PJ77|E9PJ77_HUMAN;tr|E9PRN3|E9PRN3_HUMAN;tr|B1ANM0|B1ANM0_HUMAN;tr|Q5T3P9|Q5T3P9_HUMAN	tr|E9PN19|E9PN19_HUMAN;tr|F6V2D4|F6V2D4_HUMAN;sp|O00214|LEG8_HUMAN;tr|H7BXD8|H7BXD8_HUMAN
8.69274	8.72907	8.67746	8.69976	8.47451	8.51042	8.56382	8.51625	0.655384	-0.609588				+	LFQ intensity 12-5DDAB-70DSS-EPLGANPs-labelfree_LFQ intensity cell-label-free	5	5	5	31	31	31	20.656	0	30.909	2034600000	26	2.43497	0.00584529	0.183504	6.09137	tr|E9PPW7|E9PPW7_HUMAN;sp|O00217|NDUS8_HUMAN;tr|E9PKH6|E9PKH6_HUMAN;tr|E9PN51|E9PN51_HUMAN;tr|F8W9K7|F8W9K7_HUMAN	tr|E9PPW7|E9PPW7_HUMAN;sp|O00217|NDUS8_HUMAN;tr|E9PKH6|E9PKH6_HUMAN;tr|E9PN51|E9PN51_HUMAN;tr|F8W9K7|F8W9K7_HUMAN
8.89724	8.89989	8.87284	8.88999	8.93982	8.96885	8.93494	8.94787	1.14256	0.192273						15	15	15	38.6	38.6	38.6	47.463	0	47.525	4390800000	60	1.87804	0.013	-0.0578804	-4.24201	sp|O00231|PSD11_HUMAN;tr|J3QRY4|J3QRY4_HUMAN;tr|J3QS13|J3QS13_HUMAN;tr|J3KSW3|J3KSW3_HUMAN	sp|O00231|PSD11_HUMAN
8.92236	8.91619	8.91641	8.91832	8.97462	8.98579	8.97918	8.97987	1.15225	0.204455				+	LFQ intensity 12-5DDAB-70DSS-EPLGANPs-labelfree_LFQ intensity cell-label-free	14	14	14	31.8	31.8	31.8	52.904	0	57.641	4599600000	50	4.06092	0	-0.0615473	-16.1064	sp|O00232|PSD12_HUMAN	sp|O00232|PSD12_HUMAN
7.94489	7.88191	7.92886	7.91855	7.92945	8.00376	7.982	7.97174	1.13028	0.176682						5	5	5	37.3	37.3	37.3	16.913	0	8.3104	431850000	15	0.850678	0.104644	-0.0531863	-1.83119	tr|F5H5V4|F5H5V4_HUMAN;tr|F5GX23|F5GX23_HUMAN;tr|J3KN29|J3KN29_HUMAN;sp|O00233|PSMD9_HUMAN;tr|F5H7X1|F5H7X1_HUMAN;tr|F5H169|F5H169_HUMAN	tr|F5H5V4|F5H5V4_HUMAN;tr|F5GX23|F5GX23_HUMAN;tr|J3KN29|J3KN29_HUMAN;sp|O00233|PSMD9_HUMAN;tr|F5H7X1|F5H7X1_HUMAN
7.46082	7.43249	NaN	7.44666	7.57114	7.5713	7.54077	7.56107	1.30141	0.380072				+	LFQ intensity 12-5DDAB-70DSS-EPLGANPs-labelfree_LFQ intensity cell-label-free	4	4	4	10.2	10.2	10.2	61.367	0	7.0231	163250000	8	2.18657	0.00805164	-0.114413	-6.79832	sp|O00257|CBX4_HUMAN	sp|O00257|CBX4_HUMAN
8.91687	8.90735	9.00719	8.9438	8.68521	8.72697	8.65001	8.6874	0.554105	-0.851768				+	LFQ intensity 12-5DDAB-70DSS-EPLGANPs-labelfree_LFQ intensity cell-label-free	8	7	7	45.1	40.5	40.5	21.671	0	71.329	3329800000	42	2.56502	0.00447847	0.256408	6.60528	sp|O00264|PGRC1_HUMAN	sp|O00264|PGRC1_HUMAN
8.70582	8.74054	8.65577	8.70071	8.64886	8.66085	8.64674	8.65215	0.8942	-0.161331						17	17	17	22	22	22	121	0	118.82	2351000000	50	0.906815	0.0916079	0.0485655	1.94312	sp|O00267|SPT5H_HUMAN;tr|M0QYL9|M0QYL9_HUMAN	sp|O00267|SPT5H_HUMAN
8.93178	8.96924	8.9841	8.96171	9.18932	9.16349	9.19039	9.18107	1.65714	0.728697				+	LFQ intensity 12-5DDAB-70DSS-EPLGANPs-labelfree_LFQ intensity cell-label-free	9	9	9	39.4	39.4	39.4	26.922	0	49.177	6403600000	39	3.5961	0.00151261	-0.219359	-12.2691	sp|O00299|CLIC1_HUMAN	sp|O00299|CLIC1_HUMAN
8.69153	8.66901	8.71128	8.69061	8.93089	8.95622	8.93172	8.93961	1.77418	0.827156				+	LFQ intensity 12-5DDAB-70DSS-EPLGANPs-labelfree_LFQ intensity cell-label-free	11	11	11	40.9	40.9	40.9	37.563	0	130.13	3589100000	52	4.1392	0	-0.248999	-16.8581	sp|O00303|EIF3F_HUMAN;tr|H0YDT6|H0YDT6_HUMAN;tr|A0A0D9SEZ9|A0A0D9SEZ9_HUMAN;tr|E9PQV8|E9PQV8_HUMAN	sp|O00303|EIF3F_HUMAN
8.50499	8.49814	8.49681	8.49998	8.58542	8.54889	8.6111	8.5818	1.20732	0.271809						14	14	14	31.9	31.9	31.9	54.122	0	78.077	1736700000	50	1.96227	0.0115957	-0.0818227	-4.48977	sp|O00330|ODPX_HUMAN;tr|H0YD97|H0YD97_HUMAN;tr|E9PLU0|E9PLU0_HUMAN;tr|E9PRI6|E9PRI6_HUMAN	sp|O00330|ODPX_HUMAN;tr|H0YD97|H0YD97_HUMAN
7.62887	7.77455	NaN	7.70171	7.53265	7.32576	7.25402	7.37081	0.46677	-1.09922						2	2	2	11.4	11.4	11.4	20.416	0	5.2313	172610000	7	1.14696	0.0502477	0.330898	2.74077	tr|H7C577|H7C577_HUMAN;tr|H7C562|H7C562_HUMAN;sp|O00400|ACATN_HUMAN	tr|H7C577|H7C577_HUMAN;tr|H7C562|H7C562_HUMAN;sp|O00400|ACATN_HUMAN
9.29561	9.35238	9.38337	9.34378	9.41507	9.42294	9.48058	9.43953	1.24665	0.31806						35	35	33	36.6	36.6	34.8	123.63	0	218.49	12770000000	137	1.35734	0.0336917	-0.0957457	-2.9045	sp|O00410|IPO5_HUMAN;tr|H0Y8C6|H0Y8C6_HUMAN;tr|E7ETV3|E7ETV3_HUMAN;tr|E7EQT5|E7EQT5_HUMAN;tr|E7EV12|E7EV12_HUMAN;tr|C9JMV5|C9JMV5_HUMAN;tr|C9JZD8|C9JZD8_HUMAN;tr|C9JQT6|C9JQT6_HUMAN;tr|E7ESA1|E7ESA1_HUMAN;tr|E7ESZ1|E7ESZ1_HUMAN;tr|E7EWK4|E7EWK4_HUMAN;tr|E7EX05|E7EX05_HUMAN;tr|E7ETV8|E7ETV8_HUMAN;tr|H0Y3V4|H0Y3V4_HUMAN;tr|C9J875|C9J875_HUMAN;tr|C9JZ53|C9JZ53_HUMAN;tr|C9JXE0|C9JXE0_HUMAN	sp|O00410|IPO5_HUMAN;tr|H0Y8C6|H0Y8C6_HUMAN
8.12005	8.04669	8.10137	8.08937	8.02743	8.12146	8.02003	8.05631	0.926698	-0.109828						12	12	12	12.3	12.3	12.3	138.62	0	21.162	607390000	34	0.348394	0.448137	0.0330613	0.839691	sp|O00411|RPOM_HUMAN;tr|K7EMH3|K7EMH3_HUMAN;tr|K7ESD1|K7ESD1_HUMAN	sp|O00411|RPOM_HUMAN
8.20772	8.26174	8.19371	8.22105	8.15975	8.21437	8.22235	8.19882	0.950098	-0.073852						7	6	6	15.2	13	13	63.704	0	36.639	814640000	14	0.318601	0.49651	0.0222317	0.777708	sp|O00425|IF2B3_HUMAN	sp|O00425|IF2B3_HUMAN
9.07511	9.07799	9.08895	9.08068	8.75932	8.77219	8.69585	8.74245	0.458956	-1.12357				+	LFQ intensity 12-5DDAB-70DSS-EPLGANPs-labelfree_LFQ intensity cell-label-free	17	17	2	30	30	5	81.876	0	111.23	5211500000	49	3.83441	0	0.338229	14.1104	sp|O00429|DNM1L_HUMAN;tr|F8VZ52|F8VZ52_HUMAN;tr|B4DPZ9|B4DPZ9_HUMAN;tr|F8W1W3|F8W1W3_HUMAN;tr|B4DDQ3|B4DDQ3_HUMAN;tr|H0YHY4|H0YHY4_HUMAN;tr|F8VR28|F8VR28_HUMAN;tr|F8VYL3|F8VYL3_HUMAN;tr|F8VUJ9|F8VUJ9_HUMAN;tr|H0YI79|H0YI79_HUMAN	sp|O00429|DNM1L_HUMAN
7.96294	NaN	NaN	7.96294	NaN	NaN	7.88709	7.88709	0.839754	-0.251962						4	4	4	3	3	3	190.68	0.00028281	3.1725	261150000	4	0	1	0.0758481	0	sp|O00443|P3C2A_HUMAN;tr|E9PPP3|E9PPP3_HUMAN;tr|A0A0C4DGF9|A0A0C4DGF9_HUMAN	sp|O00443|P3C2A_HUMAN
7.7035	7.89366	7.87796	7.82504	7.35773	7.47622	7.33278	7.38891	0.366328	-1.44879				+	LFQ intensity 12-5DDAB-70DSS-EPLGANPs-labelfree_LFQ intensity cell-label-free	7	7	7	13.6	13.6	13.6	78.759	0	28.745	211780000	15	2.35469	0.00646154	0.436129	5.79125	tr|F8W785|F8W785_HUMAN;sp|O00461|GOLI4_HUMAN	tr|F8W785|F8W785_HUMAN;sp|O00461|GOLI4_HUMAN
7.71014	7.71933	7.46795	7.63247	7.6756	7.66228	7.64922	7.66236	1.07125	0.0992891						9	9	9	6.4	6.4	6.4	202.29	0	28.568	215610000	21	0.133158	0.83871	-0.0298891	-0.361604	tr|A0A087X208|A0A087X208_HUMAN;sp|O00468|AGRIN_HUMAN	tr|A0A087X208|A0A087X208_HUMAN;sp|O00468|AGRIN_HUMAN
8.82831	8.76963	8.83711	8.81168	8.69745	8.7319	8.73872	8.72269	0.814715	-0.295633						16	16	16	25.2	25.2	25.2	84.685	0	33.64	2940900000	51	1.64213	0.0194039	0.088994	3.59809	sp|O00469|PLOD2_HUMAN;tr|E7ETU9|E7ETU9_HUMAN;tr|C9JXZ0|C9JXZ0_HUMAN;tr|F8WEW3|F8WEW3_HUMAN	sp|O00469|PLOD2_HUMAN;tr|E7ETU9|E7ETU9_HUMAN
7.41051	7.47028	7.42334	7.43471	7.33554	7.3349	7.30453	7.32499	0.776747	-0.364484				+	LFQ intensity 12-5DDAB-70DSS-EPLGANPs-labelfree_LFQ intensity cell-label-free	5	4	4	8.2	7.2	7.2	74.34	0	7.7203	122080000	11	2.20464	0.00815696	0.109721	5.2628	tr|F8W9B8|F8W9B8_HUMAN;sp|O00471|EXOC5_HUMAN;tr|A0A0A0MSI8|A0A0A0MSI8_HUMAN	tr|F8W9B8|F8W9B8_HUMAN;sp|O00471|EXOC5_HUMAN;tr|A0A0A0MSI8|A0A0A0MSI8_HUMAN
9.15424	9.13675	9.12717	9.13939	9.17011	9.13837	9.09297	9.13382	0.987251	-0.0185109						5	5	5	55.6	55.6	55.6	9.3697	0	10.304	6399300000	26	0.0830155	0.907651	0.00557232	0.234642	sp|O00483|NDUA4_HUMAN	sp|O00483|NDUA4_HUMAN
8.42256	8.54615	8.44037	8.46969	8.56269	8.50455	8.50504	8.52409	1.13345	0.180715						7	7	7	33.5	33.5	33.5	34.577	0	21.266	1563200000	35	0.559506	0.227238	-0.0544004	-1.26133	sp|O00487|PSDE_HUMAN;tr|C9JW37|C9JW37_HUMAN	sp|O00487|PSDE_HUMAN
NaN	7.54199	7.5263	7.53415	7.85077	NaN	7.70933	7.78005	1.76158	0.816874						3	3	3	6.6	6.6	6.6	64.699	0	3.7404	254220000	8	1.12789	0.0528786	-0.245903	-3.45595	sp|O00499|BIN1_HUMAN	sp|O00499|BIN1_HUMAN
9.18568	9.13319	9.11468	9.14452	9.13513	9.14971	9.12028	9.13504	0.978419	-0.0314764						19	19	19	31.9	31.9	31.9	66.077	0	76.115	6990500000	90	0.154737	0.800034	0.00947571	0.413771	tr|B5MCF9|B5MCF9_HUMAN;sp|O00541|PESC_HUMAN;tr|B3KXD6|B3KXD6_HUMAN;tr|H7C267|H7C267_HUMAN;tr|H7BYY8|H7BYY8_HUMAN	tr|B5MCF9|B5MCF9_HUMAN;sp|O00541|PESC_HUMAN;tr|B3KXD6|B3KXD6_HUMAN
8.90267	8.91373	8.94096	8.91912	8.8841	8.89044	8.90209	8.89221	0.939919	-0.089392						7	7	1	40.9	40.9	6	32.444	0	169.78	3948500000	57	1.00695	0.0711723	0.0269095	2.14609	sp|O00560|SDCB1_HUMAN;tr|B4DHN5|B4DHN5_HUMAN;tr|E9PBU7|E9PBU7_HUMAN	sp|O00560|SDCB1_HUMAN;tr|B4DHN5|B4DHN5_HUMAN;tr|E9PBU7|E9PBU7_HUMAN
8.37723	8.39408	8.32921	8.36684	8.33995	8.30856	8.37969	8.34273	0.945994	-0.0800972						8	8	8	12.9	12.9	12.9	78.863	0	20.296	1105800000	22	0.3543	0.438474	0.0241114	0.851872	sp|O00566|MPP10_HUMAN;tr|U3KQ48|U3KQ48_HUMAN	sp|O00566|MPP10_HUMAN;tr|U3KQ48|U3KQ48_HUMAN
9.60995	9.59465	9.6183	9.60763	9.53015	9.53783	9.5459	9.53796	0.851784	-0.23144				+	LFQ intensity 12-5DDAB-70DSS-EPLGANPs-labelfree_LFQ intensity cell-label-free	25	25	25	45.8	45.8	45.8	66.049	0	138.57	18376000000	142	2.96072	0.00315646	0.0696707	8.40912	sp|O00567|NOP56_HUMAN;tr|Q5JXT2|Q5JXT2_HUMAN;tr|H0YDU4|H0YDU4_HUMAN;tr|H0Y653|H0Y653_HUMAN	sp|O00567|NOP56_HUMAN;tr|Q5JXT2|Q5JXT2_HUMAN
9.7414	9.77667	9.77587	9.76465	9.61971	9.61524	9.61069	9.61522	0.708873	-0.4964				+	LFQ intensity 12-5DDAB-70DSS-EPLGANPs-labelfree_LFQ intensity cell-label-free	34	33	33	59.1	57.3	57.3	70.839	0	209.6	24155000000	149	3.63335	0.00105263	0.149432	12.5409	tr|A0A0D9SFB3|A0A0D9SFB3_HUMAN;tr|A0A0D9SG12|A0A0D9SG12_HUMAN;sp|O00571|DDX3X_HUMAN;tr|A0A0D9SF53|A0A0D9SF53_HUMAN;sp|O15523|DDX3Y_HUMAN;tr|A0A0J9YVQ7|A0A0J9YVQ7_HUMAN;tr|A0A087WVZ1|A0A087WVZ1_HUMAN;tr|C9J081|C9J081_HUMAN;tr|B4DLA0|B4DLA0_HUMAN;tr|A0A0J9YYH6|A0A0J9YYH6_HUMAN;tr|C9J8G5|C9J8G5_HUMAN;tr|A0A087WX09|A0A087WX09_HUMAN;tr|D6RCM4|D6RCM4_HUMAN;sp|Q9NQI0|DDX4_HUMAN;tr|H0Y960|H0Y960_HUMAN	tr|A0A0D9SFB3|A0A0D9SFB3_HUMAN;tr|A0A0D9SG12|A0A0D9SG12_HUMAN;sp|O00571|DDX3X_HUMAN;tr|A0A0D9SF53|A0A0D9SF53_HUMAN;sp|O15523|DDX3Y_HUMAN
9.09318	9.07708	9.13564	9.10196	9.04005	9.03064	9.07947	9.05005	0.887337	-0.172446						9	9	9	15.6	15.6	15.6	58.635	0	40.339	6058200000	46	1.06081	0.0621248	0.0519117	2.25737	sp|O00592|PODXL_HUMAN	sp|O00592|PODXL_HUMAN
8.55325	8.60805	8.50345	8.55492	8.38874	8.49888	8.48937	8.45899	0.801824	-0.318643						6	6	4	15.4	15.4	10.9	57.886	0	30.082	1622100000	16	0.968141	0.0777702	0.0959212	2.06687	sp|O00629|IMA3_HUMAN;tr|H7C4F6|H7C4F6_HUMAN	sp|O00629|IMA3_HUMAN
7.8472	7.90723	7.90712	7.88719	7.9056	7.92023	7.87482	7.90022	1.03046	0.0432858						5	5	5	19.3	19.3	19.3	35.144	0	10.603	445520000	13	0.209842	0.707019	-0.0130301	-0.541651	sp|O00743|PPP6_HUMAN;tr|Q5T1S7|Q5T1S7_HUMAN	sp|O00743|PPP6_HUMAN
8.45205	8.45602	8.44996	8.45267	8.52188	8.30649	8.55024	8.45954	1.01593	0.0228028						4	4	4	16.4	16.4	16.4	41.522	0	13.291	1446900000	23	0.030009	0.981503	-0.00686423	-0.0891674	sp|O00767|ACOD_HUMAN	sp|O00767|ACOD_HUMAN
8.19659	8.10219	8.12018	8.13965	8.03747	8.01536	8.09121	8.04801	0.809762	-0.30443						13	13	13	7.7	7.7	7.7	242.04	0	21.291	622220000	26	1.17506	0.0474382	0.0916427	2.49919	sp|O14497|ARI1A_HUMAN;tr|H0Y488|H0Y488_HUMAN;tr|A0A1B0GTU5|A0A1B0GTU5_HUMAN;tr|A0A087WUV6|A0A087WUV6_HUMAN;tr|H0YCU6|H0YCU6_HUMAN;tr|H0YEW5|H0YEW5_HUMAN	sp|O14497|ARI1A_HUMAN;tr|H0Y488|H0Y488_HUMAN;tr|A0A1B0GTU5|A0A1B0GTU5_HUMAN
8.30233	8.26961	8.39033	8.32076	8.15576	NaN	8.14916	8.15246	0.678738	-0.559073						2	2	2	10.7	10.7	10.7	17.043	0	5.3328	690900000	13	1.43806	0.02802	0.168298	3.61131	sp|O14521|DHSD_HUMAN;tr|H0YD96|H0YD96_HUMAN;tr|H0YD41|H0YD41_HUMAN;tr|G3V173|G3V173_HUMAN;tr|E9PK73|E9PK73_HUMAN;tr|H3BRW5|H3BRW5_HUMAN	sp|O14521|DHSD_HUMAN;tr|H0YD96|H0YD96_HUMAN;tr|H0YD41|H0YD41_HUMAN;tr|G3V173|G3V173_HUMAN;tr|E9PK73|E9PK73_HUMAN;tr|H3BRW5|H3BRW5_HUMAN
8.06729	8.08522	8.03173	8.06141	8.02177	8.01816	8.0267	8.02221	0.913677	-0.130244						6	6	6	11.7	11.7	11.7	50.639	0	8.3582	553980000	16	1.15873	0.048745	0.0392075	2.4641	sp|O14524|NEMP1_HUMAN;tr|G3V5K2|G3V5K2_HUMAN	sp|O14524|NEMP1_HUMAN
NaN	7.26491	NaN	7.26491	7.22583	6.99867	7.18098	7.13516	0.741734	-0.431027						2	2	2	4.3	4.3	4.3	64.84	0	4.3316	81350000	6	0	1	0.129752	0	sp|O14545|TRAD1_HUMAN;tr|F8VNX8|F8VNX8_HUMAN	sp|O14545|TRAD1_HUMAN;tr|F8VNX8|F8VNX8_HUMAN
8.63181	8.69228	8.71229	8.67879	8.70858	8.79555	8.947	8.81704	1.37483	0.459258						4	4	4	21.8	21.8	21.8	17.417	0	26.259	2848500000	17	0.872621	0.0989268	-0.13825	-1.8748	sp|O14561|ACPM_HUMAN;tr|I3L505|I3L505_HUMAN;tr|H3BNK3|H3BNK3_HUMAN	sp|O14561|ACPM_HUMAN;tr|I3L505|I3L505_HUMAN;tr|H3BNK3|H3BNK3_HUMAN
NaN	NaN	7.19629	7.19629	7.69884	7.12499	7.69585	7.50656	2.04302	1.03071						2	2	2	7.7	7.7	7.7	32.64	0	4.2155	151960000	4	0	1	-0.310274	0	tr|H3BRL3|H3BRL3_HUMAN;sp|O14562|UBFD1_HUMAN	tr|H3BRL3|H3BRL3_HUMAN;sp|O14562|UBFD1_HUMAN
8.706	8.69247	8.68491	8.69446	8.52411	8.47764	8.47199	8.49125	0.626312	-0.675047				+	LFQ intensity 12-5DDAB-70DSS-EPLGANPs-labelfree_LFQ intensity cell-label-free	6	6	6	32.1	32.1	32.1	34.482	0	26.282	1954300000	36	3.49044	0.00132353	0.203209	11.5287	sp|O14579|COPE_HUMAN;tr|M0QXB4|M0QXB4_HUMAN;tr|M0R061|M0R061_HUMAN	sp|O14579|COPE_HUMAN;tr|M0QXB4|M0QXB4_HUMAN;tr|M0R061|M0R061_HUMAN
7.7538	7.718	7.69895	7.72358	7.6593	7.64178	7.72203	7.67437	0.892861	-0.163493						5	5	5	15	15	15	46.07	0	15.817	257200000	12	0.777195	0.124761	0.0492161	1.68621	tr|J3QSX6|J3QSX6_HUMAN;tr|F8W8M4|F8W8M4_HUMAN;tr|A0A0A0MRL6|A0A0A0MRL6_HUMAN;sp|O14639|ABLM1_HUMAN;tr|H0Y7N6|H0Y7N6_HUMAN;tr|F6XFR5|F6XFR5_HUMAN	tr|J3QSX6|J3QSX6_HUMAN;tr|F8W8M4|F8W8M4_HUMAN;tr|A0A0A0MRL6|A0A0A0MRL6_HUMAN;sp|O14639|ABLM1_HUMAN;tr|H0Y7N6|H0Y7N6_HUMAN;tr|F6XFR5|F6XFR5_HUMAN
7.89999	7.86142	7.83179	7.8644	7.79625	7.69391	7.63277	7.70764	0.697022	-0.520724						4	4	1	2.4	2.4	0.7	211.34	0	9.9769	324640000	12	1.41437	0.0288901	0.156754	3.037	sp|O14647|CHD2_HUMAN	sp|O14647|CHD2_HUMAN
7.92156	7.7951	7.88777	7.86814	7.85839	7.85428	7.84157	7.85141	0.962205	-0.0555836						3	3	3	11.7	11.7	11.7	37.808	0	5.4439	368420000	11	0.165249	0.783584	0.0167324	0.43872	sp|O14656|TOR1A_HUMAN	sp|O14656|TOR1A_HUMAN
8.81895	8.74237	8.65258	8.73797	8.59122	8.66711	8.49761	8.58531	0.703632	-0.507107						4	4	4	23	23	23	17.102	0	8.5824	2130400000	19	1.04439	0.0646447	0.152654	2.22326	sp|O14684|PTGES_HUMAN	sp|O14684|PTGES_HUMAN
8.32476	8.32162	8.34528	8.33055	8.29212	8.30865	8.33102	8.3106	0.955098	-0.0662791						3	3	3	16.9	16.9	16.9	23.539	0	3.8488	1012000000	2	0.67096	0.165305	0.0199518	1.47861	sp|O14735|CDIPT_HUMAN;tr|B3KY94|B3KY94_HUMAN	sp|O14735|CDIPT_HUMAN;tr|B3KY94|B3KY94_HUMAN
8.6542	8.59544	8.56469	8.60478	8.68756	8.70345	8.6758	8.68894	1.21384	0.279575						12	12	12	20.7	20.7	20.7	72.683	0	35.332	2320200000	32	1.4266	0.028105	-0.0841605	-3.06581	sp|O14744|ANM5_HUMAN;tr|H0YJD3|H0YJD3_HUMAN;tr|H7BZ44|H7BZ44_HUMAN;tr|G3V580|G3V580_HUMAN;tr|H0YJX6|H0YJX6_HUMAN;tr|G3V2X6|G3V2X6_HUMAN;tr|H0YJ77|H0YJ77_HUMAN;tr|G3V5L5|G3V5L5_HUMAN;tr|G3V2L6|G3V2L6_HUMAN;tr|G3V507|G3V507_HUMAN;tr|H0YJY6|H0YJY6_HUMAN;tr|G3V2F5|G3V2F5_HUMAN;tr|G3V5T6|G3V5T6_HUMAN;tr|C9JSX3|C9JSX3_HUMAN	sp|O14744|ANM5_HUMAN
8.01862	8.10192	8.05026	8.05693	8.04505	8.112	8.08739	8.08148	1.05815	0.0815434						4	4	4	17.9	17.9	17.9	38.868	0	19.764	585420000	17	0.323267	0.487654	-0.0245469	-0.787476	sp|O14745|NHRF1_HUMAN;tr|J3QRP6|J3QRP6_HUMAN	sp|O14745|NHRF1_HUMAN;tr|J3QRP6|J3QRP6_HUMAN
7.91904	7.87782	7.86339	7.88675	7.89866	7.91029	7.89253	7.90049	1.03215	0.0456488						4	4	4	11.8	11.8	11.8	47.878	0	8.7619	398970000	14	0.322885	0.488158	-0.0137418	-0.786677	sp|O14763|TR10B_HUMAN	sp|O14763|TR10B_HUMAN
8.07733	8.10544	8.23361	8.13879	8.17571	8.11297	8.11578	8.13482	0.990897	-0.0131936						5	5	5	12.8	12.8	12.8	61.247	0	16.188	753380000	18	0.0254507	0.98805	0.00397142	0.0759823	sp|O14773|TPP1_HUMAN	sp|O14773|TPP1_HUMAN
8.70896	8.73574	8.69046	8.71172	8.74039	8.71119	8.65907	8.70355	0.981355	-0.0271534						17	17	17	16.2	16.2	16.2	123.9	0	58.96	2623900000	58	0.108714	0.869631	0.00817394	0.300808	sp|O14776|TCRG1_HUMAN;tr|G3V220|G3V220_HUMAN	sp|O14776|TCRG1_HUMAN;tr|G3V220|G3V220_HUMAN
9.12727	9.15066	9.14666	9.14153	9.20591	9.24423	9.18551	9.21188	1.17586	0.233711						11	11	11	43.1	43.1	43.1	27.887	0	40.378	7847000000	60	1.70736	0.0170934	-0.0703541	-3.76925	sp|O14818|PSA7_HUMAN;tr|H0Y586|H0Y586_HUMAN;tr|A0A087WYS6|A0A087WYS6_HUMAN;sp|Q8TAA3|PSA7L_HUMAN	sp|O14818|PSA7_HUMAN;tr|H0Y586|H0Y586_HUMAN
8.7869	8.7615	8.70425	8.75088	8.63128	8.69848	8.64131	8.65702	0.805642	-0.31179						4	4	4	18.7	18.7	18.7	38.287	0	101.97	2527000000	33	1.36258	0.0332483	0.0938578	2.91656	sp|O14828|SCAM3_HUMAN	sp|O14828|SCAM3_HUMAN
9.0214	9.031	9.03375	9.02872	8.86465	8.8771	8.8763	8.87268	0.698183	-0.518323				+	LFQ intensity 12-5DDAB-70DSS-EPLGANPs-labelfree_LFQ intensity cell-label-free	14	14	14	39.4	39.4	39.4	55.984	0	111.47	4239000000	80	5.03833	0	0.156031	28.3939	sp|O14879|IFIT3_HUMAN	sp|O14879|IFIT3_HUMAN
8.54658	8.58031	8.60046	8.57578	8.49943	8.52239	8.47268	8.49817	0.836342	-0.257835						4	4	4	33.6	33.6	33.6	16.516	0	45.128	1803800000	27	1.66028	0.0188562	0.0776161	3.64523	sp|O14880|MGST3_HUMAN;tr|Q5VV89|Q5VV89_HUMAN;tr|Q5VV87|Q5VV87_HUMAN	sp|O14880|MGST3_HUMAN;tr|Q5VV89|Q5VV89_HUMAN;tr|Q5VV87|Q5VV87_HUMAN
NaN	7.70286	7.77954	7.7412	7.52628	7.50673	NaN	7.51651	0.596081	-0.746421						2	2	2	17.4	17.4	17.4	16.892	0.0046672	1.7062	206540000	4	1.52823	0.0237852	0.224695	5.6793	tr|G5EA29|G5EA29_HUMAN;tr|H0YEL0|H0YEL0_HUMAN;sp|O14893|GEMI2_HUMAN;tr|H0YDP6|H0YDP6_HUMAN	tr|G5EA29|G5EA29_HUMAN;tr|H0YEL0|H0YEL0_HUMAN;sp|O14893|GEMI2_HUMAN;tr|H0YDP6|H0YDP6_HUMAN
8.20341	8.1839	8.27513	8.22081	8.01737	8.16361	7.963	8.04799	0.671709	-0.574092						6	6	6	29.4	29.4	29.4	36.049	0	33.493	627290000	15	1.22976	0.0416989	0.172819	2.61809	sp|O14908|GIPC1_HUMAN;tr|K7EM11|K7EM11_HUMAN;tr|K7ELJ2|K7ELJ2_HUMAN;tr|K7ESN1|K7ESN1_HUMAN	sp|O14908|GIPC1_HUMAN;tr|K7EM11|K7EM11_HUMAN
NaN	7.34435	7.32432	7.33434	7.50938	7.46779	7.61838	7.53185	1.57583	0.656115						3	3	3	5.9	5.9	5.9	66.603	0.00027457	2.8503	166500000	9	1.36539	0.0329222	-0.19751	-3.37931	tr|Q5JS74|Q5JS74_HUMAN;sp|O14936|CSKP_HUMAN;tr|Q5JS72|Q5JS72_HUMAN	tr|Q5JS74|Q5JS74_HUMAN;sp|O14936|CSKP_HUMAN
8.49399	8.47588	8.41631	8.46206	8.31551	8.31088	8.35384	8.32674	0.732298	-0.449498				+	LFQ intensity 12-5DDAB-70DSS-EPLGANPs-labelfree_LFQ intensity cell-label-free	6	6	6	54.9	54.9	54.9	9.9062	0	13.119	1203500000	34	2.12181	0.0097842	0.135312	4.98803	sp|O14949|QCR8_HUMAN	sp|O14949|QCR8_HUMAN
9.47829	9.50531	9.53687	9.50683	9.06502	9.09663	9.04809	9.06991	0.365669	-1.45139				+	LFQ intensity 12-5DDAB-70DSS-EPLGANPs-labelfree_LFQ intensity cell-label-free	8	8	3	62.6	62.6	24	19.794	0	255.42	9744500000	36	4.41238	0	0.436912	19.7601	sp|P19105|ML12A_HUMAN;sp|O14950|ML12B_HUMAN;tr|J3QRS3|J3QRS3_HUMAN;tr|J3KTJ1|J3KTJ1_HUMAN	sp|P19105|ML12A_HUMAN;sp|O14950|ML12B_HUMAN;tr|J3QRS3|J3QRS3_HUMAN;tr|J3KTJ1|J3KTJ1_HUMAN
8.52267	8.45596	8.49864	8.49242	8.45212	8.42705	8.37416	8.41778	0.842087	-0.247959						10	10	10	13.6	13.6	13.6	86.191	0	18.261	1431200000	25	1.16447	0.0483234	0.0746431	2.47641	sp|O14964|HGS_HUMAN;tr|I3L1P5|I3L1P5_HUMAN;tr|I3L1E3|I3L1E3_HUMAN;tr|I3L165|I3L165_HUMAN;tr|I3L2H4|I3L2H4_HUMAN	sp|O14964|HGS_HUMAN;tr|I3L1P5|I3L1P5_HUMAN
8.92041	8.93894	8.88939	8.91625	8.89707	8.86357	8.86961	8.87675	0.913072	-0.1312						22	22	22	25.4	25.4	25.4	115.28	0	80.646	3937500000	76	1.04502	0.0645771	0.0394952	2.22457	sp|O14974|MYPT1_HUMAN;tr|F8VZN8|F8VZN8_HUMAN;tr|H0YIS3|H0YIS3_HUMAN;tr|H0YHI8|H0YHI8_HUMAN;tr|H0YIM2|H0YIM2_HUMAN;tr|A0A0U1RQZ1|A0A0U1RQZ1_HUMAN;tr|H0YHL8|H0YHL8_HUMAN;tr|H0YIS4|H0YIS4_HUMAN;tr|F8VW28|F8VW28_HUMAN;tr|H0YIL7|H0YIL7_HUMAN	sp|O14974|MYPT1_HUMAN;tr|F8VZN8|F8VZN8_HUMAN
8.23348	8.2464	8.20806	8.22931	8.15506	8.15978	8.17984	8.16489	0.862142	-0.214003						9	9	9	17.7	17.7	17.7	70.311	0	10.355	773060000	17	2.04487	0.0100465	0.0644213	4.74281	sp|O14975|S27A2_HUMAN;tr|G3V1R7|G3V1R7_HUMAN	sp|O14975|S27A2_HUMAN;tr|G3V1R7|G3V1R7_HUMAN
9.45056	9.49567	9.48303	9.47642	9.49308	9.52071	9.53866	9.51748	1.09917	0.136413						16	16	15	35.5	35.5	33.3	40.04	0	83.008	15283000000	76	1.02132	0.0676364	-0.0410643	-2.17562	tr|A0A087WUK2|A0A087WUK2_HUMAN;sp|O14979|HNRDL_HUMAN;REV__tr|A0A0B4J1R9|A0A0B4J1R9_HUMAN;REV__sp|Q8N0S2|SYCE1_HUMAN;sp|Q9ULL8|SHRM4_HUMAN;REV__sp|Q9ULL8|SHRM4_HUMAN	tr|A0A087WUK2|A0A087WUK2_HUMAN;sp|O14979|HNRDL_HUMAN
9.72757	9.71943	9.75104	9.73268	9.67923	9.68228	9.72457	9.69536	0.917653	-0.123979						42	42	42	45.7	45.7	45.7	123.38	0	269.91	25858000000	197	1.00444	0.071534	0.0373217	2.14094	sp|O14980|XPO1_HUMAN;tr|C9JKM9|C9JKM9_HUMAN;tr|C9J673|C9J673_HUMAN;tr|C9IZS4|C9IZS4_HUMAN;tr|C9JQ02|C9JQ02_HUMAN;tr|C9JV99|C9JV99_HUMAN;tr|F8WF71|F8WF71_HUMAN;tr|C9IYM2|C9IYM2_HUMAN;tr|H7BZC5|H7BZC5_HUMAN;tr|C9JF49|C9JF49_HUMAN	sp|O14980|XPO1_HUMAN
NaN	7.66975	NaN	7.66975	7.53705	7.61877	7.5829	7.57957	0.812496	-0.299568						13	5	5	6.8	3.2	3.2	271.32	0	6.6872	187220000	9	0	1	0.0901788	0	sp|O15020|SPTN2_HUMAN;tr|A4QPE4|A4QPE4_HUMAN	sp|O15020|SPTN2_HUMAN;tr|A4QPE4|A4QPE4_HUMAN
8.403	8.41853	8.46291	8.42815	8.32071	8.37188	8.33848	8.34369	0.823268	-0.280566						17	17	17	12.1	12.1	12.1	205.12	0	59.792	1217000000	64	1.64694	0.0192367	0.0844587	3.61056	sp|O15031|PLXB2_HUMAN;tr|E2PU09|E2PU09_HUMAN;tr|A6QRG9|A6QRG9_HUMAN;tr|A6QRH1|A6QRH1_HUMAN	sp|O15031|PLXB2_HUMAN
8.8835	8.85206	8.85864	8.86473	8.80065	8.72822	8.7553	8.76139	0.788235	-0.343302						18	18	18	21.4	21.4	21.4	118.29	0	73.72	3288500000	76	1.9508	0.011692	0.103345	4.45545	sp|O15042|SR140_HUMAN;tr|E7ET15|E7ET15_HUMAN;tr|E7EW00|E7EW00_HUMAN;tr|H0Y8D9|H0Y8D9_HUMAN;tr|H7C4V2|H7C4V2_HUMAN;tr|C9J5L1|C9J5L1_HUMAN;tr|U3KPT1|U3KPT1_HUMAN;tr|C9JDJ7|C9JDJ7_HUMAN	sp|O15042|SR140_HUMAN;tr|E7ET15|E7ET15_HUMAN
NaN	7.67067	NaN	7.67067	7.30683	8.13821	7.24443	7.56316	0.780698	-0.357163						4	4	4	3.2	3.2	3.2	186.03	0	3.9272	281230000	4	0	1	0.107517	0	sp|O15047|SET1A_HUMAN;tr|C9J2Z9|C9J2Z9_HUMAN	sp|O15047|SET1A_HUMAN;tr|C9J2Z9|C9J2Z9_HUMAN
8.19808	8.25127	8.23598	8.22844	8.51505	8.55211	8.49667	8.52128	1.96259	0.972762				+	LFQ intensity 12-5DDAB-70DSS-EPLGANPs-labelfree_LFQ intensity cell-label-free	14	14	14	12.8	12.8	12.8	144.73	0	43.267	1378600000	36	3.68052	0.00111111	-0.29283	-12.8933	sp|O15067|PUR4_HUMAN;tr|H0YGH1|H0YGH1_HUMAN;tr|J3QSG0|J3QSG0_HUMAN;tr|J3QSH6|J3QSH6_HUMAN;tr|J3KTQ5|J3KTQ5_HUMAN;tr|J3QL39|J3QL39_HUMAN;tr|J3KTL4|J3KTL4_HUMAN;tr|J3KT98|J3KT98_HUMAN	sp|O15067|PUR4_HUMAN
7.58399	7.56678	7.52629	7.55902	7.52267	7.57839	7.5114	7.53749	0.951624	-0.0715366						3	3	3	6.2	6.2	6.2	67.315	0	5.2875	194000000	10	0.330123	0.475504	0.0215344	0.801787	sp|O15091|MRRP3_HUMAN	sp|O15091|MRRP3_HUMAN
8.69722	8.72697	8.74775	8.72398	8.71603	8.65761	8.68593	8.68652	0.917366	-0.124431						14	14	14	14.8	14.8	14.8	142.17	0	47.733	2557300000	49	0.772018	0.126168	0.0374568	1.67605	sp|O15118|NPC1_HUMAN;tr|K7EQ23|K7EQ23_HUMAN	sp|O15118|NPC1_HUMAN;tr|K7EQ23|K7EQ23_HUMAN
8.01034	7.99221	8.00685	8.00313	7.96701	7.9235	7.86731	7.91927	0.824399	-0.278585						2	2	2	9.9	9.9	9.9	37.866	0	7.5255	484050000	12	1.33514	0.034673	0.0838623	2.85369	sp|O15121|DEGS1_HUMAN	sp|O15121|DEGS1_HUMAN
8.37166	8.33165	8.38362	8.36231	8.34027	8.34702	8.39433	8.36054	0.995928	-0.00588646						8	8	8	33.7	33.7	33.7	37.92	0	22.829	1222200000	20	0.0256365	0.987912	0.00177193	0.0765221	sp|O15126|SCAM1_HUMAN;tr|A0A087WXB0|A0A087WXB0_HUMAN;tr|A0A087WU14|A0A087WU14_HUMAN;tr|A0A087WZA6|A0A087WZA6_HUMAN;tr|A0A087WTX8|A0A087WTX8_HUMAN	sp|O15126|SCAM1_HUMAN;tr|A0A087WXB0|A0A087WXB0_HUMAN;tr|A0A087WU14|A0A087WU14_HUMAN
8.40005	8.41516	8.43517	8.4168	8.68019	8.64437	8.64827	8.65761	1.74107	0.799972				+	LFQ intensity 12-5DDAB-70DSS-EPLGANPs-labelfree_LFQ intensity cell-label-free	11	11	11	37.1	37.1	37.1	40.949	0	25.015	1973700000	32	4.02842	0	-0.240815	-15.804	sp|O15143|ARC1B_HUMAN;tr|C9J4Z7|C9J4Z7_HUMAN;tr|F8VXW2|F8VXW2_HUMAN;tr|C9JEY1|C9JEY1_HUMAN;tr|C9JQM8|C9JQM8_HUMAN;tr|C9JFG9|C9JFG9_HUMAN;tr|C9J6C8|C9J6C8_HUMAN;tr|C9JBJ7|C9JBJ7_HUMAN;tr|C9K057|C9K057_HUMAN;tr|C9JTT6|C9JTT6_HUMAN;tr|C9JM51|C9JM51_HUMAN;tr|F8WEB3|F8WEB3_HUMAN	sp|O15143|ARC1B_HUMAN;tr|C9J4Z7|C9J4Z7_HUMAN;tr|F8VXW2|F8VXW2_HUMAN;tr|C9JEY1|C9JEY1_HUMAN;tr|C9JQM8|C9JQM8_HUMAN;tr|C9JFG9|C9JFG9_HUMAN;tr|C9J6C8|C9J6C8_HUMAN
8.49279	8.47166	8.53106	8.4985	8.61528	8.67376	8.67666	8.65523	1.43459	0.520642				+	LFQ intensity 12-5DDAB-70DSS-EPLGANPs-labelfree_LFQ intensity cell-label-free	12	12	12	38	38	38	34.333	0	19.591	2022700000	31	2.38834	0.00612603	-0.156729	-5.91554	sp|O15144|ARPC2_HUMAN;tr|C9JTV5|C9JTV5_HUMAN;tr|G5E9J0|G5E9J0_HUMAN;tr|G5E9S7|G5E9S7_HUMAN;tr|H7C3F9|H7C3F9_HUMAN	sp|O15144|ARPC2_HUMAN
7.87255	7.80477	7.84332	7.84022	8.00612	8.02727	8.04285	8.02541	1.53179	0.615219				+	LFQ intensity 12-5DDAB-70DSS-EPLGANPs-labelfree_LFQ intensity cell-label-free	3	3	3	17.4	17.4	17.4	20.546	0	5.4642	497520000	7	2.93799	0.00333921	-0.185199	-8.29466	sp|O15145|ARPC3_HUMAN;tr|C9JZD1|C9JZD1_HUMAN	sp|O15145|ARPC3_HUMAN
8.15369	8.10438	7.98356	8.08055	7.91532	7.91972	7.60442	7.81315	0.540264	-0.888264						4	4	4	16.6	16.6	16.6	33.839	0	11.305	479730000	10	1.08402	0.0584671	0.267394	2.30582	tr|E7EQB9|E7EQB9_HUMAN;sp|O15160|RPAC1_HUMAN;tr|D6RDJ3|D6RDJ3_HUMAN;tr|H0Y723|H0Y723_HUMAN	tr|E7EQB9|E7EQB9_HUMAN;sp|O15160|RPAC1_HUMAN;tr|D6RDJ3|D6RDJ3_HUMAN;tr|H0Y723|H0Y723_HUMAN
8.27469	8.31182	8.30647	8.29766	8.21059	8.22914	8.20145	8.21373	0.824269	-0.278813				+	LFQ intensity 12-5DDAB-70DSS-EPLGANPs-labelfree_LFQ intensity cell-label-free	5	5	5	15.1	15.1	15.1	34.217	0	23.041	892300000	15	2.39091	0.00596982	0.083931	5.92511	tr|C9J7K9|C9J7K9_HUMAN;sp|O15162|PLS1_HUMAN;tr|C9J9P4|C9J9P4_HUMAN;tr|C9J0H3|C9J0H3_HUMAN;tr|C9JE06|C9JE06_HUMAN;tr|H7C5I5|H7C5I5_HUMAN	tr|C9J7K9|C9J7K9_HUMAN;sp|O15162|PLS1_HUMAN;tr|C9J9P4|C9J9P4_HUMAN;tr|C9J0H3|C9J0H3_HUMAN;tr|C9JE06|C9JE06_HUMAN
7.71778	7.87671	7.84066	7.81172	7.59045	7.57717	7.66625	7.61129	0.630336	-0.665807						6	6	6	9.4	9.4	9.4	116.83	0	22.885	259160000	14	1.64635	0.0192209	0.200428	3.60903	sp|O15164|TIF1A_HUMAN	sp|O15164|TIF1A_HUMAN
9.03575	9.0558	9.04139	9.04431	8.90995	8.9299	8.96181	8.93389	0.775485	-0.366829				+	LFQ intensity 12-5DDAB-70DSS-EPLGANPs-labelfree_LFQ intensity cell-label-free	8	8	7	39	39	35	23.818	0	52.611	4748700000	53	2.61218	0.00458487	0.110427	6.80058	sp|O15173|PGRC2_HUMAN;tr|U3KQM0|U3KQM0_HUMAN;tr|D3DNX8|D3DNX8_HUMAN	sp|O15173|PGRC2_HUMAN
8.23371	8.18492	8.17909	8.19924	8.06405	8.08138	8.12659	8.09067	0.778813	-0.360651						4	4	4	23.3	23.3	23.3	14.582	0	8.2128	700110000	7	1.88673	0.0127201	0.108567	4.26712	sp|O15212|PFD6_HUMAN;tr|A2AB88|A2AB88_HUMAN	sp|O15212|PFD6_HUMAN
8.66428	8.6185	8.62381	8.63553	8.55061	8.53422	8.49301	8.52595	0.77699	-0.364032				+	LFQ intensity 12-5DDAB-70DSS-EPLGANPs-labelfree_LFQ intensity cell-label-free	15	15	10	28.2	28.2	17.5	68.07	0	49.275	1877000000	56	2.09079	0.00984079	0.109584	4.88804	sp|O15213|WDR46_HUMAN;tr|H0Y6G3|H0Y6G3_HUMAN	sp|O15213|WDR46_HUMAN
8.78522	8.74183	8.74254	8.75653	8.7717	8.75974	8.78323	8.77156	1.03521	0.049923						21	21	21	33.5	33.5	33.5	77.672	0	64.231	2997100000	79	0.400994	0.369334	-0.015028	-0.947144	sp|O15226|NKRF_HUMAN	sp|O15226|NKRF_HUMAN
8.3836	8.14931	8.20341	8.24544	8.23152	8.29063	8.35539	8.29252	1.11449	0.15638						15	15	15	6.2	6.2	6.2	399.73	0	29.914	1092400000	32	0.232918	0.661203	-0.047075	-0.593302	sp|O15230|LAMA5_HUMAN;tr|A0A087WYH7|A0A087WYH7_HUMAN;tr|A0A075B783|A0A075B783_HUMAN;tr|A0A0A0MSA0|A0A0A0MSA0_HUMAN;sp|Q16787|LAMA3_HUMAN	sp|O15230|LAMA5_HUMAN
7.62581	7.57173	7.55357	7.5837	7.67074	NaN	NaN	7.67074	1.2219	0.289125						1	1	1	18.6	18.6	18.6	8.0723	0.00027571	2.9029	196890000	4	0	1	-0.0870353	0	sp|O15239|NDUA1_HUMAN	sp|O15239|NDUA1_HUMAN
8.225	8.20545	8.19089	8.20711	8.00779	7.99773	8.02592	8.01048	0.63587	-0.653197				+	LFQ intensity 12-5DDAB-70DSS-EPLGANPs-labelfree_LFQ intensity cell-label-free	4	4	4	14.3	14.3	14.3	22.958	0	14.061	630430000	14	3.97031	0	0.196632	15.277	sp|O15258|RER1_HUMAN;tr|Q5T093|Q5T093_HUMAN;tr|Q5T092|Q5T092_HUMAN;tr|A0A0A0MR06|A0A0A0MR06_HUMAN;tr|Q5T091|Q5T091_HUMAN	sp|O15258|RER1_HUMAN;tr|Q5T093|Q5T093_HUMAN;tr|Q5T092|Q5T092_HUMAN;tr|A0A0A0MR06|A0A0A0MR06_HUMAN;tr|Q5T091|Q5T091_HUMAN
9.06915	9.11321	9.25629	9.14621	9.03023	9.02706	9.03547	9.03092	0.766847	-0.38299						6	6	6	39.8	39.8	39.8	21.127	0	70.549	5677100000	34	0.954475	0.0807645	0.115291	2.03914	tr|Q5T8U5|Q5T8U5_HUMAN;sp|O15260|SURF4_HUMAN;tr|B7Z1G8|B7Z1G8_HUMAN	tr|Q5T8U5|Q5T8U5_HUMAN;sp|O15260|SURF4_HUMAN;tr|B7Z1G8|B7Z1G8_HUMAN
8.49785	8.52944	8.49182	8.50637	8.32584	8.39307	8.39042	8.36978	0.730136	-0.453763				+	LFQ intensity 12-5DDAB-70DSS-EPLGANPs-labelfree_LFQ intensity cell-label-free	9	9	9	23	23	23	52.743	0	39.219	1379900000	25	2.2704	0.0073201	0.136596	5.48938	sp|O15269|SPTC1_HUMAN	sp|O15269|SPTC1_HUMAN
7.96726	8.03937	8.02637	8.011	7.9449	8.00676	8.0237	7.99179	0.956728	-0.0638187						8	8	8	9.8	9.8	9.8	116.92	0	17.589	486030000	21	0.230701	0.665825	0.0192113	0.588382	sp|O15294|OGT1_HUMAN;tr|C9JZL3|C9JZL3_HUMAN	sp|O15294|OGT1_HUMAN
8.32414	8.3707	8.30358	8.33281	8.26757	8.35344	8.28122	8.30074	0.928824	-0.106523						13	13	13	20.8	20.8	20.8	90.995	0	33.153	1058100000	45	0.409918	0.357499	0.0320667	0.965164	sp|O15320|CTGE5_HUMAN;tr|G3V599|G3V599_HUMAN;sp|Q96PC5|MIA2_HUMAN;sp|Q96RT6|CTGE2_HUMAN;sp|Q86UF2|CTGE6_HUMAN;sp|A4D2H0|CTGEF_HUMAN;sp|A4FU28|CTGE9_HUMAN;tr|G3V5K6|G3V5K6_HUMAN;sp|Q8IX94|CTGE4_HUMAN;sp|P0CG41|CTGE8_HUMAN;tr|G3V3C4|G3V3C4_HUMAN;sp|Q8IX95|CTGE3_HUMAN	sp|O15320|CTGE5_HUMAN;tr|G3V599|G3V599_HUMAN;sp|Q96PC5|MIA2_HUMAN
8.24751	8.20545	8.18119	8.21138	8.57983	8.57016	8.58666	8.57888	2.33077	1.22081				+	LFQ intensity 12-5DDAB-70DSS-EPLGANPs-labelfree_LFQ intensity cell-label-free	4	4	4	26.8	26.8	26.8	17.522	0	14.925	1490000000	19	4.29106	0	-0.3675	-18.4154	tr|E9PES6|E9PES6_HUMAN;tr|E7ES08|E7ES08_HUMAN;tr|E7EQU1|E7EQU1_HUMAN;sp|O15347|HMGB3_HUMAN	tr|E9PES6|E9PES6_HUMAN;tr|E7ES08|E7ES08_HUMAN;tr|E7EQU1|E7EQU1_HUMAN;sp|O15347|HMGB3_HUMAN
8.66959	8.63987	8.62986	8.64644	8.89525	8.84178	8.83088	8.85597	1.62007	0.696058				+	LFQ intensity 12-5DDAB-70DSS-EPLGANPs-labelfree_LFQ intensity cell-label-free	9	9	9	18.1	18.1	18.1	59.271	0	47.104	3195200000	31	3.08002	0.00234171	-0.209535	-9.03392	sp|O15355|PPM1G_HUMAN	sp|O15355|PPM1G_HUMAN
8.86431	8.81719	8.86068	8.84739	8.97485	9.00419	8.90421	8.96109	1.29925	0.377681						13	13	13	25.9	25.9	25.9	63.972	0	39.956	4077700000	37	1.56947	0.021571	-0.113693	-3.41318	sp|O15371|EIF3D_HUMAN;tr|B0QYA5|B0QYA5_HUMAN;tr|B0QYA8|B0QYA8_HUMAN;tr|B0QYA6|B0QYA6_HUMAN;tr|B0QYA4|B0QYA4_HUMAN	sp|O15371|EIF3D_HUMAN;tr|B0QYA5|B0QYA5_HUMAN
8.51143	8.47634	8.55688	8.51488	8.66432	8.58934	8.59754	8.61707	1.26527	0.339447						10	10	10	34.4	34.4	34.4	39.589	0	28.008	1941100000	22	1.42861	0.0281053	-0.102184	-3.07056	tr|A0A087WZK9|A0A087WZK9_HUMAN;sp|O15372|EIF3H_HUMAN;tr|B3KS98|B3KS98_HUMAN;tr|E5RJT0|E5RJT0_HUMAN;tr|E5RGU4|E5RGU4_HUMAN;tr|E5RFH0|E5RFH0_HUMAN;tr|E5RHC7|E5RHC7_HUMAN;tr|E5RH59|E5RH59_HUMAN;tr|E5RFW7|E5RFW7_HUMAN	tr|A0A087WZK9|A0A087WZK9_HUMAN;sp|O15372|EIF3H_HUMAN;tr|B3KS98|B3KS98_HUMAN;tr|E5RJT0|E5RJT0_HUMAN
7.50678	7.40434	7.50566	7.47226	7.44431	7.44518	7.52757	7.47235	1.00022	0.000312261						3	2	2	8.2	6.3	6.3	48.847	0	6.7217	147500000	9	0.000698459	1	-9.3778e-05	-0.00214263	sp|O15379|HDAC3_HUMAN	sp|O15379|HDAC3_HUMAN
8.40363	8.39524	8.29877	8.36588	8.21992	8.21331	8.20312	8.21212	0.701835	-0.510796						10	10	10	15.4	15.4	15.4	95.05	0	29.446	949080000	33	1.97324	0.0113426	0.153765	4.5228	sp|O15381|NVL_HUMAN;tr|C9J6P7|C9J6P7_HUMAN;tr|E9PH71|E9PH71_HUMAN;tr|F8WF01|F8WF01_HUMAN;tr|C9JP83|C9JP83_HUMAN;tr|E9PGD8|E9PGD8_HUMAN;tr|E7EWK7|E7EWK7_HUMAN	sp|O15381|NVL_HUMAN
8.09131	8.08091	8.13216	8.10146	8.21693	8.12538	8.17365	8.17199	1.17632	0.234277						7	7	7	23.3	23.3	23.3	39.915	0	30.685	701790000	21	1.07919	0.0593234	-0.0705242	-2.2957	tr|B3KSI3|B3KSI3_HUMAN;sp|O15382|BCAT2_HUMAN;tr|M0QZ10|M0QZ10_HUMAN;tr|M0QXF9|M0QXF9_HUMAN;tr|M0QZP4|M0QZP4_HUMAN;tr|M0R2K7|M0R2K7_HUMAN	tr|B3KSI3|B3KSI3_HUMAN;sp|O15382|BCAT2_HUMAN;tr|M0QZ10|M0QZ10_HUMAN;tr|M0QXF9|M0QXF9_HUMAN;tr|M0QZP4|M0QZP4_HUMAN
8.03234	7.93967	7.93804	7.97002	7.90281	7.87758	7.84282	7.87441	0.802398	-0.317611						9	8	8	10.1	9.2	9.2	119.94	0	20.944	407820000	19	1.25743	0.0398345	0.0956103	2.67909	sp|O15397|IPO8_HUMAN;tr|F5H244|F5H244_HUMAN;tr|F5H2I3|F5H2I3_HUMAN;tr|F5H292|F5H292_HUMAN;tr|F5GXT5|F5GXT5_HUMAN;tr|H0YH64|H0YH64_HUMAN	sp|O15397|IPO8_HUMAN
8.28551	8.26691	8.32311	8.29184	8.27816	8.25358	8.29813	8.27662	0.96556	-0.050562						5	5	5	26.1	26.1	26.1	29.815	0	16.052	958510000	21	0.294243	0.544213	0.0152206	0.726301	sp|O15400|STX7_HUMAN	sp|O15400|STX7_HUMAN
7.54303	NaN	NaN	7.54303	7.40943	7.68532	7.60016	7.56497	1.05182	0.072892						2	2	2	4	4	4	57.494	0.00027503	2.8684	156260000	5	0	1	-0.0219429	0	tr|A0A087WX92|A0A087WX92_HUMAN;sp|O15403|MOT7_HUMAN	tr|A0A087WX92|A0A087WX92_HUMAN;sp|O15403|MOT7_HUMAN
9.24132	9.23719	9.25479	9.24443	9.1724	9.174	9.16271	9.16971	0.841919	-0.248247				+	LFQ intensity 12-5DDAB-70DSS-EPLGANPs-labelfree_LFQ intensity cell-label-free	11	11	11	24.5	24.5	24.5	49.469	0	71.035	8293800000	69	3.51832	0.00137405	0.0747299	11.7198	sp|O15427|MOT4_HUMAN;tr|J3QQV2|J3QQV2_HUMAN;tr|J3QSC3|J3QSC3_HUMAN;tr|J3QQS9|J3QQS9_HUMAN;tr|J3KTI8|J3KTI8_HUMAN;tr|J3KT83|J3KT83_HUMAN;tr|J3QRA0|J3QRA0_HUMAN;tr|J3QLE3|J3QLE3_HUMAN;tr|J3KTM6|J3KTM6_HUMAN;tr|J3QRU2|J3QRU2_HUMAN;tr|J3QRP8|J3QRP8_HUMAN	sp|O15427|MOT4_HUMAN;tr|J3QQV2|J3QQV2_HUMAN;tr|J3QSC3|J3QSC3_HUMAN
7.54964	NaN	NaN	7.54964	NaN	NaN	7.26221	7.26221	0.515909	-0.954812						4	4	4	3.8	3.8	3.8	169.34	0	10.189	76041000	11	0	1	0.287427	0	sp|O15438|MRP3_HUMAN;tr|H0Y8Q6|H0Y8Q6_HUMAN	sp|O15438|MRP3_HUMAN;tr|H0Y8Q6|H0Y8Q6_HUMAN
8.21213	8.34803	8.28493	8.2817	8.24035	8.2407	8.26114	8.2474	0.92406	-0.113941						8	8	8	28.4	28.4	28.4	54.985	0	19.533	957180000	22	0.358493	0.431114	0.0343002	0.860502	sp|O15446|RPA34_HUMAN	sp|O15446|RPA34_HUMAN
NaN	7.93071	7.84771	7.88921	7.65565	7.58449	7.64202	7.62739	0.547238	-0.869761				+	LFQ intensity 12-5DDAB-70DSS-EPLGANPs-labelfree_LFQ intensity cell-label-free	4	4	4	9.2	9.2	9.2	60.901	0	8.0024	243280000	7	2.08477	0.00989565	0.261824	6.25998	sp|O15460|P4HA2_HUMAN	sp|O15460|P4HA2_HUMAN
8.25329	8.35	8.39169	8.33166	8.48777	8.4861	8.46596	8.47995	1.40698	0.492601						7	7	7	24.8	24.8	24.8	35.277	0	27.579	1244000000	32	1.62957	0.0197964	-0.148288	-3.56572	sp|O15479|MAGB2_HUMAN;sp|O15481|MAGB4_HUMAN;sp|Q96LZ2|MAGBA_HUMAN;sp|P43366|MAGB1_HUMAN;sp|Q9UBF1|MAGC2_HUMAN	sp|O15479|MAGB2_HUMAN
8.48997	8.52051	8.50406	8.50485	8.39178	8.34301	8.29504	8.34328	0.689335	-0.536723				+	LFQ intensity 12-5DDAB-70DSS-EPLGANPs-labelfree_LFQ intensity cell-label-free	6	6	6	40.4	40.4	40.4	22.417	0	24.209	1268300000	27	2.27812	0.00721197	0.16157	5.5165	sp|O15498|YKT6_HUMAN;tr|H7C3K7|H7C3K7_HUMAN	sp|O15498|YKT6_HUMAN
8.12827	8.13402	8.08497	8.11575	8.28742	8.2464	8.21664	8.25015	1.3627	0.44647				+	LFQ intensity 12-5DDAB-70DSS-EPLGANPs-labelfree_LFQ intensity cell-label-free	3	3	3	29.1	29.1	29.1	16.32	0	15.064	824910000	17	2.19461	0.00809917	-0.134401	-5.22892	sp|O15511|ARPC5_HUMAN;tr|B1ALC0|B1ALC0_HUMAN	sp|O15511|ARPC5_HUMAN;tr|B1ALC0|B1ALC0_HUMAN
8.03555	8.09057	8.00048	8.0422	8.06036	8.13716	8.0899	8.09581	1.13138	0.178082						4	4	4	13.2	13.2	13.2	47.606	0	36.91	613260000	16	0.710363	0.150295	-0.0536079	-1.55543	tr|A0A0G2JKZ1|A0A0G2JKZ1_HUMAN;sp|O15533|TPSN_HUMAN;tr|A2AB90|A2AB90_HUMAN;tr|A0A0G2JH37|A0A0G2JH37_HUMAN;tr|A0A0A0MSV9|A0A0A0MSV9_HUMAN;tr|Q6P1N7|Q6P1N7_HUMAN;tr|C9JA35|C9JA35_HUMAN;tr|A0A0A0MT98|A0A0A0MT98_HUMAN	tr|A0A0G2JKZ1|A0A0G2JKZ1_HUMAN;sp|O15533|TPSN_HUMAN;tr|A2AB90|A2AB90_HUMAN;tr|A0A0G2JH37|A0A0G2JH37_HUMAN;tr|A0A0A0MSV9|A0A0A0MSV9_HUMAN;tr|Q6P1N7|Q6P1N7_HUMAN;tr|C9JA35|C9JA35_HUMAN
9.37554	9.34254	9.34034	9.35281	9.48436	9.4663	9.4843	9.47832	1.3351	0.416945				+	LFQ intensity 12-5DDAB-70DSS-EPLGANPs-labelfree_LFQ intensity cell-label-free	28	28	27	42.1	42.1	41	90.932	0	185.49	13528000000	136	3.20808	0.00101983	-0.125513	-9.75205	sp|O43143|DHX15_HUMAN	sp|O43143|DHX15_HUMAN
8.18859	8.17774	8.04926	8.13853	8.48403	8.34276	8.4808	8.43586	1.98305	0.987719						7	7	7	16.8	16.8	16.8	54.843	0	11.201	1181600000	17	2.00009	0.0108682	-0.297333	-4.60436	sp|O43148|MCES_HUMAN;tr|K7EP06|K7EP06_HUMAN;tr|K7EPP5|K7EPP5_HUMAN;tr|K7ERH6|K7ERH6_HUMAN	sp|O43148|MCES_HUMAN;tr|K7EP06|K7EP06_HUMAN
8.08124	8.10309	8.14492	8.10975	8.15115	8.12972	8.22458	8.16849	1.14483	0.19513						6	6	6	18.4	18.4	18.4	50.714	0	42.067	694030000	19	0.791521	0.119713	-0.0587403	-1.71436	sp|O43159|RRP8_HUMAN;tr|E9PPY3|E9PPY3_HUMAN;tr|E9PPP6|E9PPP6_HUMAN	sp|O43159|RRP8_HUMAN;tr|E9PPY3|E9PPY3_HUMAN
8.81809	8.85013	8.80021	8.82281	8.64754	8.67201	8.66281	8.66079	0.688615	-0.53823				+	LFQ intensity 12-5DDAB-70DSS-EPLGANPs-labelfree_LFQ intensity cell-label-free	15	15	15	37.2	37.2	37.2	58.449	0	34.316	2865200000	54	3.2452	0.00104651	0.162023	9.96995	sp|O43172|PRP4_HUMAN	sp|O43172|PRP4_HUMAN
9.31666	9.32899	9.31105	9.3189	9.53126	9.55704	9.50478	9.53103	1.62977	0.704664				+	LFQ intensity 12-5DDAB-70DSS-EPLGANPs-labelfree_LFQ intensity cell-label-free	19	19	19	46.7	46.7	46.7	56.65	0	232.9	14626000000	116	3.72931	0.000571429	-0.212125	-13.2678	sp|O43175|SERA_HUMAN;tr|Q5SZU1|Q5SZU1_HUMAN	sp|O43175|SERA_HUMAN;tr|Q5SZU1|Q5SZU1_HUMAN
NaN	NaN	8.08443	8.08443	8.13165	8.1389	8.13104	8.13387	1.12055	0.164206						4	4	4	26.3	26.3	26.3	20.108	0	8.7325	667390000	6	0	1	-0.0494312	0	sp|O43181|NDUS4_HUMAN;tr|H0Y9M8|H0Y9M8_HUMAN	sp|O43181|NDUS4_HUMAN;tr|H0Y9M8|H0Y9M8_HUMAN
7.87377	7.98562	7.99589	7.95176	7.99245	8.01009	7.98381	7.99545	1.10582	0.145118						8	7	7	23.8	21.1	21.1	54.099	0	9.4104	497900000	16	0.475338	0.29426	-0.0436848	-1.09582	sp|O43237|DC1L2_HUMAN;tr|B4E2E0|B4E2E0_HUMAN;tr|J3KRI4|J3KRI4_HUMAN;tr|J3KRZ2|J3KRZ2_HUMAN;tr|H3BUM4|H3BUM4_HUMAN	sp|O43237|DC1L2_HUMAN;tr|B4E2E0|B4E2E0_HUMAN
8.82705	8.84205	8.87855	8.84922	8.90979	8.91296	8.92881	8.91719	1.16941	0.22578						24	24	24	50.4	50.4	50.4	60.977	0	82.706	3749300000	68	1.84521	0.0139796	-0.0679668	-4.14813	sp|O43242|PSMD3_HUMAN;tr|H0YGV8|H0YGV8_HUMAN;tr|F5H8K4|F5H8K4_HUMAN	sp|O43242|PSMD3_HUMAN
8.08153	8.10102	8.09681	8.09312	8.11588	8.0613	8.03383	8.07033	0.948887	-0.0756912						4	4	4	21.2	21.2	21.2	20.66	0	8.6071	606010000	15	0.386452	0.389493	0.0227849	0.917659	tr|I3L1D4|I3L1D4_HUMAN;tr|S4R469|S4R469_HUMAN;tr|F8VR27|F8VR27_HUMAN;tr|F8VZY7|F8VZY7_HUMAN;tr|B0QYV1|B0QYV1_HUMAN;tr|B0QYY4|B0QYY4_HUMAN;tr|A0A087X2B1|A0A087X2B1_HUMAN;tr|A0A0G2JRA5|A0A0G2JRA5_HUMAN;sp|O43251|RFOX2_HUMAN;sp|Q9NWB1|RFOX1_HUMAN;tr|J3KNW3|J3KNW3_HUMAN;tr|B7Z1U7|B7Z1U7_HUMAN;tr|F8VZG9|F8VZG9_HUMAN;tr|A0A0G2JSB3|A0A0G2JSB3_HUMAN;tr|B0QYY7|B0QYY7_HUMAN;tr|F8VRS4|F8VRS4_HUMAN;tr|B0QYY6…	tr|I3L1D4|I3L1D4_HUMAN;tr|S4R469|S4R469_HUMAN;tr|F8VR27|F8VR27_HUMAN;tr|F8VZY7|F8VZY7_HUMAN;tr|B0QYV1|B0QYV1_HUMAN;tr|B0QYY4|B0QYY4_HUMAN;tr|A0A087X2B1|A0A087X2B1_HUMAN;tr|A0A0G2JRA5|A0A0G2JRA5_HUMAN;sp|O43251|RFOX2_HUMAN;sp|Q9NWB1|RFOX1_HUMAN;tr|J3KNW3|J3KNW3_HUMAN;tr|B7Z1U7|B7Z1U7_HUMAN;tr|F8VZG9|F8VZG9_HUMAN;tr|A0A0G2JSB3|A0A0G2JSB3_HUMAN;tr|B0QYY7|B0QYY7_HUMAN;tr|F8VRS4|F8VRS4_HUMAN;tr|B0QYY6…
NaN	7.81111	NaN	7.81111	7.91505	7.94127	7.87711	7.91114	1.25903	0.332311						5	4	4	10.6	8.3	8.3	70.832	0	7.3858	320770000	4	0	1	-0.100036	0	sp|O43252|PAPS1_HUMAN	sp|O43252|PAPS1_HUMAN
7.91339	7.65843	7.67803	7.74995	NaN	7.69832	7.69212	7.69522	0.8816	-0.181804						7	7	7	13.1	13.1	13.1	88.828	0	6.6611	236520000	9	0.193402	0.737491	0.0547283	0.517387	sp|O43264|ZW10_HUMAN	sp|O43264|ZW10_HUMAN
8.50504	8.50549	8.4847	8.49841	8.41629	8.41557	8.40188	8.41125	0.818163	-0.289539				+	LFQ intensity 12-5DDAB-70DSS-EPLGANPs-labelfree_LFQ intensity cell-label-free	14	14	14	26	26	26	90.254	0	71.185	1411400000	45	3.33137	0.00114286	0.0871601	10.4935	sp|O43290|SNUT1_HUMAN;tr|E9PQI8|E9PQI8_HUMAN	sp|O43290|SNUT1_HUMAN
7.83172	7.84893	7.84505	7.8419	7.81204	7.79698	7.85923	7.82275	0.956869	-0.0636061						4	4	4	6.3	6.3	6.3	67.622	0	9.3506	341080000	8	0.419254	0.346919	0.0191477	0.98396	sp|O43292|GPAA1_HUMAN;tr|E9PLV6|E9PLV6_HUMAN;tr|E9PPZ9|E9PPZ9_HUMAN;tr|E9PM11|E9PM11_HUMAN;tr|E9PQ31|E9PQ31_HUMAN;tr|E9PLG8|E9PLG8_HUMAN;tr|E9PM94|E9PM94_HUMAN	sp|O43292|GPAA1_HUMAN;tr|E9PLV6|E9PLV6_HUMAN;tr|E9PPZ9|E9PPZ9_HUMAN;tr|E9PM11|E9PM11_HUMAN;tr|E9PQ31|E9PQ31_HUMAN
7.99778	7.92604	7.95398	7.95926	7.82306	NaN	7.84235	7.83271	0.747211	-0.420413						4	4	4	10.1	10.1	10.1	52.535	0	5.4492	354870000	9	1.69797	0.017533	0.126557	4.53683	sp|O43293|DAPK3_HUMAN;tr|M0R0D0|M0R0D0_HUMAN;sp|Q9UIK4|DAPK2_HUMAN	sp|O43293|DAPK3_HUMAN
8.71819	8.67137	8.662	8.68385	8.7362	8.76699	8.73622	8.74647	1.15508	0.207996						9	9	9	50.6	50.6	50.6	19.81	0	32.956	2717600000	51	1.44201	0.0278683	-0.0626135	-3.1023	sp|O43324|MCA3_HUMAN;tr|D6RBD7|D6RBD7_HUMAN;tr|C9J1V9|C9J1V9_HUMAN;tr|H0YAL7|H0YAL7_HUMAN;tr|D6RCQ0|D6RCQ0_HUMAN;tr|H0YAH9|H0YAH9_HUMAN	sp|O43324|MCA3_HUMAN;tr|D6RBD7|D6RBD7_HUMAN;tr|C9J1V9|C9J1V9_HUMAN;tr|H0YAL7|H0YAL7_HUMAN
9.92207	9.94662	9.95138	9.94002	9.86803	9.91369	9.87678	9.88617	0.883382	-0.17889						37	37	27	52.6	52.6	42.5	70.942	0	264.36	41283000000	247	1.49451	0.0254269	0.0538508	3.22838	sp|O43390|HNRPR_HUMAN;tr|B4DT28|B4DT28_HUMAN	sp|O43390|HNRPR_HUMAN;tr|B4DT28|B4DT28_HUMAN
8.59036	8.57065	8.58753	8.58285	8.6084	8.59654	8.58804	8.59766	1.03469	0.0492022						12	12	12	19.3	19.3	19.3	77.528	0	29.405	1969000000	48	0.802901	0.1166	-0.0148115	-1.73675	sp|O43395|PRPF3_HUMAN	sp|O43395|PRPF3_HUMAN
8.62482	8.53631	8.64134	8.60082	8.51318	8.58473	8.53367	8.54386	0.877073	-0.189231						7	7	7	34.6	34.6	34.6	32.251	0	51.764	1867100000	39	0.662974	0.168388	0.0569642	1.46306	sp|O43396|TXNL1_HUMAN;tr|K7ER96|K7ER96_HUMAN;tr|K7EML9|K7EML9_HUMAN;tr|K7EPB7|K7EPB7_HUMAN;tr|K7EKG2|K7EKG2_HUMAN	sp|O43396|TXNL1_HUMAN;tr|K7ER96|K7ER96_HUMAN;tr|K7EML9|K7EML9_HUMAN
8.79534	8.8332	8.85169	8.82674	8.89045	8.88708	8.89996	8.8925	1.16347	0.218428						10	10	10	56.3	56.3	56.3	22.237	0	64.664	3578100000	47	1.74182	0.0165685	-0.0657533	-3.8617	sp|O43399|TPD54_HUMAN;tr|A0A087WYR3|A0A087WYR3_HUMAN;tr|A0A087WZ51|A0A087WZ51_HUMAN	sp|O43399|TPD54_HUMAN;tr|A0A087WYR3|A0A087WYR3_HUMAN;tr|A0A087WZ51|A0A087WZ51_HUMAN
8.36947	8.3528	8.38187	8.36805	8.25261	8.26255	8.36805	8.2944	0.844017	-0.244656						6	6	6	37.6	37.6	37.6	23.773	0	28.623	1078000000	20	0.907336	0.0912375	0.0736491	1.94416	sp|O43402|EMC8_HUMAN;tr|M0R1B0|M0R1B0_HUMAN	sp|O43402|EMC8_HUMAN;tr|M0R1B0|M0R1B0_HUMAN
8.15939	8.16944	8.13938	8.15607	8.23578	8.23361	8.25652	8.24197	1.21872	0.285364				+	LFQ intensity 12-5DDAB-70DSS-EPLGANPs-labelfree_LFQ intensity cell-label-free	4	4	4	25	25	25	15.8	0	6.9536	786290000	15	2.7704	0.00348092	-0.0859032	-7.49319	tr|C9JQD4|C9JQD4_HUMAN;sp|O43447|PPIH_HUMAN;tr|A6NM32|A6NM32_HUMAN;tr|H0YEL5|H0YEL5_HUMAN	tr|C9JQD4|C9JQD4_HUMAN;sp|O43447|PPIH_HUMAN;tr|A6NM32|A6NM32_HUMAN;tr|H0YEL5|H0YEL5_HUMAN
7.70929	7.6361	7.63531	7.66023	7.98654	7.97118	7.99984	7.98585	2.1165	1.08168				+	LFQ intensity 12-5DDAB-70DSS-EPLGANPs-labelfree_LFQ intensity cell-label-free	5	5	5	19.4	19.4	19.4	34.684	0	18.587	410770000	15	3.63837	0.00106195	-0.325619	-12.578	tr|H3BLU7|H3BLU7_HUMAN;sp|O43488|ARK72_HUMAN;tr|H7C5H7|H7C5H7_HUMAN;sp|Q8NHP1|ARK74_HUMAN;sp|O95154|ARK73_HUMAN	tr|H3BLU7|H3BLU7_HUMAN;sp|O43488|ARK72_HUMAN
8.73909	8.67661	8.65447	8.69006	8.66571	8.59564	8.65945	8.64027	0.891685	-0.165393						13	13	12	15.5	15.5	14.3	112.59	0	28.655	2181700000	23	0.667857	0.166537	0.0497882	1.47257	sp|O43491|E41L2_HUMAN;tr|E9PK52|E9PK52_HUMAN;tr|E9PHY5|E9PHY5_HUMAN;tr|E9PII3|E9PII3_HUMAN;tr|H0Y5B0|H0Y5B0_HUMAN;tr|E9PQD2|E9PQD2_HUMAN;tr|E9PPC9|E9PPC9_HUMAN;tr|E9PRG1|E9PRG1_HUMAN;tr|E9PIG0|E9PIG0_HUMAN;tr|Q6ZSX4|Q6ZSX4_HUMAN;tr|E9PMV8|E9PMV8_HUMAN;tr|Q6R5J7|Q6R5J7_HUMAN;tr|E9PJP4|E9PJP4_HUMAN;tr|E9PQN0|E9PQN0_HUMAN;tr|E9PMG5|E9PMG5_HUMAN;tr|A0A1B0GTF8|A0A1B0GTF8_HUMAN;tr|A8K968|A8K968_HUMAN;t…	sp|O43491|E41L2_HUMAN;tr|E9PK52|E9PK52_HUMAN;tr|E9PHY5|E9PHY5_HUMAN;tr|E9PII3|E9PII3_HUMAN
7.89189	7.80508	7.83574	7.84424	7.70494	7.6856	7.77764	7.72273	0.755942	-0.403652						6	6	6	16.7	16.7	16.7	47.879	0	26.726	311070000	14	1.4877	0.0254216	0.121511	3.21187	tr|J3KQ45|J3KQ45_HUMAN;tr|F8W8W7|F8W8W7_HUMAN;sp|O43493|TGON2_HUMAN	tr|J3KQ45|J3KQ45_HUMAN;tr|F8W8W7|F8W8W7_HUMAN;sp|O43493|TGON2_HUMAN
8.52625	8.54784	8.53349	8.53586	8.58449	8.60472	8.55742	8.58221	1.11264	0.153981						17	17	17	20	20	20	109.96	0	41.965	1865500000	43	1.42835	0.0280853	-0.0463527	-3.06994	sp|O43592|XPOT_HUMAN;tr|F8WDU6|F8WDU6_HUMAN;tr|F5GYW6|F5GYW6_HUMAN;tr|F5GZM3|F5GZM3_HUMAN	sp|O43592|XPOT_HUMAN
8.93788	8.86298	8.84615	8.88234	9.01511	9.04497	9.01523	9.0251	1.38921	0.474266				+	LFQ intensity 12-5DDAB-70DSS-EPLGANPs-labelfree_LFQ intensity cell-label-free	14	14	14	35.4	35.4	35.4	51.355	0	103.89	5107900000	49	2.05552	0.00977021	-0.142768	-4.77619	sp|O43615|TIM44_HUMAN;tr|M0QXU7|M0QXU7_HUMAN;tr|M0QXM9|M0QXM9_HUMAN;tr|M0R301|M0R301_HUMAN;tr|M0R124|M0R124_HUMAN	sp|O43615|TIM44_HUMAN;tr|M0QXU7|M0QXU7_HUMAN
8.19033	8.17687	8.20279	8.19	8.1898	8.11879	8.12704	8.14521	0.902015	-0.148777						3	3	3	25.6	25.6	25.6	14.958	0	7.0966	751100000	9	0.882643	0.0973989	0.0447865	1.89478	tr|A0A087WYV6|A0A087WYV6_HUMAN;tr|A0A087WZU5|A0A087WZU5_HUMAN;sp|O43657|TSN6_HUMAN	tr|A0A087WYV6|A0A087WYV6_HUMAN;tr|A0A087WZU5|A0A087WZU5_HUMAN;sp|O43657|TSN6_HUMAN
8.66615	8.61518	8.63886	8.64006	8.70952	8.68805	8.7153	8.70429	1.15937	0.213345						15	15	15	42.2	42.2	42.2	57.193	0	97.509	2457200000	54	1.71895	0.0169693	-0.064223	-3.80019	sp|O43660|PLRG1_HUMAN;tr|D6RA26|D6RA26_HUMAN;tr|H0YA24|H0YA24_HUMAN;tr|B7Z982|B7Z982_HUMAN;tr|H0YAA2|H0YAA2_HUMAN	sp|O43660|PLRG1_HUMAN
7.97426	7.96767	8.02354	7.98849	7.94432	7.96036	7.95282	7.9525	0.920477	-0.119546						6	6	6	9.5	9.5	9.5	71.606	0	6.6588	444120000	11	0.922333	0.0877225	0.0359872	1.97428	sp|O43663|PRC1_HUMAN;tr|H0YM42|H0YM42_HUMAN;tr|H0YL53|H0YL53_HUMAN;tr|G3V3N7|G3V3N7_HUMAN	sp|O43663|PRC1_HUMAN
8.41762	8.39333	8.37251	8.39449	8.85801	8.8354	8.91088	8.8681	2.97584	1.5733				+	LFQ intensity 12-5DDAB-70DSS-EPLGANPs-labelfree_LFQ intensity cell-label-free	5	5	5	13.8	13.8	13.8	50.75	0	20.658	2685300000	20	4.27994	0	-0.47361	-18.2967	sp|O43670|ZN207_HUMAN;tr|J3QRS9|J3QRS9_HUMAN;tr|X6R4W8|X6R4W8_HUMAN;tr|J3QS27|J3QS27_HUMAN;tr|J3KTL1|J3KTL1_HUMAN;tr|J3KRB6|J3KRB6_HUMAN;tr|J3KRW6|J3KRW6_HUMAN;tr|H0Y3M2|H0Y3M2_HUMAN;tr|J3KS31|J3KS31_HUMAN	sp|O43670|ZN207_HUMAN;tr|J3QRS9|J3QRS9_HUMAN;tr|X6R4W8|X6R4W8_HUMAN
NaN	7.85621	NaN	7.85621	7.87399	7.81532	7.84207	7.8438	0.97182	-0.0412384						2	2	2	13.6	13.6	13.6	20.038	0	4.8822	336830000	10	0	1	0.0124141	0	tr|E7EWP0|E7EWP0_HUMAN;sp|O43674|NDUB5_HUMAN;tr|H0Y886|H0Y886_HUMAN	tr|E7EWP0|E7EWP0_HUMAN;sp|O43674|NDUB5_HUMAN;tr|H0Y886|H0Y886_HUMAN
7.67049	7.70702	7.73758	7.70503	7.96485	7.96276	7.98845	7.97202	1.84923	0.886926				+	LFQ intensity 12-5DDAB-70DSS-EPLGANPs-labelfree_LFQ intensity cell-label-free	2	2	2	27.7	27.7	27.7	7.5855	0.00027397	2.8246	380150000	9	3.65087	0.00109091	-0.266991	-12.6707	tr|C9JKQ2|C9JKQ2_HUMAN;sp|O43676|NDUB3_HUMAN	tr|C9JKQ2|C9JKQ2_HUMAN;sp|O43676|NDUB3_HUMAN
8.47423	8.49053	8.47305	8.47927	8.4947	8.44898	8.47855	8.47408	0.988112	-0.017253						5	5	5	48.5	48.5	48.5	10.921	0	11.714	1541400000	24	0.131511	0.83919	0.00519371	0.357568	sp|O43678|NDUA2_HUMAN;sp|A6NJG2|SWAHD_HUMAN	sp|O43678|NDUA2_HUMAN
8.19593	8.26052	8.24876	8.23507	8.31496	8.33413	8.37617	8.34176	1.27846	0.354404						4	4	4	10.6	10.6	10.6	37.119	0	10.413	1029400000	15	1.78232	0.0153838	-0.106687	-3.97225	tr|A0A087WXS7|A0A087WXS7_HUMAN;sp|O43681|ASNA_HUMAN;tr|K7ERW9|K7ERW9_HUMAN	tr|A0A087WXS7|A0A087WXS7_HUMAN;sp|O43681|ASNA_HUMAN
9.15235	9.14035	9.13236	9.14169	9.20281	9.19962	9.15812	9.18685	1.1096	0.150038						12	12	12	45.1	45.1	45.1	37.154	0	105.53	7590900000	78	1.35956	0.0333479	-0.045166	-2.90959	sp|O43684|BUB3_HUMAN;tr|J3QT28|J3QT28_HUMAN;tr|J3QSX4|J3QSX4_HUMAN	sp|O43684|BUB3_HUMAN;tr|J3QT28|J3QT28_HUMAN;tr|J3QSX4|J3QSX4_HUMAN
8.09635	NaN	8.1283	8.11233	7.99062	8.03555	NaN	8.01309	0.795716	-0.329675						2	2	2	11.2	11.2	11.2	19.766	0	4.0424	561950000	4	1.1597	0.0484978	0.0992415	3.60035	tr|K7EMK9|K7EMK9_HUMAN;sp|O43688|PLPP2_HUMAN;tr|K7ENH4|K7ENH4_HUMAN;tr|A0A0J9YXA3|A0A0J9YXA3_HUMAN	tr|K7EMK9|K7EMK9_HUMAN;sp|O43688|PLPP2_HUMAN;tr|K7ENH4|K7ENH4_HUMAN;tr|A0A0J9YXA3|A0A0J9YXA3_HUMAN
10.3727	10.3532	10.3375	10.3545	10.3534	10.3435	10.3379	10.3449	0.978318	-0.0316248						72	72	50	77.3	77.3	55.4	104.85	0	323.31	113070000000	603	0.355538	0.435623	0.00952466	0.854424	sp|O43707|ACTN4_HUMAN;tr|F5GXS2|F5GXS2_HUMAN;tr|H7C144|H7C144_HUMAN;tr|K7EJH8|K7EJH8_HUMAN;tr|K7EP19|K7EP19_HUMAN;tr|D6RH00|D6RH00_HUMAN	sp|O43707|ACTN4_HUMAN;tr|F5GXS2|F5GXS2_HUMAN
8.7256	8.72294	8.75585	8.7348	8.64258	8.60537	8.73542	8.66113	0.843972	-0.244733						12	12	12	17.9	17.9	17.9	85.852	0	22.496	2717300000	33	0.854043	0.10378	0.073672	1.83786	sp|O43719|HTSF1_HUMAN;tr|Q5H919|Q5H919_HUMAN;tr|Q5H918|Q5H918_HUMAN	sp|O43719|HTSF1_HUMAN
8.47494	8.46262	8.46833	8.46863	8.4399	8.37201	8.40959	8.40717	0.868031	-0.204182						9	9	9	11.7	11.7	11.7	91.35	0	22.744	1269400000	26	1.4326	0.0281028	0.0614646	3.07999	sp|O43747|AP1G1_HUMAN;tr|H3BNR4|H3BNR4_HUMAN;tr|H3BR36|H3BR36_HUMAN;tr|H3BUN9|H3BUN9_HUMAN;tr|B3KNW1|B3KNW1_HUMAN	sp|O43747|AP1G1_HUMAN
7.77496	7.85641	7.80963	7.81367	7.79548	7.90289	7.91739	7.87192	1.14354	0.193506						5	5	5	26.7	26.7	26.7	29.176	0	20.074	355560000	13	0.574798	0.215257	-0.0582512	-1.29121	sp|O43752|STX6_HUMAN	sp|O43752|STX6_HUMAN
8.19513	8.16988	8.15296	8.17266	8.03794	8.05231	8.08461	8.05829	0.768481	-0.379919				+	LFQ intensity 12-5DDAB-70DSS-EPLGANPs-labelfree_LFQ intensity cell-label-free	4	4	4	17	17	17	24.81	0	6.534	624640000	15	2.46265	0.00571263	0.114367	6.19782	sp|O43760|SNG2_HUMAN;tr|K7ELD9|K7ELD9_HUMAN;tr|K7ENG9|K7ENG9_HUMAN;tr|K7ELS8|K7ELS8_HUMAN;tr|K7EJ35|K7EJ35_HUMAN	sp|O43760|SNG2_HUMAN;tr|K7ELD9|K7ELD9_HUMAN;tr|K7ENG9|K7ENG9_HUMAN;tr|K7ELS8|K7ELS8_HUMAN
7.35236	7.40856	7.44203	7.40098	7.70384	7.77706	7.75884	7.74658	2.21615	1.14806				+	LFQ intensity 12-5DDAB-70DSS-EPLGANPs-labelfree_LFQ intensity cell-label-free	2	2	2	8	8	8	34.063	0	3.7659	212640000	9	3.26851	0.00107143	-0.345599	-10.1091	sp|O43765|SGTA_HUMAN;tr|K7EMD6|K7EMD6_HUMAN	sp|O43765|SGTA_HUMAN;tr|K7EMD6|K7EMD6_HUMAN
8.73994	8.75312	8.72762	8.74023	9.02674	9.03411	9.05607	9.03897	1.9895	0.992409				+	LFQ intensity 12-5DDAB-70DSS-EPLGANPs-labelfree_LFQ intensity cell-label-free	15	15	14	29.9	29.9	28.5	62.942	0	74.719	4430700000	70	4.88769	0	-0.298745	-26.0253	sp|O43776|SYNC_HUMAN;tr|K7EIU7|K7EIU7_HUMAN;tr|K7EPK2|K7EPK2_HUMAN;tr|K7EQ35|K7EQ35_HUMAN;tr|K7EMQ6|K7EMQ6_HUMAN;tr|K7EJ19|K7EJ19_HUMAN	sp|O43776|SYNC_HUMAN
8.68895	8.67724	8.62394	8.66338	8.67614	8.66179	8.61318	8.65037	0.9705	-0.0432006						17	17	16	16.4	16.4	15.6	128.48	0	29.816	2307700000	52	0.178912	0.761436	0.0130049	0.470739	tr|E9PDF6|E9PDF6_HUMAN;sp|O43795|MYO1B_HUMAN;tr|A0A0U1RRI3|A0A0U1RRI3_HUMAN;tr|H7C2Y7|H7C2Y7_HUMAN;tr|E7EQD9|E7EQD9_HUMAN;tr|C9JYW1|C9JYW1_HUMAN;sp|Q9UBC5|MYO1A_HUMAN;tr|C9JUP5|C9JUP5_HUMAN;tr|G3V342|G3V342_HUMAN	tr|E9PDF6|E9PDF6_HUMAN;sp|O43795|MYO1B_HUMAN
7.79018	7.78644	7.77334	7.78332	7.70901	7.7788	7.76422	7.75068	0.927598	-0.108429						5	5	5	16.3	16.3	16.3	34.566	0	10.202	290520000	15	0.678496	0.162057	0.03264	1.49329	sp|O43808|PM34_HUMAN;tr|B0QYW5|B0QYW5_HUMAN;tr|F6RTR7|F6RTR7_HUMAN;tr|F8WE74|F8WE74_HUMAN;tr|F8WA85|F8WA85_HUMAN;tr|B1AHN4|B1AHN4_HUMAN;tr|F8WEC6|F8WEC6_HUMAN	sp|O43808|PM34_HUMAN;tr|B0QYW5|B0QYW5_HUMAN;tr|F6RTR7|F6RTR7_HUMAN
9.09538	9.08436	9.12447	9.1014	8.88816	8.93733	8.88157	8.90235	0.632336	-0.661236				+	LFQ intensity 12-5DDAB-70DSS-EPLGANPs-labelfree_LFQ intensity cell-label-free	12	12	12	55.5	55.5	55.5	26.227	0	59.773	5104700000	60	3.13869	0.00247872	0.199052	9.35661	sp|O43809|CPSF5_HUMAN;tr|H3BND3|H3BND3_HUMAN;tr|H3BV41|H3BV41_HUMAN	sp|O43809|CPSF5_HUMAN;tr|H3BND3|H3BND3_HUMAN
8.49314	8.35166	NaN	8.4224	8.61828	8.54727	8.53233	8.56596	1.39175	0.476903						8	8	8	24.3	24.3	24.3	45.283	0	17.936	1507700000	21	0.972409	0.0771338	-0.143562	-2.28383	sp|O43813|LANC1_HUMAN;tr|E9PHS0|E9PHS0_HUMAN;tr|F8WDS9|F8WDS9_HUMAN;tr|H7C2E3|H7C2E3_HUMAN	sp|O43813|LANC1_HUMAN;tr|E9PHS0|E9PHS0_HUMAN;tr|F8WDS9|F8WDS9_HUMAN
8.02024	8.02148	8.0655	8.03574	7.54781	7.79878	NaN	7.6733	0.434067	-1.20401						5	5	5	8.2	8.2	8.2	86.131	0	12.352	325360000	9	1.49355	0.0254081	0.362444	3.79581	sp|O43815|STRN_HUMAN	sp|O43815|STRN_HUMAN
8.83379	8.7979	8.80998	8.81389	8.72588	8.68286	8.72802	8.71225	0.791339	-0.337633				+	LFQ intensity 12-5DDAB-70DSS-EPLGANPs-labelfree_LFQ intensity cell-label-free	11	11	11	28	28	28	51.84	0	26.206	2925000000	50	2.30611	0.00657215	0.101638	5.61568	sp|O43818|U3IP2_HUMAN	sp|O43818|U3IP2_HUMAN
8.1747	8.14659	8.20688	8.17606	7.92371	7.43454	7.75996	7.70607	0.338854	-1.56127						5	5	5	17.7	17.7	17.7	29.81	0	18.083	467820000	13	1.50156	0.0252917	0.469987	3.24552	sp|O43819|SCO2_HUMAN	sp|O43819|SCO2_HUMAN
8.12529	8.27704	8.2704	8.22424	7.89118	7.82131	7.76292	7.82514	0.39893	-1.32579				+	LFQ intensity 12-5DDAB-70DSS-EPLGANPs-labelfree_LFQ intensity cell-label-free	6	6	6	14.6	14.6	14.6	76.107	0	56.897	573430000	21	2.52718	0.00500923	0.399104	6.45208	sp|O43823|AKAP8_HUMAN;tr|M0QYL4|M0QYL4_HUMAN	sp|O43823|AKAP8_HUMAN
8.7174	8.70091	8.69176	8.70336	8.79221	8.75046	8.70885	8.75051	1.11468	0.156628						10	10	10	29.3	29.3	29.3	41.219	0	40.919	2798900000	64	0.870515	0.0994846	-0.0471493	-1.87061	tr|A0A087X2E5|A0A087X2E5_HUMAN;sp|O43837|IDH3B_HUMAN;tr|A0A087WZN1|A0A087WZN1_HUMAN;tr|A0A0D9SG66|A0A0D9SG66_HUMAN	tr|A0A087X2E5|A0A087X2E5_HUMAN;sp|O43837|IDH3B_HUMAN;tr|A0A087WZN1|A0A087WZN1_HUMAN
7.59272	NaN	7.69012	7.64142	7.84744	7.90432	7.90928	7.88701	1.76033	0.815849						7	7	7	6.4	6.4	6.4	131.57	0	6.3275	310600000	12	1.93325	0.0119536	-0.245595	-5.52836	sp|O43847|NRDC_HUMAN;tr|B1AKJ5|B1AKJ5_HUMAN;tr|G3V1R5|G3V1R5_HUMAN;tr|F5H7V1|F5H7V1_HUMAN;tr|H0Y5G9|H0Y5G9_HUMAN	sp|O43847|NRDC_HUMAN;tr|B1AKJ5|B1AKJ5_HUMAN;tr|G3V1R5|G3V1R5_HUMAN;tr|F5H7V1|F5H7V1_HUMAN
9.841	9.78957	9.8294	9.81999	9.79051	9.82797	9.80199	9.80682	0.970139	-0.0437365						17	17	17	62.5	62.5	62.5	37.106	0	158.03	32628000000	146	0.276729	0.577155	0.0131658	0.688878	sp|O43852|CALU_HUMAN;tr|H0Y875|H0Y875_HUMAN	sp|O43852|CALU_HUMAN
8.09248	8.0066	7.96627	8.02178	8.02263	8.01837	8.00135	8.01412	0.982509	-0.0254581						6	6	6	18.8	18.8	18.8	53.764	0	14.7	530540000	14	0.0710162	0.923829	0.00766373	0.202855	sp|O43854|EDIL3_HUMAN	sp|O43854|EDIL3_HUMAN
8.70265	8.65208	8.67221	8.67565	8.63586	8.64658	8.6508	8.64441	0.93061	-0.103752						10	10	5	20	20	9.8	58.951	0	23.233	2319800000	30	0.951885	0.0815348	0.0312328	2.0339	sp|O43865|SAHH2_HUMAN;tr|H0Y8B3|H0Y8B3_HUMAN	sp|O43865|SAHH2_HUMAN;tr|H0Y8B3|H0Y8B3_HUMAN
8.51267	8.51883	8.50043	8.51064	8.52308	8.44308	8.4812	8.48245	0.937151	-0.0936463						5	5	5	50.9	50.9	50.9	12.517	0	17.19	1614800000	17	0.522089	0.253855	0.0281906	1.18802	sp|O43920|NDUS5_HUMAN	sp|O43920|NDUS5_HUMAN
8.59998	8.55983	8.56028	8.57336	8.37883	8.45373	8.45664	8.42973	0.718407	-0.477126				+	LFQ intensity 12-5DDAB-70DSS-EPLGANPs-labelfree_LFQ intensity cell-label-free	12	12	12	21.4	21.4	21.4	71.689	0	36.023	1476300000	34	2.12514	0.00983893	0.14363	4.99885	sp|O60216|RAD21_HUMAN;tr|E5RFZ5|E5RFZ5_HUMAN;tr|E5RI01|E5RI01_HUMAN;tr|E5RFV8|E5RFV8_HUMAN;tr|E5RIN7|E5RIN7_HUMAN;tr|E5RG18|E5RG18_HUMAN;tr|E5RJW1|E5RJW1_HUMAN;tr|E5RJK5|E5RJK5_HUMAN;tr|A0A140T8W2|A0A140T8W2_HUMAN;sp|Q9H4I0|RD21L_HUMAN	sp|O60216|RAD21_HUMAN
8.34422	8.35744	8.33468	8.34544	8.44171	8.45249	8.41127	8.43516	1.22946	0.29802				+	LFQ intensity 12-5DDAB-70DSS-EPLGANPs-labelfree_LFQ intensity cell-label-free	3	3	3	38.1	38.1	38.1	10.998	0	14.959	1301200000	20	2.51647	0.00513678	-0.0897131	-6.40925	sp|O60220|TIM8A_HUMAN	sp|O60220|TIM8A_HUMAN
8.18929	8.22032	8.13335	8.18099	8.23945	8.26689	8.22238	8.24291	1.15324	0.205694						13	12	12	13.9	13.1	13.1	119.26	0	34.427	894190000	30	1.01766	0.0685814	-0.0619198	-2.16809	sp|O60231|DHX16_HUMAN;tr|A0A140T947|A0A140T947_HUMAN;tr|A2AB15|A2AB15_HUMAN;tr|Q5SQH5|Q5SQH5_HUMAN;tr|A0A140T8Y5|A0A140T8Y5_HUMAN;tr|A0A140T9T4|A0A140T9T4_HUMAN	sp|O60231|DHX16_HUMAN;tr|A0A140T947|A0A140T947_HUMAN
7.42083	7.29146	7.41736	7.37655	7.26515	7.31744	NaN	7.29129	0.821759	-0.283213						4	4	4	2.5	2.5	2.5	160.6	0	5.6027	93471000	10	0.620186	0.190566	0.0852554	1.4625	sp|O60244|MED14_HUMAN;tr|H7C3E5|H7C3E5_HUMAN;tr|H7C017|H7C017_HUMAN	sp|O60244|MED14_HUMAN;tr|H7C3E5|H7C3E5_HUMAN
7.46514	7.81424	7.53003	7.60314	7.25066	7.44581	NaN	7.34824	0.556027	-0.846773						5	5	5	6.5	6.5	6.5	116.07	0	9.2011	121670000	9	0.695725	0.155962	0.254904	1.63045	sp|O60245|PCDH7_HUMAN;tr|H0YAH0|H0YAH0_HUMAN	sp|O60245|PCDH7_HUMAN
9.33903	9.32329	9.32439	9.3289	9.23244	9.22701	9.27885	9.2461	0.826406	-0.275078				+	LFQ intensity 12-5DDAB-70DSS-EPLGANPs-labelfree_LFQ intensity cell-label-free	41	41	41	38.1	38.1	38.1	121.9	0	112.55	9320000000	144	2.06645	0.0097369	0.0828066	4.81064	sp|O60264|SMCA5_HUMAN;sp|P28370|SMCA1_HUMAN;tr|A0A0A0MRP6|A0A0A0MRP6_HUMAN;tr|B7ZLQ5|B7ZLQ5_HUMAN	sp|O60264|SMCA5_HUMAN
7.98463	7.99073	7.94783	7.9744	8.12362	8.11671	8.10202	8.11412	1.37949	0.464138				+	LFQ intensity 12-5DDAB-70DSS-EPLGANPs-labelfree_LFQ intensity cell-label-free	12	12	12	13.1	13.1	13.1	145.17	0	15.343	607560000	21	3.14927	0.00251892	-0.139719	-9.41592	tr|A0A087X2D8|A0A087X2D8_HUMAN;sp|O60271|JIP4_HUMAN;tr|D6RHI8|D6RHI8_HUMAN;tr|H0YBS5|H0YBS5_HUMAN;tr|E9PFH7|E9PFH7_HUMAN;sp|Q9UPT6|JIP3_HUMAN;tr|A0A087WYG2|A0A087WYG2_HUMAN	tr|A0A087X2D8|A0A087X2D8_HUMAN;sp|O60271|JIP4_HUMAN
8.3258	8.33431	8.31235	8.32415	8.20216	8.19246	8.14737	8.18066	0.718633	-0.476672				+	LFQ intensity 12-5DDAB-70DSS-EPLGANPs-labelfree_LFQ intensity cell-label-free	16	16	16	8.7	8.7	8.7	254.39	0	32.995	951550000	45	2.86758	0.00333194	0.143493	7.94899	sp|O60287|NPA1P_HUMAN	sp|O60287|NPA1P_HUMAN
NaN	NaN	7.29524	7.29524	7.26243	7.36517	NaN	7.3138	1.04367	0.06166						4	4	4	2.3	2.3	2.3	226.35	0	6.0357	106610000	11	0	1	-0.0185614	0	sp|O60293|ZC3H1_HUMAN;tr|G3V1X1|G3V1X1_HUMAN	sp|O60293|ZC3H1_HUMAN
8.33437	8.29208	8.28103	8.3025	8.24152	8.18007	8.18551	8.20237	0.794095	-0.332616						12	12	12	9	9	9	171.29	0	15.384	926540000	24	1.76601	0.0157392	0.100127	3.92748	sp|O60306|AQR_HUMAN;tr|H0YH15|H0YH15_HUMAN;tr|H0YLN9|H0YLN9_HUMAN	sp|O60306|AQR_HUMAN
8.4723	8.54599	8.48128	8.49986	8.41522	8.39798	8.37912	8.39744	0.78992	-0.340222						15	15	15	18	18	18	111.63	0	27.421	1391900000	35	1.80148	0.0154039	0.102417	4.0253	sp|O60313|OPA1_HUMAN;tr|E5KLK1|E5KLK1_HUMAN;tr|E5KLJ6|E5KLJ6_HUMAN;tr|E5KLJ9|E5KLJ9_HUMAN;tr|E5KLJ5|E5KLJ5_HUMAN;tr|H7C141|H7C141_HUMAN;tr|C9JY58|C9JY58_HUMAN;tr|H7C3G2|H7C3G2_HUMAN;tr|H7C321|H7C321_HUMAN	sp|O60313|OPA1_HUMAN;tr|E5KLK1|E5KLK1_HUMAN;tr|E5KLJ6|E5KLJ6_HUMAN;tr|E5KLJ9|E5KLJ9_HUMAN;tr|E5KLJ5|E5KLJ5_HUMAN
7.74278	7.57163	7.5921	7.6355	NaN	NaN	7.53526	7.53526	0.793878	-0.33301						4	4	4	2.6	2.6	2.6	218.4	0	9.4958	172860000	11	0	1	0.100246	0	sp|O60318|GANP_HUMAN	sp|O60318|GANP_HUMAN
8.50765	8.4697	8.39691	8.45809	8.42349	8.32315	8.38913	8.37859	0.832721	-0.264094						12	12	12	19	19	19	92.902	0	30.268	1344600000	40	0.841585	0.1076	0.0795002	1.81316	sp|O60341|KDM1A_HUMAN;tr|R4GMP9|R4GMP9_HUMAN;tr|R4GMQ1|R4GMQ1_HUMAN	sp|O60341|KDM1A_HUMAN
7.97499	8.06378	8.07394	8.03757	8.07133	8.04139	8.06378	8.05884	1.05018	0.070643						5	5	5	16.2	16.2	16.2	51.964	0	22.071	556530000	16	0.258994	0.610252	-0.0212658	-0.650548	sp|O60427|FADS1_HUMAN;tr|A0A0A0MR51|A0A0A0MR51_HUMAN;tr|F5H3P6|F5H3P6_HUMAN;tr|F5H3U5|F5H3U5_HUMAN;tr|H7C2V0|H7C2V0_HUMAN;tr|H0YB97|H0YB97_HUMAN	sp|O60427|FADS1_HUMAN;tr|A0A0A0MR51|A0A0A0MR51_HUMAN
8.74753	8.74269	8.72218	8.73747	8.76382	8.74433	8.81967	8.77594	1.09263	0.1278						16	15	15	25.5	23.9	23.9	79.187	0	50.26	3011100000	70	0.73896	0.13785	-0.0384715	-1.6113	sp|O60488|ACSL4_HUMAN;tr|D6RF95|D6RF95_HUMAN;tr|D6RD96|D6RD96_HUMAN;tr|H0Y9A0|H0Y9A0_HUMAN;tr|D6RFW9|D6RFW9_HUMAN;tr|D6RDA8|D6RDA8_HUMAN	sp|O60488|ACSL4_HUMAN
8.23963	8.31654	8.23802	8.26473	8.0235	8.01376	8.09244	8.04323	0.600491	-0.735786				+	LFQ intensity 12-5DDAB-70DSS-EPLGANPs-labelfree_LFQ intensity cell-label-free	4	4	4	28.4	28.4	28.4	18.762	0	11.667	692850000	14	2.45809	0.00583815	0.221493	6.18017	sp|O60493|SNX3_HUMAN	sp|O60493|SNX3_HUMAN
NaN	7.76101	NaN	7.76101	7.86232	7.82526	7.80943	7.83234	1.17849	0.236943						6	6	6	6.9	6.9	6.9	102.91	0	6.981	250430000	6	0	1	-0.0713269	0	sp|O60502|OGA_HUMAN;tr|H7C3X0|H7C3X0_HUMAN	sp|O60502|OGA_HUMAN
NaN	7.61256	NaN	7.61256	7.50318	NaN	NaN	7.50318	0.777351	-0.363362						3	3	3	7	7	7	75.34	0.0005349	2.5571	102720000	7	0	1	0.109384	0	sp|O60504|VINEX_HUMAN;tr|H0YAZ3|H0YAZ3_HUMAN;tr|H0YB51|H0YB51_HUMAN;tr|E5RJP2|E5RJP2_HUMAN	sp|O60504|VINEX_HUMAN;tr|H0YAZ3|H0YAZ3_HUMAN;tr|H0YB51|H0YB51_HUMAN
9.39081	9.38602	9.40817	9.395	9.43396	9.48037	9.46872	9.46102	1.16417	0.219297						27	17	17	46.2	34.2	34.2	69.602	0	116.71	13390000000	108	1.88603	0.0127081	-0.0660149	-4.26509	sp|O60506|HNRPQ_HUMAN;tr|B7Z645|B7Z645_HUMAN;tr|F6UXX1|F6UXX1_HUMAN	sp|O60506|HNRPQ_HUMAN;tr|B7Z645|B7Z645_HUMAN
7.59704	NaN	NaN	7.59704	7.50364	7.53003	7.6416	7.55843	0.914932	-0.128264						2	2	2	6.1	6.1	6.1	60.83	0.0020806	2.2435	158990000	4	0	1	0.0386111	0	tr|Q5SRN1|Q5SRN1_HUMAN;sp|O60508|PRP17_HUMAN	tr|Q5SRN1|Q5SRN1_HUMAN;sp|O60508|PRP17_HUMAN
7.41229	7.42185	7.29853	7.37756	7.36307	7.28237	7.26975	7.30506	0.846263	-0.240822						4	2	2	4.1	2.4	2.4	124.71	0	8.951	111130000	11	0.667874	0.166567	0.0724945	1.4726	sp|O60518|RNBP6_HUMAN;tr|A0A096LPA6|A0A096LPA6_HUMAN;tr|A0A096LNS2|A0A096LNS2_HUMAN	sp|O60518|RNBP6_HUMAN;tr|A0A096LPA6|A0A096LPA6_HUMAN
8.01494	7.8915	8.00169	7.96938	8.11418	8.13735	8.03185	8.09446	1.33378	0.415517						5	5	5	9.5	9.5	9.5	80.684	0	13.532	575320000	10	1.16352	0.0484149	-0.125083	-2.47436	sp|O60563|CCNT1_HUMAN	sp|O60563|CCNT1_HUMAN
9.24	9.23882	9.23259	9.23714	9.21853	9.27045	9.1871	9.22536	0.973244	-0.0391268						25	25	25	42.5	42.5	42.5	84.784	0	98.23	8605900000	106	0.183988	0.754523	0.0117782	0.482518	sp|O60568|PLOD3_HUMAN;tr|H7C2V1|H7C2V1_HUMAN;tr|H7C2S8|H7C2S8_HUMAN;tr|H7C0B8|H7C0B8_HUMAN;tr|C9JU11|C9JU11_HUMAN;tr|H7C2A8|H7C2A8_HUMAN	sp|O60568|PLOD3_HUMAN
7.62096	7.52546	7.57247	7.57296	7.55222	NaN	7.48934	7.52078	0.886785	-0.173344						2	2	2	14.1	14.1	14.1	24.602	0	4.0913	165500000	6	0.511262	0.263846	0.0521818	1.22455	tr|C9JEL3|C9JEL3_HUMAN;tr|B9A044|B9A044_HUMAN;tr|B8ZZ50|B8ZZ50_HUMAN;sp|O60573|IF4E2_HUMAN;tr|B4E1E4|B4E1E4_HUMAN;tr|B9A023|B9A023_HUMAN;tr|B8ZZL3|B8ZZL3_HUMAN	tr|C9JEL3|C9JEL3_HUMAN;tr|B9A044|B9A044_HUMAN;tr|B8ZZ50|B8ZZ50_HUMAN;sp|O60573|IF4E2_HUMAN;tr|B4E1E4|B4E1E4_HUMAN;tr|B9A023|B9A023_HUMAN;tr|B8ZZL3|B8ZZL3_HUMAN
8.76119	8.79556	8.80379	8.78685	8.83622	8.89443	8.87238	8.86768	1.20456	0.268506						14	14	14	12.5	12.5	12.5	140.3	0	32.754	4317500000	41	1.71002	0.0171224	-0.0808283	-3.77633	tr|A0A140T8Z0|A0A140T8Z0_HUMAN;tr|A0A0G2JH68|A0A0G2JH68_HUMAN;sp|O60610|DIAP1_HUMAN;tr|H9KV28|H9KV28_HUMAN;tr|B4E2I7|B4E2I7_HUMAN;tr|E5RJ79|E5RJ79_HUMAN	tr|A0A140T8Z0|A0A140T8Z0_HUMAN;tr|A0A0G2JH68|A0A0G2JH68_HUMAN;sp|O60610|DIAP1_HUMAN;tr|H9KV28|H9KV28_HUMAN
7.64159	NaN	7.63943	7.64051	NaN	7.60283	NaN	7.60283	0.916896	-0.12517						4	4	4	5.7	5.7	5.7	86.844	0	4.0684	182780000	6	0	1	0.0376794	0	sp|O60645|EXOC3_HUMAN;tr|D6RB59|D6RB59_HUMAN;tr|H0Y995|H0Y995_HUMAN	sp|O60645|EXOC3_HUMAN;tr|D6RB59|D6RB59_HUMAN;tr|H0Y995|H0Y995_HUMAN
8.52533	8.48636	8.48448	8.49873	8.78753	8.76936	8.77883	8.77857	1.9048	0.92964				+	LFQ intensity 12-5DDAB-70DSS-EPLGANPs-labelfree_LFQ intensity cell-label-free	14	14	14	42.9	42.9	42.9	47.074	0	110.03	2523900000	47	4.39454	0	-0.27985	-19.5564	sp|O60664|PLIN3_HUMAN;tr|K7ERZ3|K7ERZ3_HUMAN;tr|K7EL96|K7EL96_HUMAN;tr|K7ER39|K7ER39_HUMAN	sp|O60664|PLIN3_HUMAN;tr|K7ERZ3|K7ERZ3_HUMAN;tr|K7EL96|K7EL96_HUMAN
8.7237	8.76761	8.77314	8.75482	8.57725	8.60178	8.58339	8.58747	0.680229	-0.555907				+	LFQ intensity 12-5DDAB-70DSS-EPLGANPs-labelfree_LFQ intensity cell-label-free	10	10	2	20	20	4.5	60.029	0	75.268	2278000000	42	3.19551	0.0010084	0.167344	9.67931	sp|O60684|IMA7_HUMAN;tr|Q5TFJ7|Q5TFJ7_HUMAN;tr|S4R3E5|S4R3E5_HUMAN	sp|O60684|IMA7_HUMAN;tr|Q5TFJ7|Q5TFJ7_HUMAN
8.3102	8.33294	8.34187	8.32834	8.53876	8.54163	8.56954	8.54998	1.66586	0.736263				+	LFQ intensity 12-5DDAB-70DSS-EPLGANPs-labelfree_LFQ intensity cell-label-free	9	9	9	20.9	20.9	20.9	55.023	0	39.185	1568200000	31	4.07995	0	-0.221637	-16.2861	sp|O60701|UGDH_HUMAN;tr|E7ER83|E7ER83_HUMAN;tr|E7ETF4|E7ETF4_HUMAN;tr|E7EV97|E7EV97_HUMAN;tr|D6RHF4|D6RHF4_HUMAN;tr|E9PBD2|E9PBD2_HUMAN;tr|E7ER95|E7ER95_HUMAN	sp|O60701|UGDH_HUMAN
9.00954	9.04446	9.0762	9.0434	8.99317	8.98855	8.97601	8.98591	0.876014	-0.190974						25	25	25	34.3	34.3	34.3	104.85	0	160.2	4977300000	89	1.34903	0.0338652	0.0574894	2.88543	tr|C9JZR2|C9JZR2_HUMAN;sp|O60716|CTND1_HUMAN;tr|E9PRE2|E9PRE2_HUMAN;tr|H0YC95|H0YC95_HUMAN;tr|E9PKY0|E9PKY0_HUMAN	tr|C9JZR2|C9JZR2_HUMAN;sp|O60716|CTND1_HUMAN
8.06405	8.17056	8.18347	8.13936	8.41882	8.43327	8.40064	8.41758	1.89767	0.924226				+	LFQ intensity 12-5DDAB-70DSS-EPLGANPs-labelfree_LFQ intensity cell-label-free	4	4	4	48.7	48.7	48.7	12.732	0	51.61	1078900000	21	2.69003	0.00366429	-0.27822	-7.13398	sp|P41567|EIF1_HUMAN;sp|O60739|EIF1B_HUMAN;tr|K7EM18|K7EM18_HUMAN;tr|K7EQP2|K7EQP2_HUMAN	sp|P41567|EIF1_HUMAN;sp|O60739|EIF1B_HUMAN;tr|K7EM18|K7EM18_HUMAN
8.1051	8.04387	7.98724	8.04541	8.09447	8.06885	8.04376	8.06903	1.0559	0.0784673						9	7	7	20.6	16.6	16.6	58.47	0	12.065	572470000	19	0.25305	0.621186	-0.0236212	-0.637595	sp|O60749|SNX2_HUMAN;tr|D6RC15|D6RC15_HUMAN	sp|O60749|SNX2_HUMAN
8.75099	8.75549	8.71652	8.741	8.78408	8.68097	8.68975	8.71827	0.94901	-0.0755052						9	9	9	39.6	39.6	39.6	29.634	0	21.844	2728600000	45	0.256572	0.614553	0.0227296	0.645277	sp|O60762|DPM1_HUMAN;tr|Q5QPK2|Q5QPK2_HUMAN;tr|H0Y368|H0Y368_HUMAN;tr|Q5QPJ9|Q5QPJ9_HUMAN	sp|O60762|DPM1_HUMAN;tr|Q5QPK2|Q5QPK2_HUMAN;tr|H0Y368|H0Y368_HUMAN;tr|Q5QPJ9|Q5QPJ9_HUMAN
8.49808	8.44009	8.45945	8.46587	8.45229	8.45574	8.48269	8.46357	0.994721	-0.00763601						15	15	15	21.6	21.6	21.6	107.89	0	43.695	1501400000	35	0.0399383	0.96792	0.00229867	0.117483	sp|O60763|USO1_HUMAN;REV__tr|R4GMN2|R4GMN2_HUMAN;REV__sp|Q5VZ89|DEN4C_HUMAN;REV__tr|R4GNB2|R4GNB2_HUMAN;REV__tr|R4GN35|R4GN35_HUMAN	sp|O60763|USO1_HUMAN
8.06937	8.01271	7.96949	8.01719	7.89213	7.91018	7.84957	7.88396	0.735817	-0.442582						2	2	2	21.9	21.9	21.9	15.139	0	18.62	459040000	9	1.76077	0.0161054	0.13323	3.91317	sp|O60783|RT14_HUMAN	sp|O60783|RT14_HUMAN
11.1601	11.2052	11.2228	11.196	11.0063	11.0212	11.0426	11.0234	0.67197	-0.573531				+	LFQ intensity 12-5DDAB-70DSS-EPLGANPs-labelfree_LFQ intensity cell-label-free	18	18	0	86.5	86.5	0	13.89	0	323.31	596230000000	347	2.88864	0.00337421	0.17265	8.05098	sp|O60814|H2B1K_HUMAN;sp|P57053|H2BFS_HUMAN	sp|O60814|H2B1K_HUMAN;sp|P57053|H2BFS_HUMAN
8.03407	8.14186	8.06859	8.08151	8.04618	7.96324	8.01406	8.00783	0.843961	-0.244752						5	5	5	23.8	23.8	23.8	30.472	0	17.513	547340000	12	0.858181	0.102431	0.0736777	1.84608	sp|O60828|PQBP1_HUMAN;tr|C9JQA1|C9JQA1_HUMAN;tr|H7C053|H7C053_HUMAN	sp|O60828|PQBP1_HUMAN;tr|C9JQA1|C9JQA1_HUMAN
8.20981	8.19565	8.19468	8.20005	8.14148	8.15836	8.18913	8.16299	0.91821	-0.123104						3	3	3	16.3	16.3	16.3	19.258	0	4.765	764730000	8	1.17891	0.0469317	0.0370579	2.50747	sp|O60831|PRAF2_HUMAN;tr|A6NP52|A6NP52_HUMAN;tr|A6NM71|A6NM71_HUMAN	sp|O60831|PRAF2_HUMAN;tr|A6NP52|A6NP52_HUMAN
9.35755	9.33175	9.38349	9.3576	9.41454	9.42071	9.4206	9.41862	1.15085	0.202699						20	20	20	47.9	47.9	47.9	57.673	0	192.25	12494000000	86	1.80949	0.0151452	-0.0610183	-4.04761	sp|O60832|DKC1_HUMAN;tr|C9IYT0|C9IYT0_HUMAN;tr|H7C0M1|H7C0M1_HUMAN;tr|H7C2Q9|H7C2Q9_HUMAN;tr|H7C2Q2|H7C2Q2_HUMAN;tr|H7BZF2|H7BZF2_HUMAN	sp|O60832|DKC1_HUMAN;tr|C9IYT0|C9IYT0_HUMAN;tr|H7C0M1|H7C0M1_HUMAN
8.74395	8.70636	8.57935	8.67655	8.89007	8.9114	8.88356	8.89501	1.6537	0.725701						17	17	17	18.7	18.7	18.7	138.68	0	73.256	3395300000	52	1.90686	0.0126215	-0.218458	-4.32567	tr|A0A087WUT6|A0A087WUT6_HUMAN;sp|O60841|IF2P_HUMAN	tr|A0A087WUT6|A0A087WUT6_HUMAN;sp|O60841|IF2P_HUMAN
8.43479	8.39012	8.38537	8.40343	8.76878	8.79057	8.71947	8.75961	2.27078	1.18319				+	LFQ intensity 12-5DDAB-70DSS-EPLGANPs-labelfree_LFQ intensity cell-label-free	7	7	7	48	48	48	16.368	0	18.42	2329800000	20	3.76636	0	-0.356176	-13.5591	sp|O60869|EDF1_HUMAN	sp|O60869|EDF1_HUMAN
8.55471	8.52407	8.63321	8.57066	8.62088	8.52171	8.51576	8.55278	0.959672	-0.0593872						12	12	12	33.5	33.5	33.5	45.745	0	20.922	1693400000	27	0.140519	0.824879	0.0178773	0.37955	sp|O60884|DNJA2_HUMAN;tr|A0A087WT48|A0A087WT48_HUMAN;tr|I3L320|I3L320_HUMAN	sp|O60884|DNJA2_HUMAN
8.16661	8.20712	8.20933	8.19435	8.28344	8.30036	8.28836	8.29072	1.24843	0.320118				+	LFQ intensity 12-5DDAB-70DSS-EPLGANPs-labelfree_LFQ intensity cell-label-free	11	11	8	9.3	9.3	7.1	152.22	0	18.436	933770000	32	2.54535	0.00438066	-0.096365	-6.52525	sp|O60885|BRD4_HUMAN;tr|M0QZD9|M0QZD9_HUMAN;tr|M0R0H4|M0R0H4_HUMAN;tr|M0QYW0|M0QYW0_HUMAN;tr|U3KQA6|U3KQA6_HUMAN;tr|A0A0G2JHL0|A0A0G2JHL0_HUMAN;tr|A0A140T9F7|A0A140T9F7_HUMAN	sp|O60885|BRD4_HUMAN;tr|M0QZD9|M0QZD9_HUMAN
NaN	7.55602	7.58183	7.56893	7.64908	7.60266	7.61334	7.62169	1.1292	0.175297						3	3	3	25.6	25.6	25.6	13.466	0	4.3386	184000000	6	1.08446	0.0583823	-0.0527695	-2.57232	tr|E5RGS4|E5RGS4_HUMAN;sp|O60925|PFD1_HUMAN;tr|D6RGG5|D6RGG5_HUMAN	tr|E5RGS4|E5RGS4_HUMAN;sp|O60925|PFD1_HUMAN
8.02024	7.99886	7.9445	7.98786	7.99355	8.11664	8.04767	8.05262	1.1608	0.215117						9	9	9	15.4	15.4	15.4	84.958	0	18.067	537900000	24	0.700515	0.153891	-0.0647567	-1.53622	sp|O60934|NBN_HUMAN;tr|A0A0C4DG07|A0A0C4DG07_HUMAN;tr|E5RGU1|E5RGU1_HUMAN;tr|E2QRP0|E2QRP0_HUMAN;tr|A0A087X1V5|A0A087X1V5_HUMAN;tr|E5RGR7|E5RGR7_HUMAN	sp|O60934|NBN_HUMAN;tr|A0A0C4DG07|A0A0C4DG07_HUMAN
7.67933	NaN	NaN	7.67933	7.95687	7.86815	7.85299	7.89267	1.63435	0.708715						4	4	4	6.9	6.9	6.9	78.287	0	5.2209	307240000	8	0	1	-0.213344	0	tr|A0A087WW65|A0A087WW65_HUMAN;sp|O75027|ABCB7_HUMAN;tr|B4DGL8|B4DGL8_HUMAN	tr|A0A087WW65|A0A087WW65_HUMAN;sp|O75027|ABCB7_HUMAN;tr|B4DGL8|B4DGL8_HUMAN
8.96386	9.00048	8.999	8.98778	9.00715	9.0146	8.96718	8.99631	1.01984	0.0283427						18	18	18	44.7	44.7	44.7	66.193	0	97.095	5040900000	89	0.169898	0.776021	-0.00853221	-0.449667	sp|O75083|WDR1_HUMAN;tr|D6RD66|D6RD66_HUMAN	sp|O75083|WDR1_HUMAN
8.20556	8.0636	8.20355	8.15757	7.93118	7.96486	7.83845	7.9115	0.567451	-0.817431						7	7	6	7.1	7.1	6	118.58	0	7.247	534190000	10	1.82125	0.0149583	0.246071	4.0805	sp|O75110|ATP9A_HUMAN;tr|A0A0A0MR22|A0A0A0MR22_HUMAN	sp|O75110|ATP9A_HUMAN;tr|A0A0A0MR22|A0A0A0MR22_HUMAN
8.41664	8.41074	8.38961	8.40566	8.36391	8.33981	8.30833	8.33735	0.854449	-0.226933						17	17	16	14.2	14.2	13.5	160.9	0	34.244	1160100000	46	1.71207	0.0171516	0.0683139	3.78178	sp|O75116|ROCK2_HUMAN;tr|E9PF63|E9PF63_HUMAN;tr|Q14DU5|Q14DU5_HUMAN;tr|D6REE7|D6REE7_HUMAN;tr|C9JFJ0|C9JFJ0_HUMAN	sp|O75116|ROCK2_HUMAN;tr|E9PF63|E9PF63_HUMAN;tr|Q14DU5|Q14DU5_HUMAN
8.46941	8.47729	8.48028	8.47566	8.56905	8.51457	8.57854	8.55405	1.19782	0.260407						10	10	9	21.6	21.6	19.9	60.13	0	16.402	1578400000	23	1.74953	0.0164782	-0.0783904	-3.88259	sp|O75131|CPNE3_HUMAN;tr|A0A087WYQ3|A0A087WYQ3_HUMAN;tr|A0A087WUS8|A0A087WUS8_HUMAN;tr|A0A087WXR6|A0A087WXR6_HUMAN;tr|E5RHZ0|E5RHZ0_HUMAN;tr|E5RFT7|E5RFT7_HUMAN;tr|H0YB26|H0YB26_HUMAN;sp|Q96A23|CPNE4_HUMAN;sp|O95741|CPNE6_HUMAN;sp|Q9UBL6|CPNE7_HUMAN	sp|O75131|CPNE3_HUMAN;tr|A0A087WYQ3|A0A087WYQ3_HUMAN
7.92747	7.85756	7.81928	7.8681	7.79754	NaN	7.72336	7.76045	0.780453	-0.357616						11	11	11	11.7	11.7	11.7	119.39	0	15.209	323410000	15	0.930928	0.0864682	0.107653	2.181	sp|O75146|HIP1R_HUMAN	sp|O75146|HIP1R_HUMAN
7.86764	7.80133	7.87301	7.84733	7.6169	7.68342	7.7615	7.68727	0.691734	-0.53171						8	8	8	10.9	10.9	10.9	109.05	0	18.66	267400000	17	1.54568	0.022745	0.16006	3.3539	tr|H3BP71|H3BP71_HUMAN;sp|O75150|BRE1B_HUMAN;tr|H3BS50|H3BS50_HUMAN;tr|H3BQ99|H3BQ99_HUMAN;tr|H3BUL6|H3BUL6_HUMAN;tr|I3L332|I3L332_HUMAN;tr|A0A087WTK2|A0A087WTK2_HUMAN	tr|H3BP71|H3BP71_HUMAN;sp|O75150|BRE1B_HUMAN;tr|H3BS50|H3BS50_HUMAN
8.40919	8.44654	8.43207	8.42927	8.41607	8.46962	8.49063	8.45877	1.07031	0.0980268						14	14	14	22.6	22.6	22.6	89.13	0	30.027	1449300000	40	0.525119	0.251516	-0.0295089	-1.19397	sp|O75152|ZC11A_HUMAN;tr|E9PQ61|E9PQ61_HUMAN;tr|E9PBY7|E9PBY7_HUMAN;tr|A0A1B0GTU1|A0A1B0GTU1_HUMAN;tr|A0A1B0GUI2|A0A1B0GUI2_HUMAN	sp|O75152|ZC11A_HUMAN;tr|E9PQ61|E9PQ61_HUMAN;tr|E9PBY7|E9PBY7_HUMAN
8.45936	8.41442	8.49907	8.45762	8.44063	8.40204	8.41795	8.42021	0.917463	-0.124279						6	6	1	4.8	4.8	0.6	140.49	0	8.1967	1583600000	11	0.62606	0.1871	0.0374117	1.39116	tr|K7EIG1|K7EIG1_HUMAN;sp|O75153|CLU_HUMAN;tr|I3L318|I3L318_HUMAN;sp|Q9Y5I4|PCDC2_HUMAN	tr|K7EIG1|K7EIG1_HUMAN;sp|O75153|CLU_HUMAN
7.65877	7.69154	7.39422	7.58151	7.69598	7.87904	NaN	7.78751	1.60693	0.684306						5	5	5	24.1	24.1	24.1	33.886	0	9.5341	249730000	10	0.627327	0.186992	-0.205996	-1.47825	tr|H3BNT2|H3BNT2_HUMAN;sp|O75208|COQ9_HUMAN;tr|H3BRC0|H3BRC0_HUMAN;tr|H3BSJ5|H3BSJ5_HUMAN;tr|H3BPY0|H3BPY0_HUMAN;tr|H3BPW3|H3BPW3_HUMAN;tr|H3BVA5|H3BVA5_HUMAN;tr|H3BPC6|H3BPC6_HUMAN	tr|H3BNT2|H3BNT2_HUMAN;sp|O75208|COQ9_HUMAN;tr|H3BRC0|H3BRC0_HUMAN;tr|H3BSJ5|H3BSJ5_HUMAN
8.18639	8.17143	8.18772	8.18185	8.18797	8.17164	8.16563	8.17508	0.984538	-0.0224806						4	4	4	22.5	22.5	22.5	19.77	0	23.325	759490000	9	0.328566	0.478237	0.00676727	0.798541	tr|F5H5N1|F5H5N1_HUMAN;sp|O75251|NDUS7_HUMAN;tr|F5GXJ1|F5GXJ1_HUMAN;tr|A0A087WXF6|A0A087WXF6_HUMAN;tr|A0A087WTI3|A0A087WTI3_HUMAN	tr|F5H5N1|F5H5N1_HUMAN;sp|O75251|NDUS7_HUMAN;tr|F5GXJ1|F5GXJ1_HUMAN;tr|A0A087WXF6|A0A087WXF6_HUMAN;tr|A0A087WTI3|A0A087WTI3_HUMAN
8.82415	8.82807	8.8191	8.82377	8.78514	8.78244	8.75256	8.77338	0.89045	-0.167394						8	8	8	18.1	18.1	18.1	52.545	0	13.971	3137400000	37	2.02618	0.0106306	0.0503902	4.68466	sp|O75306|NDUS2_HUMAN	sp|O75306|NDUS2_HUMAN
7.67889	7.62391	7.5298	7.61087	7.67037	7.67576	7.61044	7.65219	1.09981	0.13726						4	4	4	10.2	10.2	10.2	50.925	0	12.56	218980000	13	0.356035	0.434637	-0.0413194	-0.855446	sp|O75312|ZPR1_HUMAN;tr|H7C0E5|H7C0E5_HUMAN;tr|H7BZM7|H7BZM7_HUMAN	sp|O75312|ZPR1_HUMAN;tr|H7C0E5|H7C0E5_HUMAN;tr|H7BZM7|H7BZM7_HUMAN
9.16593	9.20033	9.15709	9.17445	9.11604	9.15473	9.10978	9.12685	0.89619	-0.158124						7	7	7	33	33	33	21.868	0	44.72	6750400000	41	1.1613	0.0485214	0.0475998	2.4696	sp|O75340|PDCD6_HUMAN;tr|A0A024QZ42|A0A024QZ42_HUMAN;tr|H0Y9X3|H0Y9X3_HUMAN;tr|A0A087WZ38|A0A087WZ38_HUMAN	sp|O75340|PDCD6_HUMAN;tr|A0A024QZ42|A0A024QZ42_HUMAN
8.09089	7.96443	8.0452	8.03351	8.27051	8.30268	8.29916	8.29078	1.80831	0.854641				+	LFQ intensity 12-5DDAB-70DSS-EPLGANPs-labelfree_LFQ intensity cell-label-free	7	7	7	54.8	54.8	54.8	10.08	0	10.932	878160000	21	2.59019	0.00458824	-0.257273	-6.7089	tr|E5RIW3|E5RIW3_HUMAN;sp|O75347|TBCA_HUMAN;tr|E5RJD8|E5RJD8_HUMAN;tr|E5RHG6|E5RHG6_HUMAN;tr|E5RIX8|E5RIX8_HUMAN	tr|E5RIW3|E5RIW3_HUMAN;sp|O75347|TBCA_HUMAN;tr|E5RJD8|E5RJD8_HUMAN;tr|E5RHG6|E5RHG6_HUMAN
8.42271	8.46346	8.46504	8.4504	8.54532	8.81872	8.57127	8.6451	1.56567	0.646782						3	3	3	33.7	33.7	33.7	10.978	0	8.3222	1839200000	11	1.03644	0.0659237	-0.194701	-2.20682	tr|J3QS48|J3QS48_HUMAN;tr|I3L295|I3L295_HUMAN;tr|J3KT75|J3KT75_HUMAN;tr|J3QW43|J3QW43_HUMAN;tr|J3QRD5|J3QRD5_HUMAN;sp|O75352|MPU1_HUMAN;tr|J3KSI4|J3KSI4_HUMAN;tr|I3L1D2|I3L1D2_HUMAN;tr|I3L4E0|I3L4E0_HUMAN;tr|J3KTK8|J3KTK8_HUMAN;tr|J3QQZ4|J3QQZ4_HUMAN;tr|I3L405|I3L405_HUMAN;tr|I3L261|I3L261_HUMAN	tr|J3QS48|J3QS48_HUMAN;tr|I3L295|I3L295_HUMAN;tr|J3KT75|J3KT75_HUMAN;tr|J3QW43|J3QW43_HUMAN;tr|J3QRD5|J3QRD5_HUMAN;sp|O75352|MPU1_HUMAN;tr|J3KSI4|J3KSI4_HUMAN;tr|I3L1D2|I3L1D2_HUMAN;tr|I3L4E0|I3L4E0_HUMAN;tr|J3KTK8|J3KTK8_HUMAN;tr|J3QQZ4|J3QQZ4_HUMAN
9.78004	9.78677	9.78662	9.78447	9.73114	9.76702	9.75559	9.75125	0.926351	-0.110369						18	18	16	51.9	51.9	44.9	39.617	0	193.18	29189000000	143	1.42956	0.0280627	0.0332244	3.07281	sp|O75367|H2AY_HUMAN;tr|B4DJC3|B4DJC3_HUMAN;tr|D6RCF2|D6RCF2_HUMAN;tr|Q5SQT3|Q5SQT3_HUMAN	sp|O75367|H2AY_HUMAN;tr|B4DJC3|B4DJC3_HUMAN
10.2239	10.2425	10.2236	10.23	10.138	10.1454	10.1399	10.1411	0.814861	-0.295375				+	LFQ intensity 12-5DDAB-70DSS-EPLGANPs-labelfree_LFQ intensity cell-label-free	129	116	113	55.9	52.5	51.5	278.16	0	323.31	74998000000	602	3.74537	0.000585859	0.0889136	13.3933	sp|O75369|FLNB_HUMAN;tr|E7EN95|E7EN95_HUMAN;tr|H7C5L4|H7C5L4_HUMAN;tr|A0A0A0MT44|A0A0A0MT44_HUMAN;tr|A0A0C4DGA1|A0A0C4DGA1_HUMAN	sp|O75369|FLNB_HUMAN;tr|E7EN95|E7EN95_HUMAN
7.03403	7.29526	NaN	7.16464	6.94297	6.89677	7.02551	6.95508	0.61722	-0.696142						2	2	2	3.9	3.9	3.9	116.26	0	4.0406	57984000	8	0.824539	0.111716	0.209559	1.9258	tr|E7EVK1|E7EVK1_HUMAN;tr|A0A088AWL3|A0A088AWL3_HUMAN;sp|O75376|NCOR1_HUMAN	tr|E7EVK1|E7EVK1_HUMAN;tr|A0A088AWL3|A0A088AWL3_HUMAN;sp|O75376|NCOR1_HUMAN
8.17609	8.19223	8.26989	8.21274	8.22365	8.2388	8.18033	8.21426	1.00351	0.00505597						4	4	4	33.1	33.1	33.1	13.711	0	13.17	748850000	20	0.0148965	1	-0.00152206	-0.0449774	sp|O75380|NDUS6_HUMAN;tr|D6RBT3|D6RBT3_HUMAN	sp|O75380|NDUS6_HUMAN;tr|D6RBT3|D6RBT3_HUMAN
9.71735	9.71967	9.73406	9.7237	9.75575	9.82077	9.8115	9.796	1.18116	0.240204						19	19	18	47.7	47.7	45.7	50.431	0	323.31	28367000000	103	1.58372	0.0210459	-0.0723085	-3.44899	tr|B4DJV2|B4DJV2_HUMAN;sp|O75390|CISY_HUMAN;tr|A0A0C4DGI3|A0A0C4DGI3_HUMAN;tr|H0YIC4|H0YIC4_HUMAN;tr|H0YH82|H0YH82_HUMAN;tr|F8VPF9|F8VPF9_HUMAN;tr|F8VPA1|F8VPA1_HUMAN;tr|F8VTT8|F8VTT8_HUMAN;tr|F8W1S4|F8W1S4_HUMAN;tr|F8W4S1|F8W4S1_HUMAN;tr|F8VRP1|F8VRP1_HUMAN;tr|F8VX68|F8VX68_HUMAN;tr|F8W642|F8W642_HUMAN;tr|F8VZK9|F8VZK9_HUMAN;tr|F8VX07|F8VX07_HUMAN;tr|F8VRI6|F8VRI6_HUMAN;tr|F8VR34|F8VR34_HUMAN;tr…	tr|B4DJV2|B4DJV2_HUMAN;sp|O75390|CISY_HUMAN;tr|A0A0C4DGI3|A0A0C4DGI3_HUMAN
9.11133	9.13264	9.08845	9.11081	9.03205	9.02057	8.99989	9.0175	0.806668	-0.309953				+	LFQ intensity 12-5DDAB-70DSS-EPLGANPs-labelfree_LFQ intensity cell-label-free	10	10	10	47.4	47.4	47.4	24.593	0	131.88	5848300000	44	2.38024	0.00605962	0.093305	5.88541	sp|O75396|SC22B_HUMAN;tr|A0A087X1A9|A0A087X1A9_HUMAN	sp|O75396|SC22B_HUMAN
8.83268	8.75774	8.77819	8.78954	8.75239	8.76151	8.74606	8.75332	0.919986	-0.120316						12	12	12	12.3	12.3	12.3	108.8	0	49.112	3026200000	44	0.726978	0.142322	0.0362186	1.58788	sp|O75400|PR40A_HUMAN;tr|F5H578|F5H578_HUMAN;tr|H0YG38|H0YG38_HUMAN;tr|H7C2N3|H7C2N3_HUMAN	sp|O75400|PR40A_HUMAN
8.307	8.31804	8.2504	8.29181	8.21508	8.23867	8.20564	8.2198	0.847194	-0.239235						4	4	4	12.9	12.9	12.9	29.763	0	23.361	893850000	22	1.44609	0.0277706	0.0720167	3.112	sp|O75431|MTX2_HUMAN;tr|C9JNK6|C9JNK6_HUMAN;tr|C9JAZ1|C9JAZ1_HUMAN	sp|O75431|MTX2_HUMAN;tr|C9JNK6|C9JNK6_HUMAN;tr|C9JAZ1|C9JAZ1_HUMAN
8.15155	8.04206	8.10285	8.09882	8.29907	8.19863	8.18778	8.22849	1.34794	0.430757						4	4	4	16.5	16.5	16.5	38.169	0	17.358	807920000	14	1.27973	0.0372227	-0.129671	-2.7287	sp|O75436|VP26A_HUMAN;tr|S4R3Q6|S4R3Q6_HUMAN;tr|S4R2Y3|S4R2Y3_HUMAN	sp|O75436|VP26A_HUMAN;tr|S4R3Q6|S4R3Q6_HUMAN
8.34098	8.33502	8.30745	8.32782	8.31285	8.3189	8.30068	8.31081	0.9616	-0.0564905						3	3	3	34.5	34.5	34.5	6.9611	0	4.3739	1048700000	7	0.662353	0.168536	0.0170053	1.46185	sp|O75438|NDUB1_HUMAN	sp|O75438|NDUB1_HUMAN
8.54732	8.57921	8.59428	8.5736	8.61639	8.63791	8.66249	8.63893	1.16232	0.217013						11	10	10	23.9	22.5	22.5	54.366	0	24.595	2063200000	33	1.56445	0.0215846	-0.065327	-3.40063	sp|O75439|MPPB_HUMAN;tr|G3V0E4|G3V0E4_HUMAN;tr|F8WAZ6|F8WAZ6_HUMAN;tr|F8WEA6|F8WEA6_HUMAN;tr|F8WBE1|F8WBE1_HUMAN	sp|O75439|MPPB_HUMAN;tr|G3V0E4|G3V0E4_HUMAN;tr|F8WAZ6|F8WAZ6_HUMAN
8.98842	8.97876	8.99356	8.98691	9.10013	9.08672	9.07048	9.08578	1.25563	0.32841				+	LFQ intensity 12-5DDAB-70DSS-EPLGANPs-labelfree_LFQ intensity cell-label-free	19	19	18	34.9	34.9	33.4	60.103	0	103.12	5929300000	77	3.29863	0.00110769	-0.0988617	-10.2916	sp|O75475|PSIP1_HUMAN;tr|H3BPQ6|H3BPQ6_HUMAN;tr|A0A024R216|A0A024R216_HUMAN;sp|Q9Y3E1|HDGR3_HUMAN	sp|O75475|PSIP1_HUMAN
8.36903	8.18974	8.31505	8.29127	8.32257	8.24391	8.28865	8.28504	0.985757	-0.0206967						7	4	3	21.1	12.1	9.2	38.925	0	17.032	1051800000	17	0.0365296	0.972394	0.00623035	0.107823	sp|O75477|ERLN1_HUMAN	sp|O75477|ERLN1_HUMAN
8.81416	8.81798	8.78879	8.80698	8.78109	8.7678	8.82952	8.7928	0.967884	-0.0470939						9	9	9	36	36	36	30.241	0	45.253	3183000000	52	0.272242	0.58633	0.0141764	0.679225	sp|O75489|NDUS3_HUMAN;tr|E9PS48|E9PS48_HUMAN;tr|G3V194|G3V194_HUMAN	sp|O75489|NDUS3_HUMAN
8.80922	8.83077	8.82531	8.82177	8.77964	8.83899	8.78435	8.80099	0.953285	-0.0690208						6	6	6	39.5	39.5	39.5	20.913	0	34.157	3259400000	31	0.443726	0.322462	0.0207774	1.03298	tr|Q5JRI1|Q5JRI1_HUMAN;sp|O75494|SRS10_HUMAN;tr|Q6IQ42|Q6IQ42_HUMAN;sp|Q8WXF0|SRS12_HUMAN;tr|R4GMP8|R4GMP8_HUMAN	tr|Q5JRI1|Q5JRI1_HUMAN;sp|O75494|SRS10_HUMAN
NaN	8.08682	8.11995	8.10339	8.22796	8.22991	8.3349	8.26426	1.44834	0.534404						7	7	7	28.8	28.8	28.8	40.183	0	13.879	788310000	9	1.37363	0.0320994	-0.160872	-3.40509	tr|A0A0C4DGA2|A0A0C4DGA2_HUMAN;sp|O75521|ECI2_HUMAN;tr|F1LLU7|F1LLU7_HUMAN;tr|F8WAW4|F8WAW4_HUMAN;tr|C9JB63|C9JB63_HUMAN;tr|F8W6J1|F8W6J1_HUMAN	tr|A0A0C4DGA2|A0A0C4DGA2_HUMAN;sp|O75521|ECI2_HUMAN;tr|F1LLU7|F1LLU7_HUMAN
8.16838	7.87846	7.82454	7.95712	8.00689	7.88199	7.89002	7.9263	0.931485	-0.102396						6	6	6	16.1	16.1	16.1	50.197	0	11.645	510960000	11	0.0966478	0.889463	0.0308242	0.270048	sp|O75530|EED_HUMAN;tr|E9PJK2|E9PJK2_HUMAN;tr|E9PMU3|E9PMU3_HUMAN;tr|H0YEL4|H0YEL4_HUMAN	sp|O75530|EED_HUMAN;tr|E9PJK2|E9PJK2_HUMAN
8.85975	8.85861	8.9317	8.88335	9.22508	9.26785	9.22966	9.24086	2.27777	1.18762				+	LFQ intensity 12-5DDAB-70DSS-EPLGANPs-labelfree_LFQ intensity cell-label-free	5	5	5	58.4	58.4	58.4	10.058	0	16.123	6666500000	20	3.68117	0.0011215	-0.357509	-12.8982	sp|O75531|BAF_HUMAN	sp|O75531|BAF_HUMAN
9.77308	9.77404	9.7957	9.78094	9.66419	9.70481	9.66594	9.67831	0.789534	-0.340926				+	LFQ intensity 12-5DDAB-70DSS-EPLGANPs-labelfree_LFQ intensity cell-label-free	56	56	56	46.5	46.5	46.5	145.83	0	323.31	26383000000	260	2.60308	0.0045391	0.102629	6.76251	sp|O75533|SF3B1_HUMAN;tr|H7C341|H7C341_HUMAN;tr|B4DGZ4|B4DGZ4_HUMAN;tr|F8WC19|F8WC19_HUMAN	sp|O75533|SF3B1_HUMAN
8.2006	8.01418	7.98772	8.0675	8.12522	8.21756	8.20672	8.18317	1.30516	0.384229						11	11	11	16.5	16.5	16.5	88.884	0	15.957	710710000	23	0.724643	0.143311	-0.115664	-1.58331	sp|O75534|CSDE1_HUMAN;tr|E9PLT0|E9PLT0_HUMAN;tr|E9PNG3|E9PNG3_HUMAN;tr|E9PLD4|E9PLD4_HUMAN	sp|O75534|CSDE1_HUMAN;tr|E9PLT0|E9PLT0_HUMAN
8.01649	8.09978	8.02567	8.04732	7.88154	7.80891	7.88777	7.8594	0.648766	-0.624229				+	LFQ intensity 12-5DDAB-70DSS-EPLGANPs-labelfree_LFQ intensity cell-label-free	5	5	5	19.2	19.2	19.2	34.404	0	15.012	440700000	18	2.16835	0.00865429	0.187912	5.14102	sp|O75569|PRKRA_HUMAN;tr|G5E9Q4|G5E9Q4_HUMAN;tr|F8WEG8|F8WEG8_HUMAN;tr|C9JMM3|C9JMM3_HUMAN	sp|O75569|PRKRA_HUMAN;tr|G5E9Q4|G5E9Q4_HUMAN
8.7	8.62676	8.61751	8.64809	8.62393	8.61492	8.58687	8.60857	0.913019	-0.131283						3	3	3	29.2	29.2	29.2	19.343	0	50.313	2155800000	15	0.626804	0.186845	0.0395199	1.39261	sp|O75607|NPM3_HUMAN	sp|O75607|NPM3_HUMAN
8.1069	8.08757	8.09402	8.09616	8.29647	8.34998	8.33546	8.3273	1.7027	0.767824				+	LFQ intensity 12-5DDAB-70DSS-EPLGANPs-labelfree_LFQ intensity cell-label-free	4	4	4	27.7	27.7	27.7	17.981	0	29.671	895580000	14	3.77536	0	-0.231138	-13.6308	tr|A0A087X1K9|A0A087X1K9_HUMAN;tr|E5RGR0|E5RGR0_HUMAN;sp|O75608|LYPA1_HUMAN;tr|E5RJ48|E5RJ48_HUMAN;tr|B4DP64|B4DP64_HUMAN;tr|E5RI35|E5RI35_HUMAN	tr|A0A087X1K9|A0A087X1K9_HUMAN;tr|E5RGR0|E5RGR0_HUMAN;sp|O75608|LYPA1_HUMAN;tr|E5RJ48|E5RJ48_HUMAN;tr|B4DP64|B4DP64_HUMAN
7.71526	7.64476	7.58583	7.64862	7.60851	7.7093	7.67892	7.66558	1.03982	0.056331						5	5	5	16.2	16.2	16.2	48.349	0	10.104	245840000	15	0.130175	0.841249	-0.0169573	-0.354287	sp|O75616|ERAL1_HUMAN;tr|J3QSB2|J3QSB2_HUMAN;tr|J3QRV9|J3QRV9_HUMAN;tr|J3QT61|J3QT61_HUMAN;tr|K7EQJ8|K7EQJ8_HUMAN	sp|O75616|ERAL1_HUMAN;tr|J3QSB2|J3QSB2_HUMAN;tr|J3QRV9|J3QRV9_HUMAN
NaN	8.04072	NaN	8.04072	8.33023	NaN	NaN	8.33023	1.94765	0.961731						2	2	2	19.1	19.1	19.1	24.074	0	34.775	439280000	3	0	1	-0.28951	0	sp|O75629|CREG1_HUMAN	sp|O75629|CREG1_HUMAN
9.70258	9.67936	9.6828	9.68825	9.59344	9.60246	9.57717	9.59102	0.799422	-0.32297				+	LFQ intensity 12-5DDAB-70DSS-EPLGANPs-labelfree_LFQ intensity cell-label-free	71	71	71	40.2	40.2	40.2	244.5	0	323.31	21065000000	230	3.1452	0.00249198	0.0972236	9.39306	sp|O75643|U520_HUMAN;tr|B4E0P5|B4E0P5_HUMAN	sp|O75643|U520_HUMAN
8.29763	8.34528	8.38655	8.34315	8.29754	8.18868	8.40121	8.29581	0.89672	-0.15727						7	7	7	22.7	22.7	22.7	41.45	0	27.674	982340000	22	0.287387	0.555537	0.0473433	0.711701	sp|O75683|SURF6_HUMAN	sp|O75683|SURF6_HUMAN
8.74225	8.72969	8.75113	8.74103	8.64013	8.64645	8.60792	8.6315	0.777097	-0.363834				+	LFQ intensity 12-5DDAB-70DSS-EPLGANPs-labelfree_LFQ intensity cell-label-free	26	26	26	10.4	10.4	10.4	318.38	0	61.445	2431600000	58	2.90666	0.00325322	0.109525	8.13917	sp|O75691|UTP20_HUMAN	sp|O75691|UTP20_HUMAN
9.39139	9.42883	9.45975	9.42666	9.35386	9.35921	9.33361	9.34889	0.836051	-0.258337						34	34	34	30.6	30.6	30.6	155.2	0	222.74	12024000000	162	1.66607	0.0185361	0.0777674	3.66034	sp|O75694|NU155_HUMAN;tr|E9PF10|E9PF10_HUMAN	sp|O75694|NU155_HUMAN;tr|E9PF10|E9PF10_HUMAN
NaN	7.93119	NaN	7.93119	NaN	6.88711	NaN	6.88711	0.0903479	-3.46837						3	3	3	7.7	7.7	7.7	39.641	0.00027548	2.888	100330000	4	0	1	1.04408	0	sp|O75695|XRP2_HUMAN	sp|O75695|XRP2_HUMAN
8.31418	8.32826	8.32552	8.32265	8.22313	8.22246	8.18296	8.20952	0.77066	-0.375834				+	LFQ intensity 12-5DDAB-70DSS-EPLGANPs-labelfree_LFQ intensity cell-label-free	14	14	14	15.1	15.1	15.1	125.97	0	37.232	893980000	43	2.89937	0.00324625	0.113137	8.10337	sp|O75717|WDHD1_HUMAN;tr|C9JYB3|C9JYB3_HUMAN	sp|O75717|WDHD1_HUMAN
8.66295	8.64946	8.64286	8.65176	8.55713	8.61553	8.59718	8.58995	0.867343	-0.205325						14	14	14	33.7	33.7	33.7	46.561	0	27.875	2089900000	58	1.56071	0.021773	0.0618089	3.39128	sp|O75718|CRTAP_HUMAN;tr|C9JP16|C9JP16_HUMAN	sp|O75718|CRTAP_HUMAN;tr|C9JP16|C9JP16_HUMAN
8.00165	7.91872	7.91405	7.9448	7.8917	7.89839	7.91022	7.9001	0.902193	-0.148492						10	5	5	16.2	8.6	8.6	74.761	0	8.6305	453080000	8	0.704156	0.152349	0.0447008	1.54332	sp|O75746|CMC1_HUMAN;tr|F8W9J0|F8W9J0_HUMAN;tr|H0YFB2|H0YFB2_HUMAN;tr|B4DGK6|B4DGK6_HUMAN	sp|O75746|CMC1_HUMAN
7.98711	8.00604	7.98319	7.99211	7.97253	7.99054	7.95744	7.97351	0.958055	-0.0618189						2	2	2	10.8	10.8	10.8	21.204	0	4.6219	488760000	7	0.715676	0.14794	0.0186094	1.5658	tr|A0A1B0GWD6|A0A1B0GWD6_HUMAN;tr|A0A1B0GVI9|A0A1B0GVI9_HUMAN;tr|A0A1B0GVC7|A0A1B0GVC7_HUMAN;tr|B7Z1I9|B7Z1I9_HUMAN;tr|B7Z413|B7Z413_HUMAN;tr|A0A1B0GTB0|A0A1B0GTB0_HUMAN;tr|A0A1B0GTU8|A0A1B0GTU8_HUMAN;tr|A0A1B0GUT7|A0A1B0GUT7_HUMAN;tr|A0A1B0GVW0|A0A1B0GVW0_HUMAN;sp|O75787|RENR_HUMAN;tr|A0A1B0GWJ8|A0A1B0GWJ8_HUMAN;tr|H7C3E1|H7C3E1_HUMAN;tr|A0A1B0GU12|A0A1B0GU12_HUMAN;tr|A0A1B0GVB9|A0A1B0GVB9_HUMAN…	tr|A0A1B0GWD6|A0A1B0GWD6_HUMAN;tr|A0A1B0GVI9|A0A1B0GVI9_HUMAN;tr|A0A1B0GVC7|A0A1B0GVC7_HUMAN;tr|B7Z1I9|B7Z1I9_HUMAN;tr|B7Z413|B7Z413_HUMAN;tr|A0A1B0GTB0|A0A1B0GTB0_HUMAN;tr|A0A1B0GTU8|A0A1B0GTU8_HUMAN;tr|A0A1B0GUT7|A0A1B0GUT7_HUMAN;tr|A0A1B0GVW0|A0A1B0GVW0_HUMAN;sp|O75787|RENR_HUMAN;tr|A0A1B0GWJ8|A0A1B0GWJ8_HUMAN;tr|H7C3E1|H7C3E1_HUMAN;tr|A0A1B0GU12|A0A1B0GU12_HUMAN;tr|A0A1B0GVB9|A0A1B0GVB9_HUMAN…
8.62629	8.63705	8.60621	8.62318	8.47936	8.63734	8.67876	8.59849	0.944718	-0.082045						8	8	8	23.8	23.8	23.8	35.611	0	34.567	2052600000	20	0.149874	0.806519	0.0246983	0.402127	sp|O75821|EIF3G_HUMAN;tr|K7EL20|K7EL20_HUMAN;tr|K7ER90|K7ER90_HUMAN;tr|K7ENA8|K7ENA8_HUMAN;tr|K7EP16|K7EP16_HUMAN	sp|O75821|EIF3G_HUMAN;tr|K7EL20|K7EL20_HUMAN;tr|K7ER90|K7ER90_HUMAN;tr|K7ENA8|K7ENA8_HUMAN;tr|K7EP16|K7EP16_HUMAN
8.03383	8.04383	8.07577	8.05114	8.33618	8.40591	8.43592	8.39267	2.19548	1.13454				+	LFQ intensity 12-5DDAB-70DSS-EPLGANPs-labelfree_LFQ intensity cell-label-free	8	8	8	37.2	37.2	37.2	29.062	0	38.498	962550000	31	3.35273	0.00115385	-0.341529	-10.6271	sp|O75822|EIF3J_HUMAN;tr|H0YGJ7|H0YGJ7_HUMAN;tr|H0YLP3|H0YLP3_HUMAN	sp|O75822|EIF3J_HUMAN;tr|H0YGJ7|H0YGJ7_HUMAN
9.09036	9.0693	9.01678	9.05881	9.03173	9.0381	8.99406	9.0213	0.917239	-0.12463						12	12	12	30.5	30.5	30.5	54.812	0	121.19	5397700000	66	0.657344	0.17117	0.0375172	1.45209	sp|O75844|FACE1_HUMAN	sp|O75844|FACE1_HUMAN
8.89267	8.89	8.88355	8.88874	9.15921	9.18076	9.19463	9.1782	1.94739	0.961543				+	LFQ intensity 12-5DDAB-70DSS-EPLGANPs-labelfree_LFQ intensity cell-label-free	19	19	18	49.8	49.8	47.6	46.659	0	87.236	6211100000	72	4.96204	0	-0.289453	-27.1688	sp|O75874|IDHC_HUMAN;tr|C9J4N6|C9J4N6_HUMAN;tr|C9JJE5|C9JJE5_HUMAN;tr|C9JLU6|C9JLU6_HUMAN	sp|O75874|IDHC_HUMAN
8.1803	8.21932	8.20167	8.20043	8.20148	8.10971	8.13865	8.14995	0.890261	-0.1677						3	3	3	9.6	9.6	9.6	30.178	0.00027382	2.8162	751140000	7	0.794646	0.118796	0.0504827	1.72051	tr|J3QL56|J3QL56_HUMAN;sp|O75880|SCO1_HUMAN	tr|J3QL56|J3QL56_HUMAN;sp|O75880|SCO1_HUMAN
7.58382	NaN	NaN	7.58382	NaN	7.59849	7.43815	7.51832	0.860001	-0.21759						2	2	2	11.7	11.7	11.7	33.529	0	21.831	128570000	11	0	1	0.065501	0	tr|A0A0A0MR74|A0A0A0MR74_HUMAN;sp|O75907|DGAT1_HUMAN	tr|A0A0A0MR74|A0A0A0MR74_HUMAN;sp|O75907|DGAT1_HUMAN
8.57508	8.55317	8.6986	8.60895	8.48966	8.54981	8.46124	8.50024	0.778558	-0.361123						5	5	5	26.1	26.1	26.1	21.614	0	133.13	1554300000	18	0.974724	0.0771493	0.108709	2.08025	sp|O75915|PRAF3_HUMAN;tr|F8WF90|F8WF90_HUMAN;tr|C9JQU6|C9JQU6_HUMAN;tr|F8WF33|F8WF33_HUMAN	sp|O75915|PRAF3_HUMAN
7.97499	7.95418	7.90971	7.94629	NaN	8.06446	8.02963	8.04704	1.2611	0.334679						7	7	7	37.3	37.3	37.3	26.131	0	10.557	368960000	14	1.43247	0.0280827	-0.100749	-3.59308	sp|O75934|SPF27_HUMAN	sp|O75934|SPF27_HUMAN
8.20879	8.00983	7.95992	8.05952	8.46111	8.31683	8.40102	8.39299	2.15512	1.10777						6	6	6	23.3	23.3	23.3	29.841	0	10.106	1027000000	23	1.73494	0.0165912	-0.333471	-3.84312	sp|O75937|DNJC8_HUMAN;tr|S4R3J5|S4R3J5_HUMAN	sp|O75937|DNJC8_HUMAN
7.92446	8.05565	7.9654	7.98183	8.11147	8.16652	8.2679	8.18196	1.58536	0.66481						4	4	4	28.2	28.2	28.2	26.711	0	8.494	658300000	16	1.5381	0.0235068	-0.200127	-3.33514	sp|O75940|SPF30_HUMAN	sp|O75940|SPF30_HUMAN
9.20785	9.2489	9.28239	9.24638	9.25353	9.27651	9.2757	9.26858	1.05244	0.0737368						15	15	15	80.7	80.7	80.7	18.491	0	49.52	8536400000	41	0.413389	0.353113	-0.0221974	-0.972158	sp|O75947|ATP5H_HUMAN;tr|F5H608|F5H608_HUMAN	sp|O75947|ATP5H_HUMAN
9.09096	9.11337	9.14616	9.11683	9.20537	9.1478	9.17846	9.17721	1.14915	0.200566						17	17	17	52.7	52.7	52.7	47.355	0	172.55	6916500000	63	1.22797	0.0417468	-0.0603765	-2.61416	sp|O75955|FLOT1_HUMAN;tr|A0A140T9R1|A0A140T9R1_HUMAN;tr|A2AB10|A2AB10_HUMAN;tr|A0A140T9X0|A0A140T9X0_HUMAN;tr|A2AB12|A2AB12_HUMAN;tr|A2AB09|A2AB09_HUMAN;tr|A0A140T959|A0A140T959_HUMAN;tr|A2AB13|A2AB13_HUMAN;tr|A0A140T9W4|A0A140T9W4_HUMAN;tr|A0A0G2JJQ6|A0A0G2JJQ6_HUMAN;tr|A0A140T9C3|A0A140T9C3_HUMAN;tr|A2AB11|A2AB11_HUMAN;tr|A0A140T9B1|A0A140T9B1_HUMAN;tr|A0A140T957|A0A140T957_HUMAN;tr|A0A140T910|…	sp|O75955|FLOT1_HUMAN;tr|A0A140T9R1|A0A140T9R1_HUMAN;tr|A2AB10|A2AB10_HUMAN;tr|A0A140T9X0|A0A140T9X0_HUMAN;tr|A2AB12|A2AB12_HUMAN;tr|A2AB09|A2AB09_HUMAN
8.6816	8.70772	8.68854	8.69262	8.63395	8.60537	8.71635	8.65189	0.910476	-0.135307						6	6	6	52.4	52.4	52.4	11.428	0	35.922	2333800000	26	0.524083	0.252133	0.0407314	1.19193	sp|O75964|ATP5L_HUMAN;tr|E9PN17|E9PN17_HUMAN	sp|O75964|ATP5L_HUMAN;tr|E9PN17|E9PN17_HUMAN
7.8539	7.9229	7.87568	7.88416	7.7585	7.78448	7.75059	7.76453	0.759222	-0.397406				+	LFQ intensity 12-5DDAB-70DSS-EPLGANPs-labelfree_LFQ intensity cell-label-free	7	7	7	6.2	6.2	6.2	152.93	0	8.352	332610000	10	2.20048	0.00810875	0.119631	5.24875	sp|O75976|CBPD_HUMAN;tr|J3QQJ4|J3QQJ4_HUMAN	sp|O75976|CBPD_HUMAN
8.20868	8.20246	8.27743	8.22952	8.27413	8.30194	8.32535	8.30048	1.17748	0.2357						7	7	7	29.9	29.9	29.9	37.432	0	92.25	910370000	20	1.18231	0.0464246	-0.0709524	-2.51481	sp|O76003|GLRX3_HUMAN	sp|O76003|GLRX3_HUMAN
9.72735	9.71844	9.73031	9.72537	9.64228	9.65106	9.62699	9.64011	0.821754	-0.283222				+	LFQ intensity 12-5DDAB-70DSS-EPLGANPs-labelfree_LFQ intensity cell-label-free	33	33	33	58	58	58	54.972	0	254.93	25692000000	160	3.3816	0.00119205	0.0852585	10.8104	sp|O76021|RL1D1_HUMAN;tr|J3QSV6|J3QSV6_HUMAN;tr|I3L3U9|I3L3U9_HUMAN;tr|I3L3C4|I3L3C4_HUMAN;tr|I3L234|I3L234_HUMAN;tr|I3L1A3|I3L1A3_HUMAN;tr|J3KPU7|J3KPU7_HUMAN;tr|I3L2F2|I3L2F2_HUMAN;tr|I3L4T8|I3L4T8_HUMAN;tr|I3L1Y4|I3L1Y4_HUMAN	sp|O76021|RL1D1_HUMAN;tr|J3QSV6|J3QSV6_HUMAN;tr|I3L3U9|I3L3U9_HUMAN
8.14085	8.07379	8.10653	8.10706	7.91383	7.88958	7.91021	7.90454	0.627303	-0.672766				+	LFQ intensity 12-5DDAB-70DSS-EPLGANPs-labelfree_LFQ intensity cell-label-free	6	6	6	7.2	7.2	7.2	100.29	0	8.6271	464210000	13	3.20688	0.00101695	0.202522	9.74511	sp|O76024|WFS1_HUMAN;tr|H0Y9G5|H0Y9G5_HUMAN	sp|O76024|WFS1_HUMAN
8.35019	8.28538	8.26136	8.29898	8.24905	8.18316	8.3284	8.25354	0.900659	-0.150947						14	14	14	26.9	26.9	26.9	69.223	0	17.825	930360000	29	0.385088	0.391539	0.0454397	0.914886	sp|O76031|CLPX_HUMAN;tr|H0YM48|H0YM48_HUMAN	sp|O76031|CLPX_HUMAN
7.90603	7.98372	8.02999	7.97325	7.75099	7.89337	7.75498	7.79978	0.670709	-0.57624						4	4	4	18.9	18.9	18.9	37.84	0	11.241	345460000	21	1.36954	0.0323223	0.173466	2.9326	sp|O76071|CIAO1_HUMAN	sp|O76071|CIAO1_HUMAN
8.6297	8.61888	8.62461	8.6244	8.73547	8.72438	8.76198	8.74061	1.3068	0.386043				+	LFQ intensity 12-5DDAB-70DSS-EPLGANPs-labelfree_LFQ intensity cell-label-free	14	14	14	23.5	23.5	23.5	74.605	0	47.416	2617500000	39	3.25573	0.00105263	-0.116211	-10.0326	sp|O76094|SRP72_HUMAN;tr|R4GNC1|R4GNC1_HUMAN;tr|D6RDY6|D6RDY6_HUMAN	sp|O76094|SRP72_HUMAN;tr|R4GNC1|R4GNC1_HUMAN
9.13792	9.13666	9.12914	9.13457	9.06629	9.06491	9.07795	9.06972	0.861273	-0.215457				+	LFQ intensity 12-5DDAB-70DSS-EPLGANPs-labelfree_LFQ intensity cell-label-free	25	25	19	44.9	44.9	37	75.022	0	128.33	6330000000	117	3.70397	0.00114833	0.0648591	13.072	sp|O94776|MTA2_HUMAN;tr|H7C3F3|H7C3F3_HUMAN;tr|H0YIT0|H0YIT0_HUMAN;tr|E9PF88|E9PF88_HUMAN	sp|O94776|MTA2_HUMAN
9.24142	9.2392	9.24207	9.2409	9.2224	9.21418	9.20866	9.21508	0.942287	-0.0857611				+	LFQ intensity 12-5DDAB-70DSS-EPLGANPs-labelfree_LFQ intensity cell-label-free	26	26	26	56.4	56.4	56.4	67.454	0	131.28	8207400000	119	2.49286	0.00540299	0.0258163	6.31576	sp|O94826|TOM70_HUMAN	sp|O94826|TOM70_HUMAN
7.72646	7.75357	7.80851	7.76285	7.83591	7.84881	7.8196	7.83477	1.18011	0.23892						4	4	4	9.7	9.7	9.7	66.194	0	14.386	310550000	17	1.3169	0.035588	-0.0719218	-2.81226	sp|O94842|TOX4_HUMAN;sp|Q96NM4|TOX2_HUMAN;sp|O15405|TOX3_HUMAN	sp|O94842|TOX4_HUMAN
7.99433	8.06047	7.98391	8.01291	7.94832	7.85693	7.85918	7.88814	0.750301	-0.414459						7	7	7	7.8	7.8	7.8	113.01	0	9.3989	426470000	15	1.50043	0.025451	0.124764	3.24275	sp|O94855|SC24D_HUMAN;tr|E9PDM8|E9PDM8_HUMAN;tr|E9PC44|E9PC44_HUMAN	sp|O94855|SC24D_HUMAN;tr|E9PDM8|E9PDM8_HUMAN;tr|E9PC44|E9PC44_HUMAN
8.49993	8.46604	8.50897	8.49165	8.47452	8.49392	8.491	8.48648	0.988168	-0.0171722						14	14	14	19.9	19.9	19.9	89.594	0	24.188	1543200000	29	0.132124	0.839089	0.00516923	0.359071	sp|O94874|UFL1_HUMAN	sp|O94874|UFL1_HUMAN
7.30397	NaN	NaN	7.30397	7.46298	7.42697	NaN	7.44497	1.38357	0.468397						3	3	3	5.3	5.3	5.3	70.174	0	4.3251	104650000	4	0	1	-0.141001	0	tr|H7BXR3|H7BXR3_HUMAN;sp|O94875|SRBS2_HUMAN;tr|H7BZX1|H7BZX1_HUMAN;tr|H7C1R7|H7C1R7_HUMAN;tr|H7BZK1|H7BZK1_HUMAN	tr|H7BXR3|H7BXR3_HUMAN;sp|O94875|SRBS2_HUMAN;tr|H7BZX1|H7BZX1_HUMAN;tr|H7C1R7|H7C1R7_HUMAN;tr|H7BZK1|H7BZK1_HUMAN
7.83749	7.9246	7.79811	7.8534	7.99981	8.04603	8.02049	8.02211	1.4747	0.560425						5	5	5	11.9	11.9	11.9	54.862	0	19.315	465430000	12	1.88101	0.0130122	-0.168705	-4.25058	sp|O94888|UBXN7_HUMAN;tr|C9JAT7|C9JAT7_HUMAN;tr|F8WB69|F8WB69_HUMAN	sp|O94888|UBXN7_HUMAN;tr|C9JAT7|C9JAT7_HUMAN
8.84259	8.89489	8.85533	8.86427	8.8115	8.83967	8.85088	8.83402	0.93271	-0.100499						12	12	9	40.5	40.5	31.4	37.725	0	42.661	3616100000	43	0.70334	0.152295	0.0302537	1.54173	tr|E5RHW4|E5RHW4_HUMAN;sp|O94905|ERLN2_HUMAN;tr|E5RJ09|E5RJ09_HUMAN	tr|E5RHW4|E5RHW4_HUMAN;sp|O94905|ERLN2_HUMAN
9.02061	9.03346	9.00629	9.02012	8.87927	8.88215	8.87292	8.87811	0.721093	-0.471744				+	LFQ intensity 12-5DDAB-70DSS-EPLGANPs-labelfree_LFQ intensity cell-label-free	25	25	25	28.9	28.9	28.9	106.92	0	81.475	4441000000	72	4.16314	0	0.142009	17.0947	sp|O94906|PRP6_HUMAN	sp|O94906|PRP6_HUMAN
7.21381	NaN	7.22285	7.21833	7.19783	7.20515	7.13682	7.17993	0.915386	-0.127548						3	3	2	2.3	2.3	1.2	173.05	0.0032936	1.9808	88125000	5	0.574908	0.215133	0.0383958	1.36314	sp|O94913|PCF11_HUMAN;tr|E9PKN0|E9PKN0_HUMAN	sp|O94913|PCF11_HUMAN
8.82162	8.79661	8.83879	8.819	8.85516	8.86369	8.897	8.87195	1.12966	0.175885						12	12	10	23.6	23.6	19.3	73.46	0	51.513	3574200000	53	1.3957	0.0300975	-0.0529467	-2.9933	sp|O94925|GLSK_HUMAN;tr|H7BZD1|H7BZD1_HUMAN;tr|C9JIJ6|C9JIJ6_HUMAN;tr|B7Z509|B7Z509_HUMAN;tr|H7C201|H7C201_HUMAN	sp|O94925|GLSK_HUMAN
8.57659	8.57365	8.5424	8.56421	8.60454	8.66943	8.63127	8.63508	1.17724	0.235407						23	14	14	28.4	18.2	18.2	101.54	0	57.742	2118700000	41	1.50515	0.0251096	-0.0708644	-3.25425	tr|A0A0G2JS82|A0A0G2JS82_HUMAN;sp|O94973|AP2A2_HUMAN;tr|A0A0G2JQM1|A0A0G2JQM1_HUMAN;tr|A0A0G2JRF9|A0A0G2JRF9_HUMAN;tr|A0A0G2JQA4|A0A0G2JQA4_HUMAN;tr|E9PR62|E9PR62_HUMAN;tr|A0A0G2JS17|A0A0G2JS17_HUMAN;tr|A0A0G2JQT9|A0A0G2JQT9_HUMAN;tr|H0YDE9|H0YDE9_HUMAN;tr|H0YEG0|H0YEG0_HUMAN;tr|E9PQP4|E9PQP4_HUMAN;tr|A0A0G2JRS3|A0A0G2JRS3_HUMAN;tr|E9PNC4|E9PNC4_HUMAN	tr|A0A0G2JS82|A0A0G2JS82_HUMAN;sp|O94973|AP2A2_HUMAN;tr|A0A0G2JQM1|A0A0G2JQM1_HUMAN
9.10619	9.10449	9.07015	9.09361	8.87599	8.9034	8.8863	8.88857	0.623673	-0.681138				+	LFQ intensity 12-5DDAB-70DSS-EPLGANPs-labelfree_LFQ intensity cell-label-free	23	23	23	21.6	21.6	21.6	133.01	0	54.666	4772500000	80	3.8734	0	0.205043	14.436	sp|O94979|SC31A_HUMAN;tr|D6REX3|D6REX3_HUMAN;tr|D6RHZ5|D6RHZ5_HUMAN;tr|H7BXG7|H7BXG7_HUMAN;tr|H0YAB3|H0YAB3_HUMAN;tr|H0Y8V7|H0Y8V7_HUMAN;tr|H0Y9K1|H0Y9K1_HUMAN;tr|H0Y8W8|H0Y8W8_HUMAN;tr|H0Y9T9|H0Y9T9_HUMAN;tr|D6RE64|D6RE64_HUMAN;tr|D6RCQ9|D6RCQ9_HUMAN;tr|H0YAF5|H0YAF5_HUMAN;tr|D6RBT0|D6RBT0_HUMAN;tr|D6RHE8|D6RHE8_HUMAN;tr|H0Y9V3|H0Y9V3_HUMAN	sp|O94979|SC31A_HUMAN;tr|D6REX3|D6REX3_HUMAN;tr|D6RHZ5|D6RHZ5_HUMAN;tr|H7BXG7|H7BXG7_HUMAN;tr|H0YAB3|H0YAB3_HUMAN
8.28778	8.26862	8.32718	8.29453	8.20994	8.28972	8.27589	8.25852	0.920431	-0.119618						7	7	7	30.9	30.9	30.9	40.623	0	34.788	1057000000	29	0.527371	0.250231	0.0360088	1.19839	sp|O94992|HEXI1_HUMAN;sp|Q96MH2|HEXI2_HUMAN	sp|O94992|HEXI1_HUMAN
7.84284	7.96467	7.93135	7.91295	7.95212	7.89095	7.82233	7.88846	0.945173	-0.0813496						4	4	4	17	17	17	26.377	0	12.379	423830000	14	0.178147	0.762531	0.0244886	0.468957	tr|A6NGW1|A6NGW1_HUMAN;sp|O95070|YIF1A_HUMAN;tr|E9PIZ0|E9PIZ0_HUMAN;tr|C9JST7|C9JST7_HUMAN;tr|E9PS11|E9PS11_HUMAN	tr|A6NGW1|A6NGW1_HUMAN;sp|O95070|YIF1A_HUMAN;tr|E9PIZ0|E9PIZ0_HUMAN;tr|C9JST7|C9JST7_HUMAN
8.37521	8.40639	8.33852	8.37337	8.1389	8.02024	7.98217	8.0471	0.471773	-1.08384				+	LFQ intensity 12-5DDAB-70DSS-EPLGANPs-labelfree_LFQ intensity cell-label-free	15	15	15	7.7	7.7	7.7	309.35	0	31.221	806800000	27	2.51	0.00509036	0.326268	6.38353	sp|O95071|UBR5_HUMAN;tr|E7EMW7|E7EMW7_HUMAN;tr|E5RFK7|E5RFK7_HUMAN;tr|H0YBB4|H0YBB4_HUMAN;tr|H0YAV7|H0YAV7_HUMAN;tr|E7ET84|E7ET84_HUMAN	sp|O95071|UBR5_HUMAN;tr|E7EMW7|E7EMW7_HUMAN
7.36704	7.3258	7.20944	7.30076	7.40014	7.36853	7.32058	7.36308	1.15432	0.207039						3	3	2	2.9	2.9	2.3	125.87	0	3.8795	114780000	9	0.521062	0.254927	-0.0623253	-1.186	sp|O95104|SFR15_HUMAN	sp|O95104|SFR15_HUMAN
NaN	8.12872	NaN	8.12872	NaN	8.0383	7.9874	8.01285	0.765826	-0.384912						2	2	2	15.6	15.6	15.6	15.489	0	4.0651	584150000	10	0	1	0.11587	0	sp|O95139|NDUB6_HUMAN;tr|A0A087WZX2|A0A087WZX2_HUMAN	sp|O95139|NDUB6_HUMAN;tr|A0A087WZX2|A0A087WZX2_HUMAN
8.1067	8.1214	8.16891	8.13234	7.96242	8.01766	8.07522	8.01843	0.769302	-0.378378						12	12	12	17.8	17.8	17.8	86.401	0	19.626	567210000	26	1.41153	0.0290914	0.113903	3.03033	sp|O95140|MFN2_HUMAN	sp|O95140|MFN2_HUMAN
7.53989	7.54517	NaN	7.54253	7.72136	NaN	7.60672	7.66404	1.32285	0.403647						4	4	4	4.1	4.1	4.1	146.18	0	7.9846	186600000	8	0.773709	0.125823	-0.12151	-2.11776	sp|O95155|UBE4B_HUMAN;tr|K7EP75|K7EP75_HUMAN;tr|B1AQ61|B1AQ61_HUMAN	sp|O95155|UBE4B_HUMAN;tr|K7EP75|K7EP75_HUMAN
7.86109	8.01111	8.01157	7.96126	7.57372	7.74421	7.71446	7.67747	0.520248	-0.942729						4	4	4	17.4	17.4	17.4	34.114	0	5.1979	289760000	11	1.75894	0.016158	0.28379	3.90819	sp|O95159|ZFPL1_HUMAN;tr|H0YCU8|H0YCU8_HUMAN;tr|E9PMQ3|E9PMQ3_HUMAN;tr|E9PQA5|E9PQA5_HUMAN;tr|E9PQ47|E9PQ47_HUMAN;tr|E9PNY1|E9PNY1_HUMAN	sp|O95159|ZFPL1_HUMAN
8.03157	7.98576	7.93785	7.98506	7.82358	7.82494	7.83637	7.8283	0.697	-0.520769				+	LFQ intensity 12-5DDAB-70DSS-EPLGANPs-labelfree_LFQ intensity cell-label-free	7	7	7	8.2	8.2	8.2	150.25	0	16.762	376870000	20	2.33793	0.00664759	0.156767	5.73017	sp|O95163|ELP1_HUMAN;tr|F5H2T0|F5H2T0_HUMAN;tr|H0YDF3|H0YDF3_HUMAN	sp|O95163|ELP1_HUMAN;tr|F5H2T0|F5H2T0_HUMAN
7.99531	8.09174	8.01153	8.03286	7.85821	7.98994	8.12574	7.9913	0.908734	-0.13807						4	4	4	31	31	31	15.208	0	18.036	521360000	18	0.192459	0.739271	0.0415632	0.502052	sp|O95168|NDUB4_HUMAN;tr|F2Z3P9|F2Z3P9_HUMAN;tr|C9JXQ9|C9JXQ9_HUMAN	sp|O95168|NDUB4_HUMAN;tr|F2Z3P9|F2Z3P9_HUMAN;tr|C9JXQ9|C9JXQ9_HUMAN
8.4781	8.35963	8.4727	8.43681	8.35025	8.42488	8.4416	8.40558	0.930608	-0.103754						5	5	5	36	36	36	21.766	0	10.404	1300500000	22	0.260605	0.607405	0.0312328	0.654049	sp|O95169|NDUB8_HUMAN;tr|E9PQ68|E9PQ68_HUMAN;tr|K9J7I2|K9J7I2_HUMAN;tr|E9PIZ8|E9PIZ8_HUMAN	sp|O95169|NDUB8_HUMAN;tr|E9PQ68|E9PQ68_HUMAN;tr|K9J7I2|K9J7I2_HUMAN
8.22914	8.19554	8.18421	8.20296	8.18018	8.26124	8.21917	8.2202	1.04048	0.0572424						4	4	4	35.4	35.4	35.4	12.551	0	10.026	802000000	17	0.253168	0.621224	-0.0172316	-0.637853	sp|O95182|NDUA7_HUMAN;tr|M0R0N0|M0R0N0_HUMAN;tr|M0R1K9|M0R1K9_HUMAN	sp|O95182|NDUA7_HUMAN
8.8836	8.967	8.97214	8.94091	8.80394	8.80529	8.90061	8.83662	0.786507	-0.346468						3	3	3	3.9	3.9	3.9	112.61	0	11.081	3667400000	12	1.14115	0.050692	0.104298	2.42652	sp|O95197|RTN3_HUMAN;tr|F5H617|F5H617_HUMAN	sp|O95197|RTN3_HUMAN
9.1052	9.15458	9.14114	9.13364	9.13529	9.11049	9.12444	9.12341	0.976715	-0.03399						16	16	16	25.7	25.7	25.7	83.353	0	55.471	6548100000	60	0.246918	0.633659	0.010232	0.624174	sp|O95202|LETM1_HUMAN	sp|O95202|LETM1_HUMAN
7.95741	7.92376	7.99259	7.95792	8.35411	8.35635	8.34926	8.35324	2.48495	1.31322				+	LFQ intensity 12-5DDAB-70DSS-EPLGANPs-labelfree_LFQ intensity cell-label-free	7	7	7	20.6	20.6	20.6	37.404	0	12.949	881270000	20	4.41448	0	-0.395317	-19.7842	sp|O95218|ZRAB2_HUMAN	sp|O95218|ZRAB2_HUMAN
8.42014	8.46178	8.41012	8.43068	8.51137	8.48982	8.48031	8.49383	1.15652	0.209794						6	6	6	14.6	14.6	14.6	51.466	0	30.423	1494900000	18	1.58495	0.0209883	-0.0631539	-3.45211	sp|O95232|LC7L3_HUMAN;tr|J3KPP4|J3KPP4_HUMAN;tr|D6RDI2|D6RDI2_HUMAN;tr|E7EN55|E7EN55_HUMAN;tr|C9JL41|C9JL41_HUMAN;tr|H0YA81|H0YA81_HUMAN	sp|O95232|LC7L3_HUMAN;tr|J3KPP4|J3KPP4_HUMAN;tr|D6RDI2|D6RDI2_HUMAN
7.5924	7.67742	7.50787	7.59256	NaN	7.78201	7.64493	7.71347	1.32102	0.401649						3	3	3	20.7	20.7	20.7	20.045	0	4.495	203830000	5	0.631721	0.184651	-0.120908	-1.48795	tr|B4DQA8|B4DQA8_HUMAN;tr|K7EJC8|K7EJC8_HUMAN;tr|E9PCW1|E9PCW1_HUMAN;sp|O95249|GOSR1_HUMAN;tr|F6RU00|F6RU00_HUMAN;tr|G5E9T8|G5E9T8_HUMAN	tr|B4DQA8|B4DQA8_HUMAN;tr|K7EJC8|K7EJC8_HUMAN;tr|E9PCW1|E9PCW1_HUMAN;sp|O95249|GOSR1_HUMAN;tr|F6RU00|F6RU00_HUMAN;tr|G5E9T8|G5E9T8_HUMAN
7.62849	7.67028	NaN	7.64939	NaN	7.5861	NaN	7.5861	0.864402	-0.210225						3	3	3	7.4	7.4	7.4	70.642	0	6.7362	179080000	6	0	1	0.0632834	0	sp|O95251|KAT7_HUMAN;tr|E7EUP3|E7EUP3_HUMAN	sp|O95251|KAT7_HUMAN
8.97228	8.95805	8.95501	8.96178	8.97324	8.98007	8.9535	8.96894	1.01661	0.0237651						12	10	10	47.3	39.5	39.5	27.228	0	33.886	4584600000	45	0.303864	0.525285	-0.00715383	-0.746691	sp|O95292|VAPB_HUMAN;tr|E5RK64|E5RK64_HUMAN	sp|O95292|VAPB_HUMAN
7.46295	7.40605	7.47207	7.44702	7.3025	7.43742	7.41556	7.38516	0.867236	-0.205503						3	3	3	34.6	34.6	34.6	14.874	0	25.761	125740000	11	0.592944	0.205113	0.0618625	1.32662	sp|O95295|SNAPN_HUMAN	sp|O95295|SNAPN_HUMAN
8.1782	8.04875	8.0331	8.08669	8.20112	8.18119	8.09792	8.16008	1.18411	0.243799						5	5	5	27.5	27.5	27.5	29.082	0	17.006	723160000	16	0.587157	0.208245	-0.0733906	-1.31533	sp|O95297|MPZL1_HUMAN;tr|Q9UEL6|Q9UEL6_HUMAN	sp|O95297|MPZL1_HUMAN
8.25976	8.19315	8.24819	8.2337	8.28917	8.12195	8.0936	8.16824	0.860074	-0.217467						4	4	4	31.1	31.1	31.1	14.187	0	6.3377	843150000	13	0.435631	0.331765	0.0654637	1.0168	sp|O95298|NDUC2_HUMAN;tr|E9PM14|E9PM14_HUMAN;sp|E9PQ53|NDUCR_HUMAN;tr|A0A087WUM3|A0A087WUM3_HUMAN;tr|E9PRQ4|E9PRQ4_HUMAN;tr|E9PRJ5|E9PRJ5_HUMAN;tr|A0A087WY27|A0A087WY27_HUMAN	sp|O95298|NDUC2_HUMAN;tr|E9PM14|E9PM14_HUMAN;sp|E9PQ53|NDUCR_HUMAN;tr|A0A087WUM3|A0A087WUM3_HUMAN
8.72656	8.64909	8.64265	8.67277	8.65142	8.66332	8.64509	8.65328	0.956111	-0.0647499						8	8	8	25.1	25.1	25.1	40.836	0	40.273	2319000000	17	0.28622	0.557944	0.0194912	0.709209	tr|A0A087WXC5|A0A087WXC5_HUMAN;sp|O95299|NDUAA_HUMAN;tr|E7ESZ7|E7ESZ7_HUMAN;tr|Q8N1B9|Q8N1B9_HUMAN;tr|C9J6X0|C9J6X0_HUMAN;tr|H7C2W5|H7C2W5_HUMAN;tr|H7C1Y7|H7C1Y7_HUMAN;tr|H7C2X4|H7C2X4_HUMAN	tr|A0A087WXC5|A0A087WXC5_HUMAN;sp|O95299|NDUAA_HUMAN;tr|E7ESZ7|E7ESZ7_HUMAN
8.23467	8.33514	8.32654	8.29878	8.14136	8.25535	8.20599	8.2009	0.798205	-0.325168						9	8	8	14.4	13.2	13.2	63.083	0	7.5355	893270000	13	0.99636	0.07256	0.0978854	2.1244	sp|O95302|FKBP9_HUMAN;tr|C9J4P8|C9J4P8_HUMAN;sp|Q75LS8|FKB9L_HUMAN	sp|O95302|FKBP9_HUMAN;tr|C9J4P8|C9J4P8_HUMAN
7.89077	7.82485	7.89231	7.86931	8.29898	8.28389	8.27238	8.28508	2.60479	1.38117				+	LFQ intensity 12-5DDAB-70DSS-EPLGANPs-labelfree_LFQ intensity cell-label-free	6	6	6	27.9	27.9	27.9	27.547	0	17.92	762800000	13	4.22007	0	-0.415773	-17.6706	sp|O95336|6PGL_HUMAN;tr|M0R261|M0R261_HUMAN;tr|M0R0U3|M0R0U3_HUMAN;tr|M0R1L2|M0R1L2_HUMAN	sp|O95336|6PGL_HUMAN;tr|M0R261|M0R261_HUMAN;tr|M0R0U3|M0R0U3_HUMAN;tr|M0R1L2|M0R1L2_HUMAN
8.40782	8.36357	8.29305	8.35481	8.52769	8.56066	8.45291	8.51375	1.44191	0.527984						15	15	14	28.2	28.2	25.9	69.5	0	36.575	1612700000	30	1.58074	0.0211904	-0.158939	-3.44148	sp|O95340|PAPS2_HUMAN	sp|O95340|PAPS2_HUMAN
8.79597	8.82169	8.81756	8.81174	8.69973	8.70327	8.71546	8.70616	0.78418	-0.350742				+	LFQ intensity 12-5DDAB-70DSS-EPLGANPs-labelfree_LFQ intensity cell-label-free	20	20	20	19.1	19.1	19.1	135.65	0	47.246	2776500000	54	3.4665	0.00129032	0.105584	11.3669	sp|O95347|SMC2_HUMAN;tr|A0A0C4DGE5|A0A0C4DGE5_HUMAN;tr|Q5T821|Q5T821_HUMAN	sp|O95347|SMC2_HUMAN
9.21693	9.22453	9.26005	9.23384	9.29263	9.29955	9.30129	9.29783	1.15875	0.212564						21	21	20	26.4	26.4	25.4	119.52	0	137.59	9108300000	78	2.03849	0.0103361	-0.0639877	-4.7229	sp|O95373|IPO7_HUMAN;tr|E9PLB2|E9PLB2_HUMAN;tr|E9PLJ0|E9PLJ0_HUMAN	sp|O95373|IPO7_HUMAN
7.4982	7.46244	7.43151	7.46405	7.6235	7.55817	7.43708	7.53958	1.18996	0.250913						5	5	5	8.1	8.1	8.1	59.851	0	6.5487	154370000	10	0.581518	0.211889	-0.0755328	-1.30433	sp|O95394|AGM1_HUMAN;tr|A0A087WT27|A0A087WT27_HUMAN;tr|J3KN95|J3KN95_HUMAN;tr|D6RCD1|D6RCD1_HUMAN;tr|D6RCQ8|D6RCQ8_HUMAN;tr|H0Y987|H0Y987_HUMAN;tr|H0Y8I3|H0Y8I3_HUMAN;tr|D6RC77|D6RC77_HUMAN;tr|D6RF77|D6RF77_HUMAN;tr|D6RIS6|D6RIS6_HUMAN	sp|O95394|AGM1_HUMAN;tr|A0A087WT27|A0A087WT27_HUMAN;tr|J3KN95|J3KN95_HUMAN
8.0655	8.02255	8.05964	8.04923	8.10027	8.079	8.07207	8.08378	1.08279	0.114758						16	16	16	10.8	10.8	10.8	247.74	0	36.674	616020000	37	1.01992	0.0678022	-0.0345459	-2.17274	sp|O95425|SVIL_HUMAN;tr|A0A0J9YWY6|A0A0J9YWY6_HUMAN	sp|O95425|SVIL_HUMAN
8.96075	8.94531	8.98251	8.96285	8.92024	8.89378	8.8724	8.89548	0.85629	-0.223828						13	13	13	45.9	45.9	45.9	38.274	0	84.558	4100300000	53	1.73382	0.0166833	0.0673787	3.84012	sp|O95433|AHSA1_HUMAN;tr|G3V438|G3V438_HUMAN;tr|G3V3W9|G3V3W9_HUMAN;tr|H0YJU2|H0YJU2_HUMAN;tr|H0YJG7|H0YJG7_HUMAN;tr|H0YJ63|H0YJ63_HUMAN	sp|O95433|AHSA1_HUMAN
7.90461	7.86246	7.9027	7.88993	7.8353	7.82469	7.88798	7.84932	0.91075	-0.134874						7	7	7	11.3	11.3	11.3	73.45	0	11.979	385040000	15	0.783158	0.122774	0.0406011	1.69792	sp|O95453|PARN_HUMAN;tr|H3BRK1|H3BRK1_HUMAN;tr|F5H1Z4|F5H1Z4_HUMAN	sp|O95453|PARN_HUMAN;tr|H3BRK1|H3BRK1_HUMAN
8.26991	8.26698	8.21961	8.25217	8.25027	8.27538	8.2828	8.26949	1.04068	0.057528						7	7	7	13.6	13.6	13.6	63.523	0	15.194	940360000	24	0.382424	0.394951	-0.0173175	-0.909464	sp|O95470|SGPL1_HUMAN;tr|H0Y3V8|H0Y3V8_HUMAN;tr|H7BXL7|H7BXL7_HUMAN	sp|O95470|SGPL1_HUMAN
8.61896	8.52555	8.57029	8.5716	8.48052	8.51975	8.54199	8.51409	0.875972	-0.191043						4	4	4	15.8	15.8	15.8	30.065	0	8.5766	1755600000	20	0.82202	0.11229	0.0575094	1.77446	sp|O95478|NSA2_HUMAN;tr|A0A0A0MQZ6|A0A0A0MQZ6_HUMAN;tr|H0YAI9|H0YAI9_HUMAN	sp|O95478|NSA2_HUMAN;tr|A0A0A0MQZ6|A0A0A0MQZ6_HUMAN;tr|H0YAI9|H0YAI9_HUMAN
7.87025	7.8685	7.64369	7.79414	7.44254	NaN	7.50469	7.47362	0.478048	-1.06477						4	4	4	4.4	4.4	4.4	119.75	0	8.1698	210460000	7	1.31029	0.0357202	0.320529	3.21031	sp|O95486|SC24A_HUMAN	sp|O95486|SC24A_HUMAN
8.48213	8.40882	8.41457	8.43517	8.42899	8.35369	8.36184	8.38151	0.883758	-0.178277						7	7	7	37.4	37.4	37.4	27.873	0	30.704	1362200000	26	0.733818	0.139784	0.0536664	1.60124	sp|O95571|ETHE1_HUMAN;tr|M0QXB5|M0QXB5_HUMAN;tr|M0QY80|M0QY80_HUMAN	sp|O95571|ETHE1_HUMAN;tr|M0QXB5|M0QXB5_HUMAN
9.50361	9.51002	9.52884	9.51416	9.5015	9.52605	9.50099	9.50951	0.989363	-0.0154281						25	25	24	43.6	43.6	42.1	80.419	0	174.28	16559000000	153	0.15492	0.799995	0.00464439	0.414207	sp|O95573|ACSL3_HUMAN;tr|F5GWH2|F5GWH2_HUMAN;tr|F5H062|F5H062_HUMAN;tr|C9JC11|C9JC11_HUMAN	sp|O95573|ACSL3_HUMAN
7.99674	7.96355	7.95896	7.97308	7.81724	7.87926	7.81023	7.83558	0.728606	-0.456788				+	LFQ intensity 12-5DDAB-70DSS-EPLGANPs-labelfree_LFQ intensity cell-label-free	9	9	9	7.2	7.2	7.2	187.81	0	13.88	349700000	21	2.2762	0.00720299	0.137507	5.50975	tr|B9ZVN9|B9ZVN9_HUMAN;sp|O95602|RPA1_HUMAN	tr|B9ZVN9|B9ZVN9_HUMAN;sp|O95602|RPA1_HUMAN
8.08732	8.02296	8.00501	8.03843	7.68387	7.73766	7.78721	7.73625	0.498673	-1.00383				+	LFQ intensity 12-5DDAB-70DSS-EPLGANPs-labelfree_LFQ intensity cell-label-free	3	3	3	11.2	11.2	11.2	51.417	0	17.894	369800000	12	2.82871	0.00342742	0.302184	7.76379	sp|O95674|CDS2_HUMAN	sp|O95674|CDS2_HUMAN
7.42361	7.39919	7.40107	7.40796	7.82655	7.81933	7.77069	7.80552	2.49786	1.32069				+	LFQ intensity 12-5DDAB-70DSS-EPLGANPs-labelfree_LFQ intensity cell-label-free	4	4	4	29.3	29.3	29.3	20.903	0	9.557	250020000	11	4.49163	0	-0.397568	-20.6901	tr|K7ERD7|K7ERD7_HUMAN;sp|O95707|RPP29_HUMAN;tr|K7EQV2|K7EQV2_HUMAN;tr|K7ESH8|K7ESH8_HUMAN;tr|A0A0A0MQS4|A0A0A0MQS4_HUMAN	tr|K7ERD7|K7ERD7_HUMAN;sp|O95707|RPP29_HUMAN;tr|K7EQV2|K7EQV2_HUMAN
7.9847	7.88477	7.92827	7.93258	7.9933	7.92711	7.9668	7.9624	1.07108	0.0990688						7	7	6	14.6	14.6	12.7	58.022	0	22.783	444810000	16	0.357496	0.43205	-0.0298228	-0.858453	sp|O95747|OXSR1_HUMAN;tr|C9JIG9|C9JIG9_HUMAN;tr|F8WBK9|F8WBK9_HUMAN	sp|O95747|OXSR1_HUMAN;tr|C9JIG9|C9JIG9_HUMAN
8.50132	8.51708	8.50329	8.50723	8.76441	8.71599	8.83469	8.7717	1.83852	0.878545				+	LFQ intensity 12-5DDAB-70DSS-EPLGANPs-labelfree_LFQ intensity cell-label-free	20	17	17	31.2	26	26	94.511	0	50.298	2633400000	48	2.79281	0.00356947	-0.264468	-7.59619	sp|O95757|HS74L_HUMAN;tr|E9PDE8|E9PDE8_HUMAN;tr|D6RJ96|D6RJ96_HUMAN	sp|O95757|HS74L_HUMAN;tr|E9PDE8|E9PDE8_HUMAN;tr|D6RJ96|D6RJ96_HUMAN
7.95566	NaN	NaN	7.95566	8.08372	8.02873	8.05679	8.05641	1.2611	0.334683						7	4	4	19.4	14.9	14.9	59.689	0	19.933	577950000	5	0	1	-0.10075	0	sp|O95758|PTBP3_HUMAN	sp|O95758|PTBP3_HUMAN
9.12267	9.11261	9.12704	9.12077	9.11194	9.09594	9.1014	9.10309	0.960103	-0.0587383						28	28	19	33.8	33.8	24.3	107.54	0	96.892	6488300000	110	1.30483	0.0361516	0.0176821	2.785	sp|O95782|AP2A1_HUMAN;tr|E9PPY8|E9PPY8_HUMAN;tr|E9PPZ3|E9PPZ3_HUMAN;tr|E9PS94|E9PS94_HUMAN	sp|O95782|AP2A1_HUMAN
8.74593	8.74363	8.8587	8.78275	8.7103	8.61622	8.78255	8.70303	0.832285	-0.264851						14	14	14	21.5	21.5	21.5	89.054	0	32.975	1964800000	39	0.579313	0.213179	0.0797275	1.30003	tr|B9EGQ5|B9EGQ5_HUMAN;tr|M0QXA7|M0QXA7_HUMAN;sp|O95785|WIZ_HUMAN	tr|B9EGQ5|B9EGQ5_HUMAN;tr|M0QXA7|M0QXA7_HUMAN;sp|O95785|WIZ_HUMAN
8.39681	8.3602	8.33566	8.36422	8.17038	8.13088	8.10735	8.1362	0.591535	-0.757465				+	LFQ intensity 12-5DDAB-70DSS-EPLGANPs-labelfree_LFQ intensity cell-label-free	13	13	13	15.4	15.4	15.4	106.6	0	19.883	867080000	28	3.05834	0.00227317	0.22802	8.91728	sp|O95786|DDX58_HUMAN;tr|A2A376|A2A376_HUMAN	sp|O95786|DDX58_HUMAN;tr|A2A376|A2A376_HUMAN
8.86964	8.82648	8.81524	8.83712	9.0561	9.0545	9.11147	9.07402	1.72544	0.786968				+	LFQ intensity 12-5DDAB-70DSS-EPLGANPs-labelfree_LFQ intensity cell-label-free	12	12	12	59.2	59.2	59.2	23.772	0	81.85	5014600000	44	3.15907	0.00253951	-0.236901	-9.47119	sp|O95816|BAG2_HUMAN	sp|O95816|BAG2_HUMAN
8.752	8.77336	8.74987	8.75841	8.53106	8.5241	8.5471	8.53408	0.59659	-0.745189				+	LFQ intensity 12-5DDAB-70DSS-EPLGANPs-labelfree_LFQ intensity cell-label-free	15	15	15	39.1	39.1	39.1	61.594	0	64.758	2253800000	59	4.60848	0	0.224324	22.1405	sp|O95817|BAG3_HUMAN;tr|C9JFK9|C9JFK9_HUMAN	sp|O95817|BAG3_HUMAN;tr|C9JFK9|C9JFK9_HUMAN
9.25847	9.2693	9.28369	9.27049	9.26975	9.27005	9.27402	9.27127	1.00181	0.00261104						18	18	18	37.5	37.5	37.5	66.9	0	148.7	9153800000	82	0.0358116	0.973582	-0.000786146	-0.105781	sp|O95831|AIFM1_HUMAN;tr|E9PMA0|E9PMA0_HUMAN	sp|O95831|AIFM1_HUMAN;tr|E9PMA0|E9PMA0_HUMAN
8.05549	8.11187	8.00139	8.05625	7.88283	7.88359	7.90988	7.8921	0.685254	-0.54529				+	LFQ intensity 12-5DDAB-70DSS-EPLGANPs-labelfree_LFQ intensity cell-label-free	3	3	3	15.2	15.2	15.2	22.744	0	7.6342	475090000	11	2.11237	0.00986726	0.164149	4.95744	sp|O95832|CLD1_HUMAN	sp|O95832|CLD1_HUMAN
7.99404	7.96855	7.96823	7.97694	7.8408	7.87084	7.8651	7.85891	0.762026	-0.392088				+	LFQ intensity 12-5DDAB-70DSS-EPLGANPs-labelfree_LFQ intensity cell-label-free	7	7	7	18.1	18.1	18.1	63.243	0	14.185	429630000	16	3.14532	0.00249866	0.118031	9.39371	sp|O95870|ABHGA_HUMAN;tr|A0A0G2JJD3|A0A0G2JJD3_HUMAN;tr|A0A0G2JI89|A0A0G2JI89_HUMAN;tr|F2Z3H2|F2Z3H2_HUMAN	sp|O95870|ABHGA_HUMAN;tr|A0A0G2JJD3|A0A0G2JJD3_HUMAN;tr|A0A0G2JI89|A0A0G2JI89_HUMAN
8.63529	8.63853	8.60417	8.626	8.59185	8.6308	8.60454	8.60907	0.961762	-0.056248						5	5	5	32	32	32	19.206	0	10.692	2014500000	31	0.461139	0.306114	0.0169322	1.06765	sp|O95881|TXD12_HUMAN;tr|V9GY50|V9GY50_HUMAN;tr|V9GYV4|V9GYV4_HUMAN	sp|O95881|TXD12_HUMAN
7.48835	NaN	7.49908	7.49372	NaN	7.62997	NaN	7.62997	1.36852	0.452621						2	2	2	10.2	10.2	10.2	26.322	0	5.1587	149030000	4	0	1	-0.136252	0	tr|K7EIE8|K7EIE8_HUMAN;sp|O95983|MBD3_HUMAN;tr|A0A0A0MTS6|A0A0A0MTS6_HUMAN	tr|K7EIE8|K7EIE8_HUMAN;sp|O95983|MBD3_HUMAN;tr|A0A0A0MTS6|A0A0A0MTS6_HUMAN
8.59167	8.62953	8.59675	8.60598	8.55437	8.60794	8.54491	8.56907	0.918522	-0.122615						5	5	5	38.5	38.5	38.5	19.258	0	39.606	1871900000	25	0.738087	0.13801	0.0369107	1.60959	tr|H3BPJ9|H3BPJ9_HUMAN;sp|O96000|NDUBA_HUMAN;tr|H3BV16|H3BV16_HUMAN	tr|H3BPJ9|H3BPJ9_HUMAN;sp|O96000|NDUBA_HUMAN;tr|H3BV16|H3BV16_HUMAN
8.47067	8.43936	8.45688	8.45564	8.29066	8.19742	8.27552	8.25453	0.629348	-0.66807				+	LFQ intensity 12-5DDAB-70DSS-EPLGANPs-labelfree_LFQ intensity cell-label-free	9	9	9	17.8	17.8	17.8	76.096	0	39.804	1134300000	32	2.57408	0.00452903	0.201109	6.64242	sp|O96005|CLPT1_HUMAN;tr|K7EQQ1|K7EQQ1_HUMAN;tr|K7EJ16|K7EJ16_HUMAN;tr|K7ERL5|K7ERL5_HUMAN	sp|O96005|CLPT1_HUMAN;tr|K7EQQ1|K7EQQ1_HUMAN
9.30179	9.31844	9.31721	9.31248	9.24445	9.22092	9.253	9.23946	0.845236	-0.242574				+	LFQ intensity 12-5DDAB-70DSS-EPLGANPs-labelfree_LFQ intensity cell-label-free	9	9	9	50.4	50.4	50.4	37.893	0	183.34	9296000000	72	2.57521	0.00453635	0.0730222	6.64705	sp|O96008|TOM40_HUMAN;tr|K7EJ57|K7EJ57_HUMAN;tr|K7EKG4|K7EKG4_HUMAN	sp|O96008|TOM40_HUMAN;tr|K7EJ57|K7EJ57_HUMAN
7.63994	7.71328	7.63182	7.66168	7.65503	7.54798	7.64809	7.61703	0.902311	-0.148303						4	4	4	16.2	16.2	16.2	28.431	0	7.9446	221400000	13	0.443816	0.322435	0.0446439	1.03315	sp|O96011|PX11B_HUMAN;tr|H7C3V6|H7C3V6_HUMAN	sp|O96011|PX11B_HUMAN;tr|H7C3V6|H7C3V6_HUMAN
8.77848	8.78745	8.6906	8.75218	8.82835	8.84723	8.85767	8.84442	1.23664	0.306422						10	10	10	28.4	28.4	28.4	47.46	0	31.538	3238200000	38	1.34511	0.034	-0.0922426	-2.87645	sp|O96019|ACL6A_HUMAN;tr|H7C5S0|H7C5S0_HUMAN;sp|O94805|ACL6B_HUMAN;tr|C9JQT2|C9JQT2_HUMAN	sp|O96019|ACL6A_HUMAN
7.57679	7.69354	NaN	7.63517	7.64259	NaN	NaN	7.64259	1.01725	0.024672						3	3	3	2.3	2.3	2.3	152.26	0	5.0469	150130000	3	0	1	-0.0074265	0	sp|O96028|NSD2_HUMAN;tr|D6R9V2|D6R9V2_HUMAN;tr|D6RIS1|D6RIS1_HUMAN	sp|O96028|NSD2_HUMAN;tr|D6R9V2|D6R9V2_HUMAN
8.59768	8.59285	8.61232	8.60095	8.38748	8.36898	8.37361	8.37669	0.596673	-0.744988				+	LFQ intensity 12-5DDAB-70DSS-EPLGANPs-labelfree_LFQ intensity cell-label-free	5	5	5	49.3	49.3	49.3	15.33	0	25.311	1540000000	25	5.00093	0	0.224264	27.7866	sp|P00167|CYB5_HUMAN;tr|J3KNC7|J3KNC7_HUMAN	sp|P00167|CYB5_HUMAN
10.0642	10.0472	10.0338	10.0484	10.3197	10.3582	10.3319	10.3366	1.94191	0.957479				+	LFQ intensity 12-5DDAB-70DSS-EPLGANPs-labelfree_LFQ intensity cell-label-free	24	24	22	75	75	69.3	36.688	0	244.32	87007000000	180	4.43991	0	-0.288234	-20.0784	sp|P00338|LDHA_HUMAN;tr|F5GXY2|F5GXY2_HUMAN;tr|F5GYU2|F5GYU2_HUMAN;tr|F5GXH2|F5GXH2_HUMAN;tr|F5H5J4|F5H5J4_HUMAN;tr|F5H6W8|F5H6W8_HUMAN;tr|F5GZQ4|F5GZQ4_HUMAN;tr|F5H8H6|F5H8H6_HUMAN;tr|F5GXC7|F5GXC7_HUMAN;tr|F5GWW2|F5GWW2_HUMAN;tr|F5GXU1|F5GXU1_HUMAN;tr|F5H5G7|F5H5G7_HUMAN;tr|F5H155|F5H155_HUMAN;tr|A0A087WUM2|A0A087WUM2_HUMAN;tr|G3XAP5|G3XAP5_HUMAN;tr|F5H245|F5H245_HUMAN;sp|Q6ZMR3|LDH6A_HUMAN;sp|…	sp|P00338|LDHA_HUMAN;tr|F5GXY2|F5GXY2_HUMAN
9.31144	9.34209	9.32732	9.32695	9.33752	9.33848	9.32976	9.33525	1.01931	0.0275919						24	24	24	46.6	46.6	46.6	61.397	0	103.69	10948000000	119	0.375827	0.405006	-0.00830619	-0.896014	sp|P00367|DHE3_HUMAN;gi|CON_DHE3_BOVIN|SWISS-PROT:P00366;sp|P49448|DHE4_HUMAN	sp|P00367|DHE3_HUMAN;gi|CON_DHE3_BOVIN|SWISS-PROT:P00366;sp|P49448|DHE4_HUMAN
7.52565	7.6249	7.36801	7.50619	NaN	7.07258	NaN	7.07258	0.368463	-1.44041						2	2	2	13.9	13.9	13.9	21.452	0	5.011	84722000	5	0	1	0.433607	0	sp|P00374|DYR_HUMAN	sp|P00374|DYR_HUMAN
9.32017	9.32703	9.26328	9.30349	9.2997	9.27184	9.27187	9.28114	0.949825	-0.0742661						10	10	10	41.9	41.9	41.9	34.234	0	66.483	9693300000	64	0.429981	0.336019	0.0223564	1.00549	sp|P00387|NB5R3_HUMAN;tr|B1AHF3|B1AHF3_HUMAN	sp|P00387|NB5R3_HUMAN;tr|B1AHF3|B1AHF3_HUMAN
7.92478	7.80996	7.84901	7.86125	8.08458	8.05793	8.39771	8.18007	2.08365	1.05912						8	8	8	23.6	23.6	23.6	56.256	0	28.593	640650000	14	1.30808	0.0358031	-0.318825	-2.79232	sp|P00390|GSHR_HUMAN;tr|H0YC68|H0YC68_HUMAN;tr|E5RI06|E5RI06_HUMAN	sp|P00390|GSHR_HUMAN
8.51459	8.52928	8.57288	8.53892	8.4908	8.47125	8.46324	8.4751	0.863335	-0.212008						3	3	3	10.3	10.3	10.3	57.041	0	7.4145	1482000000	14	1.52486	0.0238704	0.0638208	3.30251	sp|P00395|COX1_HUMAN	sp|P00395|COX1_HUMAN
9.46052	9.4357	9.45142	9.44921	9.35261	9.40912	9.35587	9.37253	0.838147	-0.254724						8	8	8	48	48	48	25.565	0	128.46	12776000000	44	1.7531	0.0164129	0.0766799	3.8923	sp|P00403|COX2_HUMAN	sp|P00403|COX2_HUMAN
8.43946	8.40011	8.03193	8.2905	8.36734	7.99712	8.3201	8.22819	0.866339	-0.206997						1	1	1	5.4	5.4	5.4	29.95	0.00029053	3.485	1033200000	11	0.131492	0.838865	0.0623124	0.357521	sp|P00414|COX3_HUMAN	sp|P00414|COX3_HUMAN
8.27623	8.08217	7.91244	8.09028	8.84424	8.57811	8.59342	8.67192	3.81631	1.93218						6	6	6	54.5	54.5	54.5	15.936	0	54.841	2047300000	26	1.89038	0.0126698	-0.581644	-4.27768	sp|P00441|SODC_HUMAN;tr|H7BYH4|H7BYH4_HUMAN	sp|P00441|SODC_HUMAN;tr|H7BYH4|H7BYH4_HUMAN
8.89167	8.89154	8.92809	8.90377	9.17426	9.21029	9.17975	9.1881	1.92457	0.944534				+	LFQ intensity 12-5DDAB-70DSS-EPLGANPs-labelfree_LFQ intensity cell-label-free	14	14	14	63.7	63.7	63.7	32.118	0	131.51	6406600000	74	4.1729	0	-0.284333	-17.1921	sp|P00491|PNPH_HUMAN;tr|G3V5M2|G3V5M2_HUMAN;tr|G3V2H3|G3V2H3_HUMAN;tr|G3V393|G3V393_HUMAN	sp|P00491|PNPH_HUMAN;tr|G3V5M2|G3V5M2_HUMAN
8.0593	8.05385	8.11889	8.07735	8.44985	8.37818	8.41042	8.41282	2.16507	1.11441				+	LFQ intensity 12-5DDAB-70DSS-EPLGANPs-labelfree_LFQ intensity cell-label-free	6	6	6	33.9	33.9	33.9	24.579	0	13.154	1113600000	15	3.47386	0.00129964	-0.335471	-11.4164	sp|P00492|HPRT_HUMAN	sp|P00492|HPRT_HUMAN
9.73329	9.72451	9.78382	9.74721	9.84847	9.8685	9.84029	9.85242	1.27413	0.349513				+	LFQ intensity 12-5DDAB-70DSS-EPLGANPs-labelfree_LFQ intensity cell-label-free	28	28	28	62.6	62.6	62.6	47.517	0	214.01	31843000000	134	2.18157	0.00826199	-0.105214	-5.18513	sp|P00505|AATM_HUMAN	sp|P00505|AATM_HUMAN
9.40778	9.41122	9.42075	9.41325	9.4209	9.43228	9.4222	9.42512	1.02772	0.0394479						34	34	34	36.9	36.9	36.9	134.28	0	305.34	13281000000	178	1.05475	0.0633215	-0.0118752	-2.24475	sp|P00533|EGFR_HUMAN;tr|E9PFD7|E9PFD7_HUMAN;tr|Q504U8|Q504U8_HUMAN;tr|C9JYS6|C9JYS6_HUMAN;tr|A0A0A0MSE1|A0A0A0MSE1_HUMAN;sp|Q15303|ERBB4_HUMAN;tr|J3KTI5|J3KTI5_HUMAN;tr|H3BLT0|H3BLT0_HUMAN;tr|B4DTR1|B4DTR1_HUMAN;tr|J3QLU9|J3QLU9_HUMAN;sp|P04626|ERBB2_HUMAN	sp|P00533|EGFR_HUMAN;tr|E9PFD7|E9PFD7_HUMAN;tr|Q504U8|Q504U8_HUMAN
9.60809	9.57611	9.6066	9.59693	10.0234	10.049	10.0704	10.0476	2.82275	1.4971				+	LFQ intensity 12-5DDAB-70DSS-EPLGANPs-labelfree_LFQ intensity cell-label-free	26	26	26	72.2	72.2	72.2	44.614	0	323.31	42028000000	169	4.90577	0	-0.45067	-26.2988	sp|P00558|PGK1_HUMAN;sp|P07205|PGK2_HUMAN	sp|P00558|PGK1_HUMAN
8.35261	8.3206	8.35746	8.34356	8.43417	8.41877	8.36412	8.40569	1.1538	0.206388						5	5	5	28.4	28.4	28.4	21.635	0	12.221	1186400000	25	1.2068	0.0435092	-0.0621287	-2.56791	sp|P00568|KAD1_HUMAN;tr|Q5T9B7|Q5T9B7_HUMAN;tr|H0Y4J6|H0Y4J6_HUMAN;tr|H0YID2|H0YID2_HUMAN	sp|P00568|KAD1_HUMAN;tr|Q5T9B7|Q5T9B7_HUMAN;tr|H0Y4J6|H0Y4J6_HUMAN
8.96896	8.99133	9.00488	8.98839	9.20298	9.22016	9.1978	9.20698	1.65421	0.72614				+	LFQ intensity 12-5DDAB-70DSS-EPLGANPs-labelfree_LFQ intensity cell-label-free	16	16	16	33.7	33.7	33.7	46.53	0	43.574	6842300000	65	4.20732	0	-0.21859	-17.54	sp|P00966|ASSY_HUMAN;tr|Q5T6L6|Q5T6L6_HUMAN;tr|Q5T6L5|Q5T6L5_HUMAN	sp|P00966|ASSY_HUMAN;tr|Q5T6L6|Q5T6L6_HUMAN;tr|Q5T6L5|Q5T6L5_HUMAN
8.27644	8.24192	8.25604	8.25813	8.25152	8.27427	8.28192	8.26924	1.02589	0.03688						6	6	2	32.8	32.8	12.7	21.298	0	6.734	991980000	12	0.338404	0.461769	-0.0111024	-0.819007	sp|P01112|RASH_HUMAN	sp|P01112|RASH_HUMAN
8.00608	NaN	8.05388	8.02998	7.84975	8.02119	7.88871	7.91988	0.776071	-0.365739						5	5	5	7.1	7.1	7.1	95.375	0	11.362	449560000	7	0.676949	0.162579	0.110098	1.58841	sp|P01130|LDLR_HUMAN;tr|J3KMZ9|J3KMZ9_HUMAN;tr|H0YMD1|H0YMD1_HUMAN;tr|H0YM92|H0YM92_HUMAN;tr|H0YMQ3|H0YMQ3_HUMAN	sp|P01130|LDLR_HUMAN;tr|J3KMZ9|J3KMZ9_HUMAN;tr|H0YMD1|H0YMD1_HUMAN;tr|H0YM92|H0YM92_HUMAN
9.19695	9.19615	9.19471	9.19594	9.22055	9.23386	9.17967	9.21136	1.03615	0.0512352						19	19	4	51.8	51.8	10.7	40.908	0	323.31	8119600000	102	0.400008	0.370504	-0.0154235	-0.94515	sp|P01891|1A68_HUMAN;sp|P10316|1A69_HUMAN;tr|A0A140T9I0|A0A140T9I0_HUMAN;sp|P01892|1A02_HUMAN;tr|A0A140T9X5|A0A140T9X5_HUMAN;tr|A0A140T913|A0A140T913_HUMAN;tr|A0A140T955|A0A140T955_HUMAN;tr|A0A140T933|A0A140T933_HUMAN;sp|P16190|1A33_HUMAN;sp|P30459|1A74_HUMAN;sp|P16189|1A31_HUMAN;tr|A0A140T975|A0A140T975_HUMAN;tr|A0A140T941|A0A140T941_HUMAN;tr|Q9GJ45|Q9GJ45_HUMAN;tr|A0A140T9Z6|A0A140T9Z6_HUMAN;tr…	sp|P01891|1A68_HUMAN;sp|P10316|1A69_HUMAN;tr|A0A140T9I0|A0A140T9I0_HUMAN;sp|P01892|1A02_HUMAN;tr|A0A140T9X5|A0A140T9X5_HUMAN;tr|A0A140T913|A0A140T913_HUMAN;tr|A0A140T955|A0A140T955_HUMAN;tr|A0A140T933|A0A140T933_HUMAN;sp|P16190|1A33_HUMAN;sp|P30459|1A74_HUMAN;sp|P16189|1A31_HUMAN;tr|A0A140T975|A0A140T975_HUMAN;tr|A0A140T941|A0A140T941_HUMAN;tr|Q9GJ45|Q9GJ45_HUMAN;tr|A0A140T9Z6|A0A140T9Z6_HUMAN;tr…
7.82228	7.82103	7.83812	7.82714	7.90434	7.90799	7.8519	7.88808	1.15062	0.202416						2	2	2	1.7	1.7	1.7	160.61	0	21.641	399530000	7	1.49015	0.025352	-0.0609336	-3.21779	sp|P02462|CO4A1_HUMAN;sp|P29400|CO4A5_HUMAN	sp|P02462|CO4A1_HUMAN;sp|P29400|CO4A5_HUMAN
10.6286	10.6281	10.6228	10.6265	10.4847	10.488	10.5051	10.4926	0.734598	-0.444972				+	LFQ intensity 12-5DDAB-70DSS-EPLGANPs-labelfree_LFQ intensity cell-label-free	64	64	5	81.6	81.6	14.2	74.139	0	323.31	179510000000	528	4.45794	0	0.133948	20.2896	sp|P02545|LMNA_HUMAN;tr|H0YAB0|H0YAB0_HUMAN;tr|A0A0C4DGC5|A0A0C4DGC5_HUMAN;REV__sp|Q5VX52|SPAT1_HUMAN	sp|P02545|LMNA_HUMAN
NaN	NaN	7.79053	7.79053	7.79397	7.91813	7.93208	7.88139	1.2327	0.301827						9	9	9	5.2	5.2	5.2	262.62	0	27.964	291020000	16	0	1	-0.0908593	0	sp|P02751|FINC_HUMAN;tr|H0Y7Z1|H0Y7Z1_HUMAN;tr|H0Y4K8|H0Y4K8_HUMAN	sp|P02751|FINC_HUMAN
10.0623	10.0642	10.0695	10.0654	10.1011	10.1337	10.1359	10.1236	1.14342	0.193358				+	LFQ intensity 12-5DDAB-70DSS-EPLGANPs-labelfree_LFQ intensity cell-label-free	36	36	36	49.7	49.7	49.7	84.87	0	323.31	63409000000	234	2.15005	0.00938232	-0.058205	-5.08044	sp|P02786|TFR1_HUMAN;tr|G3V0E5|G3V0E5_HUMAN;tr|H7C3V5|H7C3V5_HUMAN;tr|F8WBE5|F8WBE5_HUMAN;sp|Q9UP52|TFR2_HUMAN	sp|P02786|TFR1_HUMAN;tr|G3V0E5|G3V0E5_HUMAN
8.4786	8.41717	8.40724	8.43434	8.66833	8.5264	8.48337	8.55937	1.33362	0.415353						4	4	4	23.4	23.4	23.4	20.019	0	40.449	1655000000	25	0.973625	0.0771056	-0.125034	-2.07802	sp|P02792|FRIL_HUMAN	sp|P02792|FRIL_HUMAN
9.83511	9.83594	9.78637	9.81914	9.86181	9.82994	9.81249	9.83475	1.03659	0.0518453						12	12	12	72.1	72.1	72.1	21.225	0	109.4	34086000000	111	0.288752	0.55319	-0.0156072	-0.714612	sp|P02794|FRIH_HUMAN;tr|G3V192|G3V192_HUMAN;tr|G3V1D1|G3V1D1_HUMAN;tr|E9PRK8|E9PRK8_HUMAN;tr|E9PKY7|E9PKY7_HUMAN;tr|E9PPQ4|E9PPQ4_HUMAN;tr|E9PQR3|E9PQR3_HUMAN;tr|E9PKM5|E9PKM5_HUMAN;tr|E9PK45|E9PK45_HUMAN	sp|P02794|FRIH_HUMAN;tr|G3V192|G3V192_HUMAN;tr|G3V1D1|G3V1D1_HUMAN
8.02123	8.04348	8.05312	8.03928	8.25597	NaN	8.12041	8.18819	1.40901	0.494683						2	2	2	29.4	29.4	29.4	7.9916	0	4.0077	635060000	14	1.19182	0.045039	-0.148915	-2.86534	sp|P03928|ATP8_HUMAN	sp|P03928|ATP8_HUMAN
8.49646	8.44854	8.44691	8.46397	8.42833	8.45861	8.45556	8.4475	0.962789	-0.0547088						9	9	9	22.6	22.6	22.6	59.755	0	30.211	1422100000	25	0.364045	0.422311	0.016469	0.871905	sp|P04040|CATA_HUMAN	sp|P04040|CATA_HUMAN
8.00903	8.01678	8.00342	8.00974	8.0477	7.99839	8.00707	8.01772	1.01854	0.0265001						5	5	5	9.4	9.4	9.4	50.263	0	4.6378	496610000	14	0.195309	0.734381	-0.00797749	-0.508586	tr|A0A0G2JNZ5|A0A0G2JNZ5_HUMAN;tr|A0A0G2JNZ0|A0A0G2JNZ0_HUMAN;tr|A0A0G2JLB3|A0A0G2JLB3_HUMAN;sp|P04062|GLCM_HUMAN	tr|A0A0G2JNZ5|A0A0G2JNZ5_HUMAN;tr|A0A0G2JNZ0|A0A0G2JNZ0_HUMAN;tr|A0A0G2JLB3|A0A0G2JLB3_HUMAN;sp|P04062|GLCM_HUMAN
9.74807	9.7616	9.75922	9.7563	10.0618	10.1053	10.0798	10.0823	2.11836	1.08295				+	LFQ intensity 12-5DDAB-70DSS-EPLGANPs-labelfree_LFQ intensity cell-label-free	23	23	20	69	69	57.4	39.42	0	299.29	48876000000	172	4.78478	0	-0.325998	-24.5207	sp|P04075|ALDOA_HUMAN;tr|J3KPS3|J3KPS3_HUMAN;tr|H3BQN4|H3BQN4_HUMAN;gi|CON_ALDOA_RABIT|SWISS-PROT:P00883;tr|H3BPS8|H3BPS8_HUMAN;tr|H3BUH7|H3BUH7_HUMAN;tr|H3BR04|H3BR04_HUMAN;tr|H3BMQ8|H3BMQ8_HUMAN;tr|H3BU78|H3BU78_HUMAN;tr|H3BR68|H3BR68_HUMAN;tr|A0A087WXX2|A0A087WXX2_HUMAN;sp|P05062|ALDOB_HUMAN	sp|P04075|ALDOA_HUMAN;tr|J3KPS3|J3KPS3_HUMAN;tr|H3BQN4|H3BQN4_HUMAN;gi|CON_ALDOA_RABIT|SWISS-PROT:P00883;tr|H3BPS8|H3BPS8_HUMAN;tr|H3BUH7|H3BUH7_HUMAN;tr|H3BR04|H3BR04_HUMAN
8.19673	8.14879	8.10714	8.15089	8.11247	8.14811	8.01753	8.0927	0.874618	-0.193275						4	4	4	70.4	70.4	70.4	11.139	0	11.54	669250000	15	0.550506	0.233808	0.0581818	1.24373	sp|P04080|CYTB_HUMAN	sp|P04080|CYTB_HUMAN
9.11634	9.09548	9.09625	9.10269	9.30462	9.32096	9.34504	9.32354	1.66283	0.733638				+	LFQ intensity 12-5DDAB-70DSS-EPLGANPs-labelfree_LFQ intensity cell-label-free	18	18	18	48.3	48.3	48.3	38.714	0	202.14	9198600000	81	4.07733	0	-0.220847	-16.2612	sp|P04083|ANXA1_HUMAN;tr|Q5T3N1|Q5T3N1_HUMAN;tr|Q5T3N0|Q5T3N0_HUMAN	sp|P04083|ANXA1_HUMAN;tr|Q5T3N1|Q5T3N1_HUMAN
7.87436	7.90002	7.90037	7.89159	7.95932	7.93583	7.88371	7.92629	1.08319	0.11528						6	6	6	11.1	11.1	11.1	85.658	0	21.37	473310000	12	0.655929	0.171953	-0.0347031	-1.44934	sp|P04150|GCR_HUMAN;tr|D6RDA9|D6RDA9_HUMAN;tr|Q3MSN4|Q3MSN4_HUMAN	sp|P04150|GCR_HUMAN
8.03531	7.98665	8.05561	8.02585	7.9151	7.89392	7.97617	7.9284	0.798994	-0.323744						4	4	4	16.5	16.5	16.5	27.278	0	5.9346	518540000	9	1.41641	0.0289309	0.0974566	3.04179	tr|A2A2V1|A2A2V1_HUMAN;sp|P04156|PRIO_HUMAN;tr|X6RKS3|X6RKS3_HUMAN	tr|A2A2V1|A2A2V1_HUMAN;sp|P04156|PRIO_HUMAN;tr|X6RKS3|X6RKS3_HUMAN
9.41662	9.39199	9.39042	9.39968	9.68632	9.68362	9.71241	9.69412	1.96987	0.978097				+	LFQ intensity 12-5DDAB-70DSS-EPLGANPs-labelfree_LFQ intensity cell-label-free	11	11	11	57.2	57.2	57.2	24.75	0	169.34	19782000000	77	4.71566	0	-0.294437	-23.5588	tr|A0A0C4DFU2|A0A0C4DFU2_HUMAN;sp|P04179|SODM_HUMAN;tr|F5H4R2|F5H4R2_HUMAN;tr|A0A0C4DFU1|A0A0C4DFU1_HUMAN;tr|F5GYZ5|F5GYZ5_HUMAN;tr|F5H3C5|F5H3C5_HUMAN;tr|A0A0C4DG56|A0A0C4DG56_HUMAN;tr|G8JLJ2|G8JLJ2_HUMAN;tr|G5E9P6|G5E9P6_HUMAN;tr|F5GXZ9|F5GXZ9_HUMAN	tr|A0A0C4DFU2|A0A0C4DFU2_HUMAN;sp|P04179|SODM_HUMAN;tr|F5H4R2|F5H4R2_HUMAN;tr|A0A0C4DFU1|A0A0C4DFU1_HUMAN;tr|F5GYZ5|F5GYZ5_HUMAN;tr|F5H3C5|F5H3C5_HUMAN;tr|A0A0C4DG56|A0A0C4DG56_HUMAN;tr|G8JLJ2|G8JLJ2_HUMAN
8.31831	8.33419	8.26484	8.30578	8.26543	8.30884	8.23613	8.27014	0.921199	-0.118416						5	5	5	13.7	13.7	13.7	48.534	0	12.298	1018800000	25	0.526914	0.250362	0.0356468	1.19749	sp|P04181|OAT_HUMAN	sp|P04181|OAT_HUMAN
10.498	10.5119	10.5166	10.5088	10.735	10.7325	10.7794	10.749	1.73841	0.797772				+	LFQ intensity 12-5DDAB-70DSS-EPLGANPs-labelfree_LFQ intensity cell-label-free	26	26	26	80.3	80.3	80.3	36.053	0	323.31	233820000000	365	3.91674	0	-0.240151	-14.8064	sp|P04406|G3P_HUMAN;tr|E7EUT5|E7EUT5_HUMAN;gi|CON_IPI00713814.2|SWISS-PROT:P10096;sp|O14556|G3PT_HUMAN	sp|P04406|G3P_HUMAN;tr|E7EUT5|E7EUT5_HUMAN;gi|CON_IPI00713814.2|SWISS-PROT:P10096
8.23251	8.2354	8.33189	8.2666	8.35915	8.42729	8.31423	8.36689	1.25976	0.333145						4	4	4	28	28	28	18.445	0	22.102	1088800000	11	1.01592	0.0689826	-0.100286	-2.1645	tr|U3KQE2|U3KQE2_HUMAN;tr|K7EIV0|K7EIV0_HUMAN;tr|A0A075B7C0|A0A075B7C0_HUMAN;sp|P04632|CPNS1_HUMAN;tr|A0A0C4DGQ5|A0A0C4DGQ5_HUMAN;tr|U3KPR7|U3KPR7_HUMAN;tr|K7EM73|K7EM73_HUMAN;tr|K7EKD8|K7EKD8_HUMAN;tr|K7ELJ7|K7ELJ7_HUMAN;sp|Q96L46|CPNS2_HUMAN	tr|U3KQE2|U3KQE2_HUMAN;tr|K7EIV0|K7EIV0_HUMAN;tr|A0A075B7C0|A0A075B7C0_HUMAN;sp|P04632|CPNS1_HUMAN;tr|A0A0C4DGQ5|A0A0C4DGQ5_HUMAN;tr|U3KPR7|U3KPR7_HUMAN;tr|K7EM73|K7EM73_HUMAN;tr|K7EKD8|K7EKD8_HUMAN;tr|K7ELJ7|K7ELJ7_HUMAN
9.95914	9.98225	9.99978	9.98039	9.55937	9.55455	9.56788	9.5606	0.380373	-1.39451				+	LFQ intensity 12-5DDAB-70DSS-EPLGANPs-labelfree_LFQ intensity cell-label-free	18	18	18	90.2	90.2	90.2	22.782	0	268.93	29479000000	156	5.34316	0	0.41979	33.8607	sp|P04792|HSPB1_HUMAN;tr|F8WE04|F8WE04_HUMAN;tr|C9J3N8|C9J3N8_HUMAN	sp|P04792|HSPB1_HUMAN
10.0782	10.0635	10.0947	10.0788	10.0692	10.0664	10.0917	10.0758	0.992948	-0.0102094						39	39	39	67.1	67.1	67.1	68.569	0	323.31	57855000000	226	0.0907225	0.897295	0.00307401	0.254747	sp|P04843|RPN1_HUMAN;tr|B7Z4L4|B7Z4L4_HUMAN;tr|F8WF32|F8WF32_HUMAN	sp|P04843|RPN1_HUMAN;tr|B7Z4L4|B7Z4L4_HUMAN
9.60364	9.57173	9.61236	9.59591	9.46981	9.49153	9.50752	9.48962	0.782901	-0.353098				+	LFQ intensity 12-5DDAB-70DSS-EPLGANPs-labelfree_LFQ intensity cell-label-free	16	16	16	36.1	36.1	36.1	69.283	0	244.58	16866000000	99	2.52566	0.00517611	0.106293	6.44598	sp|P04844|RPN2_HUMAN;tr|Q5JYR7|Q5JYR7_HUMAN;tr|Q5JYR4|Q5JYR4_HUMAN;tr|Q5JYR3|Q5JYR3_HUMAN;tr|F2Z3K5|F2Z3K5_HUMAN;tr|H0Y5M1|H0Y5M1_HUMAN	sp|P04844|RPN2_HUMAN
9.1547	9.151	9.14073	9.14881	9.12714	9.18444	9.20096	9.17084	1.05205	0.0731998						12	11	5	42.8	39.7	20	40.45	0	72.152	7068800000	76	0.411505	0.3559	-0.0220353	-0.968363	sp|P04899|GNAI2_HUMAN	sp|P04899|GNAI2_HUMAN
8.2964	8.26727	8.32964	8.29777	8.17878	8.12869	NaN	8.15373	0.717734	-0.478479						10	10	10	11.5	11.5	11.5	137.01	0	22.709	834540000	16	1.77144	0.0156852	0.144037	4.82922	sp|P04920|B3A2_HUMAN;tr|C9J459|C9J459_HUMAN;tr|C9JVC2|C9JVC2_HUMAN;tr|C9J722|C9J722_HUMAN;tr|C9J035|C9J035_HUMAN;tr|C9J9M9|C9J9M9_HUMAN;tr|H7C1Z2|H7C1Z2_HUMAN;tr|E9PCP1|E9PCP1_HUMAN;tr|F8WD49|F8WD49_HUMAN;sp|P48751|B3A3_HUMAN	sp|P04920|B3A2_HUMAN
9.81693	9.81453	9.83222	9.82123	9.69957	9.73929	9.72656	9.72181	0.795386	-0.330273				+	LFQ intensity 12-5DDAB-70DSS-EPLGANPs-labelfree_LFQ intensity cell-label-free	40	40	36	45.9	45.9	43	112.89	0	323.31	28701000000	258	2.80976	0.00361905	0.0994218	7.67491	sp|P05023|AT1A1_HUMAN;tr|M0R116|M0R116_HUMAN;tr|B1AKY9|B1AKY9_HUMAN;sp|P13637|AT1A3_HUMAN;sp|P50993|AT1A2_HUMAN;tr|A0A0A0MT26|A0A0A0MT26_HUMAN;tr|H0Y7C1|H0Y7C1_HUMAN;sp|Q13733|AT1A4_HUMAN;tr|Q5TC01|Q5TC01_HUMAN;sp|P20648|ATP4A_HUMAN;tr|Q5TC02|Q5TC02_HUMAN;tr|E9PRA5|E9PRA5_HUMAN;tr|Q5TC05|Q5TC05_HUMAN;tr|M0QXF2|M0QXF2_HUMAN	sp|P05023|AT1A1_HUMAN
8.63061	8.63775	8.62454	8.63097	8.6176	8.63174	8.64968	8.633	1.0047	0.00676677						5	5	5	20.1	20.1	20.1	35.061	0	15.001	2264400000	30	0.0710486	0.923986	-0.00203673	-0.202942	sp|P05026|AT1B1_HUMAN;tr|V9GYR2|V9GYR2_HUMAN	sp|P05026|AT1B1_HUMAN
7.72457	7.69556	NaN	7.71007	7.8392	7.89672	7.85506	7.86366	1.42428	0.510235				+	LFQ intensity 12-5DDAB-70DSS-EPLGANPs-labelfree_LFQ intensity cell-label-free	5	5	5	8.8	8.8	8.8	80.832	0	19.835	307130000	14	2.07936	0.00983153	-0.153596	-6.23245	tr|E9PG40|E9PG40_HUMAN;sp|P05067|A4_HUMAN;tr|H7C0V9|H7C0V9_HUMAN;tr|A0A0A0MRG2|A0A0A0MRG2_HUMAN;tr|H7C2L2|H7C2L2_HUMAN	tr|E9PG40|E9PG40_HUMAN;sp|P05067|A4_HUMAN;tr|H7C0V9|H7C0V9_HUMAN;tr|A0A0A0MRG2|A0A0A0MRG2_HUMAN
8.87825	8.87102	8.87622	8.87517	8.83854	8.85037	8.867	8.85197	0.947987	-0.077061						13	13	12	29.8	29.8	28.2	56.381	0	51.048	3550200000	50	1.27575	0.0374674	0.0231975	2.71982	sp|P05091|ALDH2_HUMAN;tr|F8VP50|F8VP50_HUMAN;tr|S4R3S4|S4R3S4_HUMAN;tr|H0Y2X5|H0Y2X5_HUMAN;tr|H0YMG7|H0YMG7_HUMAN;sp|P00352|AL1A1_HUMAN;sp|O94788|AL1A2_HUMAN	sp|P05091|ALDH2_HUMAN
8.2335	8.32083	8.27277	8.2757	8.47299	8.41379	8.4303	8.43903	1.45655	0.542552				+	LFQ intensity 12-5DDAB-70DSS-EPLGANPs-labelfree_LFQ intensity cell-label-free	6	6	6	49	49	49	10.659	0	21.415	1267300000	19	2.21626	0.00823529	-0.163324	-5.30232	sp|P05114|HMGN1_HUMAN;tr|A6NL93|A6NL93_HUMAN;tr|A6NEL0|A6NEL0_HUMAN;tr|F2Z2W6|F2Z2W6_HUMAN;tr|F2Z2Y5|F2Z2Y5_HUMAN;tr|H7BXJ5|H7BXJ5_HUMAN	sp|P05114|HMGN1_HUMAN;tr|A6NL93|A6NL93_HUMAN;tr|A6NEL0|A6NEL0_HUMAN
9.61474	9.63518	9.6603	9.63674	9.58265	9.61486	9.57953	9.59235	0.902834	-0.147467						24	11	10	57	34.6	31.9	32.852	0	108.22	20895000000	96	1.20254	0.0439672	0.0443926	2.55864	sp|P05141|ADT2_HUMAN;sp|Q9H0C2|ADT4_HUMAN	sp|P05141|ADT2_HUMAN
9.9669	9.97293	10.0603	10	9.78994	9.7932	9.79038	9.79117	0.61821	-0.69383				+	LFQ intensity 12-5DDAB-70DSS-EPLGANPs-labelfree_LFQ intensity cell-label-free	12	12	12	76.4	76.4	76.4	17.887	0	186.65	38677000000	94	2.64006	0.00391795	0.208865	6.91836	sp|P05161|ISG15_HUMAN;tr|A0A096LPJ4|A0A096LPJ4_HUMAN;tr|A0A096LNZ9|A0A096LNZ9_HUMAN	sp|P05161|ISG15_HUMAN;tr|A0A096LPJ4|A0A096LPJ4_HUMAN;tr|A0A096LNZ9|A0A096LNZ9_HUMAN
10.3561	10.4004	10.4108	10.3891	10.2555	10.2864	10.3198	10.2872	0.790927	-0.338383						28	28	23	66.2	66.2	53.3	57.953	0	323.31	105320000000	261	1.81889	0.0150499	0.101864	4.07389	sp|P05187|PPB1_HUMAN;sp|P10696|PPBN_HUMAN	sp|P05187|PPB1_HUMAN;sp|P10696|PPBN_HUMAN
9.08895	9.09524	9.05839	9.08086	9.21551	9.21903	9.24162	9.22539	1.39485	0.480111				+	LFQ intensity 12-5DDAB-70DSS-EPLGANPs-labelfree_LFQ intensity cell-label-free	19	19	19	58.7	58.7	58.7	36.112	0	70.178	7286400000	75	3.30186	0.00111801	-0.144528	-10.3113	sp|P05198|IF2A_HUMAN;tr|G3V4T5|G3V4T5_HUMAN;tr|H0YJS4|H0YJS4_HUMAN	sp|P05198|IF2A_HUMAN;tr|G3V4T5|G3V4T5_HUMAN;tr|H0YJS4|H0YJS4_HUMAN
9.27575	9.21423	9.3591	9.28303	9.63416	9.46982	9.76684	9.62361	2.19071	1.1314						6	6	5	51.1	51.1	43.3	9.3926	0	9.7759	17099000000	26	1.62818	0.0197645	-0.340584	-3.56215	sp|P05204|HMGN2_HUMAN;sp|Q15651|HMGN3_HUMAN;tr|A0A087WZE9|A0A087WZE9_HUMAN	sp|P05204|HMGN2_HUMAN
7.57064	NaN	NaN	7.57064	7.6969	7.74871	7.69815	7.71459	1.393	0.4782						5	5	5	14.1	14.1	14.1	57.825	0	11.114	219180000	10	0	1	-0.143952	0	sp|P05362|ICAM1_HUMAN;tr|K7EKL8|K7EKL8_HUMAN;tr|E7ESS4|E7ESS4_HUMAN	sp|P05362|ICAM1_HUMAN
9.62931	9.5839	9.52512	9.57944	9.63346	9.68291	9.65086	9.65574	1.19206	0.253462						8	8	8	77.4	77.4	77.4	11.665	0	113.09	20905000000	71	1.07197	0.0602838	-0.0762997	-2.28062	sp|P05387|RLA2_HUMAN;tr|H0YDD8|H0YDD8_HUMAN	sp|P05387|RLA2_HUMAN
9.61342	9.64172	9.6971	9.65075	9.76779	9.79475	9.86567	9.8094	1.44097	0.527041						11	11	11	46.1	46.1	46.1	34.273	0	87.963	26951000000	80	1.8487	0.0140056	-0.158655	-4.15802	sp|P05388|RLA0_HUMAN;tr|F8VWS0|F8VWS0_HUMAN;tr|F8VU65|F8VU65_HUMAN;tr|F8VQY6|F8VQY6_HUMAN;tr|F8VPE8|F8VPE8_HUMAN;tr|F8VRK7|F8VRK7_HUMAN;tr|G3V210|G3V210_HUMAN;tr|F8VW21|F8VW21_HUMAN;tr|F8VZS0|F8VZS0_HUMAN;tr|F8VS58|F8VS58_HUMAN;sp|Q8NHW5|RLA0L_HUMAN;tr|F8VWV4|F8VWV4_HUMAN;tr|F8W1K8|F8W1K8_HUMAN	sp|P05388|RLA0_HUMAN;tr|F8VWS0|F8VWS0_HUMAN;tr|F8VU65|F8VU65_HUMAN;tr|F8VQY6|F8VQY6_HUMAN;tr|F8VPE8|F8VPE8_HUMAN;tr|F8VRK7|F8VRK7_HUMAN;tr|G3V210|G3V210_HUMAN;tr|F8VW21|F8VW21_HUMAN;tr|F8VZS0|F8VZS0_HUMAN;tr|F8VS58|F8VS58_HUMAN;sp|Q8NHW5|RLA0L_HUMAN;tr|F8VWV4|F8VWV4_HUMAN
8.96145	9.00775	8.97077	8.97999	9.2987	9.30668	9.33216	9.31251	2.15042	1.10462				+	LFQ intensity 12-5DDAB-70DSS-EPLGANPs-labelfree_LFQ intensity cell-label-free	20	20	20	46.6	46.6	46.6	46.836	0	118.48	8221400000	52	4.35802	0	-0.332524	-19.146	sp|P05455|LA_HUMAN;tr|E7ERC4|E7ERC4_HUMAN;tr|E9PGX9|E9PGX9_HUMAN;tr|E9PFL9|E9PFL9_HUMAN	sp|P05455|LA_HUMAN;tr|E7ERC4|E7ERC4_HUMAN
8.28968	8.30259	8.25513	8.28247	8.26064	8.23208	8.20596	8.2329	0.892133	-0.164669						7	7	6	20.4	20.4	18.3	48.062	0	12.757	811700000	12	1.09867	0.056193	0.0495701	2.33657	sp|P05549|AP2A_HUMAN;tr|Q96SH1|Q96SH1_HUMAN;sp|Q6VUC0|AP2E_HUMAN;tr|H7C5E5|H7C5E5_HUMAN;tr|C1K3N0|C1K3N0_HUMAN;sp|Q92481|AP2B_HUMAN;tr|C9JXZ2|C9JXZ2_HUMAN;tr|C9J6N8|C9J6N8_HUMAN;sp|Q92754|AP2C_HUMAN	sp|P05549|AP2A_HUMAN;tr|Q96SH1|Q96SH1_HUMAN
9.6771	9.64223	9.67633	9.66522	9.75159	9.79016	9.79191	9.77788	1.29618	0.374263				+	LFQ intensity 12-5DDAB-70DSS-EPLGANPs-labelfree_LFQ intensity cell-label-free	24	24	24	36	36	36	88.414	0	191.42	26711000000	166	2.52599	0.00518405	-0.112665	-6.44732	sp|P05556|ITB1_HUMAN;tr|E7EQW5|E7EQW5_HUMAN;tr|C9JPK5|C9JPK5_HUMAN;tr|Q5T3E6|Q5T3E6_HUMAN;tr|E9PLR6|E9PLR6_HUMAN;tr|E7EUI6|E7EUI6_HUMAN;tr|E7ERX5|E7ERX5_HUMAN;tr|C9JJP8|C9JJP8_HUMAN;tr|Q5T3E5|Q5T3E5_HUMAN;tr|E9PQJ2|E9PQJ2_HUMAN;tr|H7C4N8|H7C4N8_HUMAN;tr|C9JNE0|C9JNE0_HUMAN	sp|P05556|ITB1_HUMAN
10.6111	10.6333	10.6156	10.62	10.4547	10.4694	10.458	10.4607	0.692984	-0.529106				+	LFQ intensity 12-5DDAB-70DSS-EPLGANPs-labelfree_LFQ intensity cell-label-free	39	38	24	87	85.3	64.7	48.057	0	323.31	171250000000	412	4.40295	0	0.15928	19.6522	sp|P05783|K1C18_HUMAN;tr|F8VZY9|F8VZY9_HUMAN;gi|CON_IPI00869238.1|H-INV:HIT000015463;CON__H-INV:HIT000015463;tr|C4AM86|C4AM86_HUMAN;gi|CON_6686303|SWISS-PROT:Q92764;CON__Q92764;sp|Q92764|KRT35_HUMAN;gi|CON_IPI00131382.4|TREMBL:Q497I4;CON__Q497I4	sp|P05783|K1C18_HUMAN;tr|F8VZY9|F8VZY9_HUMAN
7.46111	7.42726	7.41547	7.43461	7.49505	NaN	7.27612	7.38558	0.893238	-0.162883						3	3	3	15.8	15.8	15.8	25.217	0	4.7027	128620000	7	0.223129	0.681867	0.0490329	0.587373	tr|V9GYN5|V9GYN5_HUMAN;sp|P06280|AGAL_HUMAN	tr|V9GYN5|V9GYN5_HUMAN;sp|P06280|AGAL_HUMAN
8.09764	8.16417	8.14095	8.13425	8.93996	8.90158	8.93469	8.92541	6.18236	2.62816				+	LFQ intensity 12-5DDAB-70DSS-EPLGANPs-labelfree_LFQ intensity cell-label-free	5	5	5	36.4	36.4	36.4	11.758	0	38.744	2867800000	36	5.37801	0	-0.791154	-34.5489	tr|B8ZZQ6|B8ZZQ6_HUMAN;sp|P06454|PTMA_HUMAN;tr|B8ZZA1|B8ZZA1_HUMAN;tr|B8ZZW7|B8ZZW7_HUMAN;tr|H7C2N1|H7C2N1_HUMAN	tr|B8ZZQ6|B8ZZQ6_HUMAN;sp|P06454|PTMA_HUMAN;tr|B8ZZA1|B8ZZA1_HUMAN;tr|B8ZZW7|B8ZZW7_HUMAN;tr|H7C2N1|H7C2N1_HUMAN
9.01515	9.01582	8.97936	9.00344	8.74153	8.75167	8.70964	8.73428	0.538067	-0.894143				+	LFQ intensity 12-5DDAB-70DSS-EPLGANPs-labelfree_LFQ intensity cell-label-free	14	14	13	56.9	56.9	54.2	34.095	0	56.142	3744700000	60	3.98409	0	0.269164	15.4004	sp|P06493|CDK1_HUMAN;tr|A0A024QZP7|A0A024QZP7_HUMAN;tr|A0A087WZZ9|A0A087WZZ9_HUMAN;tr|E5RIU6|E5RIU6_HUMAN	sp|P06493|CDK1_HUMAN;tr|A0A024QZP7|A0A024QZP7_HUMAN;tr|A0A087WZZ9|A0A087WZZ9_HUMAN;tr|E5RIU6|E5RIU6_HUMAN
10.4214	10.4508	10.4886	10.4536	10.3707	10.4208	10.4034	10.3983	0.88044	-0.183703						30	30	30	77.7	77.7	77.7	56.559	0	323.31	130760000000	305	1.06703	0.060959	0.0552994	2.27032	sp|P06576|ATPB_HUMAN;tr|H0YH81|H0YH81_HUMAN;tr|F8W079|F8W079_HUMAN;tr|F8W0P7|F8W0P7_HUMAN;tr|H0YI37|H0YI37_HUMAN	sp|P06576|ATPB_HUMAN;tr|H0YH81|H0YH81_HUMAN;tr|F8W079|F8W079_HUMAN
9.05884	9.14063	9.08969	9.09639	9.1939	9.22986	9.24336	9.22237	1.33655	0.418512						3	3	3	28.2	28.2	28.2	9.681	0	4.2528	7524500000	15	1.96308	0.0116071	-0.125985	-4.49222	tr|R4GN98|R4GN98_HUMAN;sp|P06703|S10A6_HUMAN	tr|R4GN98|R4GN98_HUMAN;sp|P06703|S10A6_HUMAN
NaN	7.81883	NaN	7.81883	8.20233	8.36526	8.16882	8.24547	2.67081	1.41728						4	4	4	18.4	18.4	18.4	25.097	0	14.724	626250000	8	0	1	-0.426644	0	sp|P06730|IF4E_HUMAN;tr|D6RBW1|D6RBW1_HUMAN;tr|D6RHE2|D6RHE2_HUMAN;tr|H0Y8J7|H0Y8J7_HUMAN;tr|H0Y8X3|H0Y8X3_HUMAN;sp|A6NMX2|I4E1B_HUMAN	sp|P06730|IF4E_HUMAN;tr|D6RBW1|D6RBW1_HUMAN
10.2879	10.3211	10.284	10.2977	10.538	10.5731	10.5971	10.5694	1.86951	0.902656				+	LFQ intensity 12-5DDAB-70DSS-EPLGANPs-labelfree_LFQ intensity cell-label-free	30	30	27	78.1	78.1	65.4	47.168	0	323.31	153200000000	343	3.70302	0.00114286	-0.271728	-13.0647	sp|P06733|ENOA_HUMAN;tr|K7EM90|K7EM90_HUMAN;tr|E5RI09|E5RI09_HUMAN;tr|E5RG95|E5RG95_HUMAN;tr|K7EPM1|K7EPM1_HUMAN;tr|K7EKN2|K7EKN2_HUMAN;tr|K7ERS8|K7ERS8_HUMAN	sp|P06733|ENOA_HUMAN;tr|K7EM90|K7EM90_HUMAN
8.22026	8.17731	8.20523	8.20093	8.49638	8.51255	8.51143	8.50679	2.02233	1.01602				+	LFQ intensity 12-5DDAB-70DSS-EPLGANPs-labelfree_LFQ intensity cell-label-free	13	13	9	17.7	17.7	13.5	97.147	0	46.285	1298700000	30	4.63242	0	-0.305851	-22.4497	sp|P06737|PYGL_HUMAN;tr|E9PK47|E9PK47_HUMAN	sp|P06737|PYGL_HUMAN;tr|E9PK47|E9PK47_HUMAN
9.17423	9.24665	9.21277	9.21122	9.59387	9.60469	9.62038	9.60631	2.48368	1.31248				+	LFQ intensity 12-5DDAB-70DSS-EPLGANPs-labelfree_LFQ intensity cell-label-free	17	17	17	41.8	41.8	41.8	63.146	0	182.53	15575000000	92	4.22554	0	-0.395095	-17.7269	sp|P06744|G6PI_HUMAN;tr|A0A0A0MTS2|A0A0A0MTS2_HUMAN;tr|K7EQ48|K7EQ48_HUMAN;tr|A0A0J9YXP8|A0A0J9YXP8_HUMAN;tr|A0A0J9YX90|A0A0J9YX90_HUMAN;tr|A0A0J9YYH3|A0A0J9YYH3_HUMAN;tr|K7EPY4|K7EPY4_HUMAN;tr|K7EP41|K7EP41_HUMAN;gi|CON_IPI00714446.3|SWISS-PROT:Q3ZBD7;CON__Q3ZBD7;tr|K7ELR7|K7ELR7_HUMAN;tr|K7ENA0|K7ENA0_HUMAN;tr|K7ERK8|K7ERK8_HUMAN;tr|K7ERC6|K7ERC6_HUMAN;tr|K7ESF4|K7ESF4_HUMAN;tr|K7EIL4|K7EIL4_HU…	sp|P06744|G6PI_HUMAN;tr|A0A0A0MTS2|A0A0A0MTS2_HUMAN;tr|K7EQ48|K7EQ48_HUMAN;tr|A0A0J9YXP8|A0A0J9YXP8_HUMAN;tr|A0A0J9YX90|A0A0J9YX90_HUMAN;tr|A0A0J9YYH3|A0A0J9YYH3_HUMAN
10.8546	10.8842	10.9353	10.8914	10.7324	10.7961	10.8693	10.7993	0.808891	-0.305983						32	32	31	73.1	73.1	71.8	32.575	0	323.31	331790000000	273	0.935199	0.0849593	0.0921062	2.00019	sp|P06748|NPM_HUMAN;tr|E5RI98|E5RI98_HUMAN;tr|E5RGW4|E5RGW4_HUMAN	sp|P06748|NPM_HUMAN
8.33538	8.34723	8.38119	8.3546	8.4228	8.43707	8.4654	8.44176	1.22224	0.289529						11	11	11	11.3	11.3	11.3	116.04	0	20.085	1355500000	25	2.02838	0.0105167	-0.0871569	-4.69147	sp|P06756|ITAV_HUMAN	sp|P06756|ITAV_HUMAN
9.84866	9.71941	9.77049	9.77952	9.58707	9.62225	9.63795	9.61576	0.685864	-0.544006						18	2	0	86.5	7.9	0	13.904	0	4.5706	24800000000	22	1.8086	0.0151315	0.163762	4.04511	sp|P06899|H2B1J_HUMAN;sp|Q6DRA6|H2B2D_HUMAN;sp|Q6DN03|H2B2C_HUMAN	sp|P06899|H2B1J_HUMAN
9.5816	9.58394	9.62192	9.59582	9.48451	9.52563	9.51795	9.50936	0.819491	-0.2872				+	LFQ intensity 12-5DDAB-70DSS-EPLGANPs-labelfree_LFQ intensity cell-label-free	16	16	16	37.8	37.8	37.8	52.948	0	123.79	16719000000	86	2.04985	0.00997672	0.0864557	4.75841	sp|P07099|HYEP_HUMAN;tr|B1AQP9|B1AQP9_HUMAN;tr|B1AQP8|B1AQP8_HUMAN	sp|P07099|HYEP_HUMAN
7.73815	7.81446	7.82125	7.79129	8.50378	8.44807	8.32897	8.42694	4.32169	2.1116				+	LFQ intensity 12-5DDAB-70DSS-EPLGANPs-labelfree_LFQ intensity cell-label-free	4	4	4	50.6	50.6	50.6	10.044	0	18.266	981660000	10	3.40382	0.00121622	-0.635654	-10.9535	sp|P07108|ACBP_HUMAN;tr|B8ZWD1|B8ZWD1_HUMAN;tr|A0A0A0MTI5|A0A0A0MTI5_HUMAN	sp|P07108|ACBP_HUMAN;tr|B8ZWD1|B8ZWD1_HUMAN;tr|A0A0A0MTI5|A0A0A0MTI5_HUMAN
9.40982	9.39757	9.4015	9.40296	9.70289	9.70808	9.68598	9.69899	1.97707	0.983364				+	LFQ intensity 12-5DDAB-70DSS-EPLGANPs-labelfree_LFQ intensity cell-label-free	18	16	16	59.3	53.6	53.6	36.638	0	170.7	20427000000	88	5.58928	0	-0.296022	-39.0286	sp|P07195|LDHB_HUMAN;tr|A8MW50|A8MW50_HUMAN;tr|C9J7H8|C9J7H8_HUMAN;tr|F5H793|F5H793_HUMAN	sp|P07195|LDHB_HUMAN;tr|A8MW50|A8MW50_HUMAN;tr|C9J7H8|C9J7H8_HUMAN
8.20766	8.28244	8.34825	8.27945	8.11029	8.15582	8.17117	8.14576	0.735038	-0.44411						7	7	7	18	18	18	65.171	0	27.113	764770000	25	1.39936	0.0298868	0.13369	3.00184	sp|P07199|CENPB_HUMAN	sp|P07199|CENPB_HUMAN
7.83731	7.82935	7.82202	7.82956	7.81886	7.87993	7.85344	7.85075	1.04999	0.0703773						5	5	5	30.7	30.7	30.7	21.938	0	9.3699	354410000	14	0.509085	0.265871	-0.0211857	-1.16245	tr|A0A087WUQ6|A0A087WUQ6_HUMAN;sp|P07203|GPX1_HUMAN	tr|A0A087WUQ6|A0A087WUQ6_HUMAN;sp|P07203|GPX1_HUMAN
10.2137	10.2102	10.2112	10.2117	10.1957	10.2073	10.2224	10.2085	0.992583	-0.0107409						39	39	39	71.5	71.5	71.5	57.116	0	323.31	80773000000	334	0.154988	0.800136	0.00323168	0.414368	sp|P07237|PDIA1_HUMAN;tr|H7BZ94|H7BZ94_HUMAN;tr|H0Y3Z3|H0Y3Z3_HUMAN;tr|I3L398|I3L398_HUMAN;tr|I3L312|I3L312_HUMAN;tr|I3NI03|I3NI03_HUMAN;tr|I3L3U6|I3L3U6_HUMAN;tr|I3L4M2|I3L4M2_HUMAN;tr|I3L0S0|I3L0S0_HUMAN;tr|I3L3P5|I3L3P5_HUMAN;tr|I3L514|I3L514_HUMAN;tr|I3L1Y5|I3L1Y5_HUMAN	sp|P07237|PDIA1_HUMAN;tr|H7BZ94|H7BZ94_HUMAN
9.76273	9.73001	9.72259	9.73844	9.60481	9.63905	9.66501	9.63629	0.790402	-0.339342				+	LFQ intensity 12-5DDAB-70DSS-EPLGANPs-labelfree_LFQ intensity cell-label-free	9	9	9	29.4	29.4	29.4	20.863	0	37.878	24200000000	76	2.05791	0.00979104	0.102152	4.78374	sp|P07305|H10_HUMAN	sp|P07305|H10_HUMAN
9.2861	9.33274	9.33897	9.31927	9.40159	9.40555	9.42298	9.41004	1.23245	0.301533				+	LFQ intensity 12-5DDAB-70DSS-EPLGANPs-labelfree_LFQ intensity cell-label-free	14	14	14	42.6	42.6	42.6	43.831	0	127.45	11848000000	89	2.14446	0.00950286	-0.0907707	-5.06201	tr|A0A1B0GV23|A0A1B0GV23_HUMAN;tr|A0A1B0GVD5|A0A1B0GVD5_HUMAN;tr|A0A1B0GWE8|A0A1B0GWE8_HUMAN;sp|P07339|CATD_HUMAN;tr|A0A1B0GW44|A0A1B0GW44_HUMAN;tr|A0A1B0GVP3|A0A1B0GVP3_HUMAN;tr|A0A1B0GU92|A0A1B0GU92_HUMAN;tr|A0A1B0GU03|A0A1B0GU03_HUMAN;tr|F8WD96|F8WD96_HUMAN;tr|C9JH19|C9JH19_HUMAN;tr|H7C469|H7C469_HUMAN;tr|F8W787|F8W787_HUMAN;tr|H7C1V0|H7C1V0_HUMAN;tr|A0A1B0GV01|A0A1B0GV01_HUMAN;tr|A0A1B0GVF1|A…	tr|A0A1B0GV23|A0A1B0GV23_HUMAN;tr|A0A1B0GVD5|A0A1B0GVD5_HUMAN;tr|A0A1B0GWE8|A0A1B0GWE8_HUMAN;sp|P07339|CATD_HUMAN;tr|A0A1B0GW44|A0A1B0GW44_HUMAN;tr|A0A1B0GVP3|A0A1B0GVP3_HUMAN;tr|A0A1B0GU92|A0A1B0GU92_HUMAN;tr|A0A1B0GU03|A0A1B0GU03_HUMAN;tr|F8WD96|F8WD96_HUMAN;tr|C9JH19|C9JH19_HUMAN;tr|H7C469|H7C469_HUMAN
10.1588	10.1733	10.2017	10.1779	10.37	10.4136	10.4008	10.3948	1.64769	0.720449				+	LFQ intensity 12-5DDAB-70DSS-EPLGANPs-labelfree_LFQ intensity cell-label-free	35	35	35	77.6	77.6	77.6	38.604	0	323.31	104090000000	268	3.56044	0.00143426	-0.216875	-12.0143	sp|P07355|ANXA2_HUMAN;tr|H0YN42|H0YN42_HUMAN;tr|H0YMD0|H0YMD0_HUMAN;tr|H0YMU9|H0YMU9_HUMAN;sp|A6NMY6|AXA2L_HUMAN;tr|H0YM50|H0YM50_HUMAN;tr|H0YKS4|H0YKS4_HUMAN;tr|H0YNP5|H0YNP5_HUMAN;tr|H0YN28|H0YN28_HUMAN;tr|H0YL33|H0YL33_HUMAN;tr|H0YMM1|H0YMM1_HUMAN;tr|H0YKZ7|H0YKZ7_HUMAN;tr|H0YLV6|H0YLV6_HUMAN;tr|H0YMT9|H0YMT9_HUMAN;tr|H0YKX9|H0YKX9_HUMAN;tr|H0YKL9|H0YKL9_HUMAN;tr|H0YMW4|H0YMW4_HUMAN;tr|H0YNA0|…	sp|P07355|ANXA2_HUMAN;tr|H0YN42|H0YN42_HUMAN;tr|H0YMD0|H0YMD0_HUMAN;tr|H0YMU9|H0YMU9_HUMAN;sp|A6NMY6|AXA2L_HUMAN;tr|H0YM50|H0YM50_HUMAN;tr|H0YKS4|H0YKS4_HUMAN;tr|H0YNP5|H0YNP5_HUMAN
7.69409	NaN	7.83785	7.76597	7.74144	7.83036	7.67734	7.74971	0.96326	-0.0540024						6	6	6	9.2	9.2	9.2	81.889	0	17.812	292740000	13	0.0710559	0.924287	0.0162563	0.20727	sp|P07384|CAN1_HUMAN;tr|E9PLX0|E9PLX0_HUMAN;tr|E9PJJ3|E9PJJ3_HUMAN;tr|E9PLC9|E9PLC9_HUMAN;tr|E9PMC6|E9PMC6_HUMAN;tr|E9PJA6|E9PJA6_HUMAN;tr|E9PSA6|E9PSA6_HUMAN;tr|E9PQB3|E9PQB3_HUMAN;tr|E9PRM1|E9PRM1_HUMAN;tr|E9PIA9|E9PIA9_HUMAN;tr|E9PL37|E9PL37_HUMAN	sp|P07384|CAN1_HUMAN
10.5895	10.614	10.6557	10.6197	10.5121	10.542	10.5481	10.5341	0.820956	-0.284623						24	24	7	66.2	66.2	20.4	47.766	0	323.31	183520000000	341	1.73604	0.0166055	0.0856813	3.8461	tr|Q5JP53|Q5JP53_HUMAN;sp|P07437|TBB5_HUMAN;tr|Q5ST81|Q5ST81_HUMAN;sp|A6NNZ2|TBB8L_HUMAN;tr|G3V2A3|G3V2A3_HUMAN;sp|Q9H4B7|TBB1_HUMAN;gi|CON_IPI00713000.2|ENSEMBL:ENSBTAP00000025008;CON__ENSEMBL:ENSBTAP00000025008;tr|G3V5W4|G3V5W4_HUMAN;tr|G3V2R8|G3V2R8_HUMAN;tr|G3V3R4|G3V3R4_HUMAN;tr|G3V2N6|G3V2N6_HUMAN	tr|Q5JP53|Q5JP53_HUMAN;sp|P07437|TBB5_HUMAN;tr|Q5ST81|Q5ST81_HUMAN
9.50717	9.46505	9.48356	9.48526	9.55508	9.5521	9.57315	9.56011	1.18809	0.248643				+	LFQ intensity 12-5DDAB-70DSS-EPLGANPs-labelfree_LFQ intensity cell-label-free	19	19	19	43.3	43.3	43.3	58.112	0	58.371	17910000000	83	2.24616	0.00735784	-0.0748491	-5.405	sp|P07602|SAP_HUMAN;tr|C9JIZ6|C9JIZ6_HUMAN;tr|Q5BJH1|Q5BJH1_HUMAN;tr|A0A0J9YXB8|A0A0J9YXB8_HUMAN	sp|P07602|SAP_HUMAN;tr|C9JIZ6|C9JIZ6_HUMAN;tr|Q5BJH1|Q5BJH1_HUMAN
8.08171	8.07511	8.01431	8.05704	8.20523	8.20957	8.19802	8.20428	1.40357	0.489097				+	LFQ intensity 12-5DDAB-70DSS-EPLGANPs-labelfree_LFQ intensity cell-label-free	6	6	6	23.9	23.9	23.9	38.258	0	17.168	728310000	17	2.60748	0.00456187	-0.147233	-6.78088	tr|Q5URX0|Q5URX0_HUMAN;sp|P07686|HEXB_HUMAN;tr|H0YA83|H0YA83_HUMAN;tr|H0Y9B6|H0Y9B6_HUMAN;tr|D6REQ8|D6REQ8_HUMAN	tr|Q5URX0|Q5URX0_HUMAN;sp|P07686|HEXB_HUMAN;tr|H0YA83|H0YA83_HUMAN;tr|H0Y9B6|H0Y9B6_HUMAN
7.88683	7.76598	7.68048	7.77777	7.88659	7.917	7.90938	7.90432	1.33831	0.420408						4	4	4	14.4	14.4	14.4	37.564	0	13.14	367680000	8	0.979506	0.0761845	-0.126555	-2.08999	sp|P07711|CATL1_HUMAN;tr|Q5T8F0|Q5T8F0_HUMAN	sp|P07711|CATL1_HUMAN;tr|Q5T8F0|Q5T8F0_HUMAN
9.42679	9.41103	9.47208	9.43663	9.82459	9.87874	9.88574	9.86302	2.66925	1.41644				+	LFQ intensity 12-5DDAB-70DSS-EPLGANPs-labelfree_LFQ intensity cell-label-free	11	11	11	90.7	90.7	90.7	15.054	0	133.8	26421000000	73	4.05205	0	-0.42639	-16.0233	sp|P07737|PROF1_HUMAN;tr|K7EJ44|K7EJ44_HUMAN;gi|CON_IPI00694107.2|SWISS-PROT:P02584;CON__P02584;tr|I3L3D5|I3L3D5_HUMAN	sp|P07737|PROF1_HUMAN;tr|K7EJ44|K7EJ44_HUMAN
NaN	NaN	7.76184	7.76184	7.96031	7.97224	7.86568	7.93274	1.4822	0.567741						2	2	2	20.3	20.3	20.3	16.323	0	8.0926	334220000	8	0	1	-0.170907	0	tr|H3BQF1|H3BQF1_HUMAN;tr|H3BQB1|H3BQB1_HUMAN;sp|P07741|APT_HUMAN	tr|H3BQF1|H3BQF1_HUMAN;tr|H3BQB1|H3BQB1_HUMAN;sp|P07741|APT_HUMAN
9.66645	9.66505	9.6574	9.66297	9.68719	9.69271	9.69464	9.69151	1.06794	0.0948278				+	LFQ intensity 12-5DDAB-70DSS-EPLGANPs-labelfree_LFQ intensity cell-label-free	49	49	48	40.3	40.3	39.7	170.59	0	323.31	23880000000	264	2.86789	0.00333891	-0.028546	-7.95045	sp|P07814|SYEP_HUMAN;tr|V9GYZ6|V9GYZ6_HUMAN;tr|V9GZ76|V9GZ76_HUMAN	sp|P07814|SYEP_HUMAN;tr|V9GYZ6|V9GYZ6_HUMAN
8.28117	8.25998	8.26581	8.26898	8.27793	8.30425	8.35075	8.31098	1.10152	0.139501						4	4	4	13.6	13.6	13.6	37.821	0	11.205	1069300000	7	0.880733	0.0975673	-0.0419938	-1.89097	sp|P07858|CATB_HUMAN;tr|E9PR54|E9PR54_HUMAN;tr|E9PJ67|E9PJ67_HUMAN;tr|E9PCB3|E9PCB3_HUMAN;tr|E9PKQ7|E9PKQ7_HUMAN;tr|E9PNL5|E9PNL5_HUMAN;tr|E9PHZ5|E9PHZ5_HUMAN;tr|E9PLY3|E9PLY3_HUMAN;tr|E9PSG5|E9PSG5_HUMAN;tr|E9PQM1|E9PQM1_HUMAN;tr|R4GMQ5|R4GMQ5_HUMAN;tr|E9PS78|E9PS78_HUMAN	sp|P07858|CATB_HUMAN;tr|E9PR54|E9PR54_HUMAN;tr|E9PJ67|E9PJ67_HUMAN;tr|E9PCB3|E9PCB3_HUMAN;tr|E9PKQ7|E9PKQ7_HUMAN;tr|E9PNL5|E9PNL5_HUMAN;tr|E9PHZ5|E9PHZ5_HUMAN;tr|E9PLY3|E9PLY3_HUMAN;tr|E9PSG5|E9PSG5_HUMAN;tr|E9PQM1|E9PQM1_HUMAN
10.0894	10.0871	10.0945	10.0903	10.1712	10.1764	10.1649	10.1709	1.20371	0.267493				+	LFQ intensity 12-5DDAB-70DSS-EPLGANPs-labelfree_LFQ intensity cell-label-free	50	29	29	60.1	37.4	37.4	84.659	0	323.31	69596000000	282	4.44923	0	-0.0805225	-20.1873	sp|P07900|HS90A_HUMAN;sp|Q14568|HS902_HUMAN;tr|G3V2J8|G3V2J8_HUMAN;sp|Q58FG0|HS905_HUMAN;sp|Q58FG1|HS904_HUMAN	sp|P07900|HS90A_HUMAN
9.23083	9.20769	9.23213	9.22355	8.96734	9.00303	9.09174	9.0207	0.626832	-0.673849				+	LFQ intensity 12-5DDAB-70DSS-EPLGANPs-labelfree_LFQ intensity cell-label-free	5	5	5	41.8	41.8	41.8	10.739	0	90.079	6034000000	31	2.23394	0.00785437	0.202849	5.36282	sp|P07919|QCR6_HUMAN;sp|A0A096LP55|QCR6L_HUMAN	sp|P07919|QCR6_HUMAN
8.08425	8.06183	8.06416	8.07008	8.11311	8.10483	7.98568	8.06787	0.994927	-0.00733814						13	13	13	12.2	12.2	12.2	198.04	0	19.614	609890000	23	0.0175659	0.999054	0.00220935	0.052884	sp|P07942|LAMB1_HUMAN;tr|G3XAI2|G3XAI2_HUMAN;tr|E7EPA6|E7EPA6_HUMAN	sp|P07942|LAMB1_HUMAN;tr|G3XAI2|G3XAI2_HUMAN
8.20658	8.0306	7.96172	8.0663	8.26309	8.14482	7.88891	8.09894	1.07805	0.108428						6	6	3	16	16	9.8	60.801	0	13.556	641570000	17	0.0876167	0.901266	-0.0326403	-0.246673	sp|P07947|YES_HUMAN;tr|J3QRU1|J3QRU1_HUMAN;sp|P06241|FYN_HUMAN;sp|P06239|LCK_HUMAN;tr|Q573B4|Q573B4_HUMAN	sp|P07947|YES_HUMAN;tr|J3QRU1|J3QRU1_HUMAN
9.34698	9.34388	9.42868	9.37318	9.44317	9.47606	9.47685	9.46536	1.23645	0.306209						19	19	19	57.3	57.3	57.3	54.636	0	149.29	13523000000	70	1.43373	0.028	-0.0921777	-3.08267	sp|P07954|FUMH_HUMAN	sp|P07954|FUMH_HUMAN
8.26036	8.22188	8.19844	8.22689	8.28966	8.28957	8.27715	8.28546	1.14437	0.194548						10	10	2	10	10	2.6	129.38	0	16.379	936770000	27	1.46701	0.0262351	-0.0585648	-3.16199	sp|P07996|TSP1_HUMAN;tr|A8MZG1|A8MZG1_HUMAN	sp|P07996|TSP1_HUMAN
8.06401	7.98312	7.94737	7.99817	8.14032	8.03791	8.0548	8.07768	1.20091	0.264127						5	5	5	9.4	9.4	9.4	80.692	0	13.804	578750000	17	0.782703	0.122973	-0.0795099	-1.69703	sp|P08047|SP1_HUMAN;tr|H3BUU5|H3BUU5_HUMAN	sp|P08047|SP1_HUMAN
8.39959	8.33931	8.38594	8.37495	8.52501	8.52969	8.52633	8.52701	1.41925	0.505125				+	LFQ intensity 12-5DDAB-70DSS-EPLGANPs-labelfree_LFQ intensity cell-label-free	19	19	19	29.7	29.7	29.7	75.872	0	34.919	1495500000	53	2.94079	0.00335398	-0.152058	-8.30867	sp|P08133|ANXA6_HUMAN;tr|E7EMC6|E7EMC6_HUMAN;tr|E5RK69|E5RK69_HUMAN;tr|E5RK63|E5RK63_HUMAN;tr|E5RJF5|E5RJF5_HUMAN;tr|E5RI05|E5RI05_HUMAN;tr|E5RFF0|E5RFF0_HUMAN;tr|H0YC77|H0YC77_HUMAN;tr|E5RIU8|E5RIU8_HUMAN;tr|E5RJR0|E5RJR0_HUMAN	sp|P08133|ANXA6_HUMAN;tr|E7EMC6|E7EMC6_HUMAN;tr|E5RK69|E5RK69_HUMAN
9.2521	9.28221	9.27506	9.26979	9.51207	9.48873	9.51566	9.50549	1.72067	0.782973				+	LFQ intensity 12-5DDAB-70DSS-EPLGANPs-labelfree_LFQ intensity cell-label-free	14	14	14	50.3	50.3	50.3	35.695	0	73.76	13438000000	88	4.34554	0	-0.235698	-19.0077	tr|H3BLV0|H3BLV0_HUMAN;sp|P08174|DAF_HUMAN;tr|B1AP13|B1AP13_HUMAN;tr|H7BY55|H7BY55_HUMAN;tr|B1AP15|B1AP15_HUMAN	tr|H3BLV0|H3BLV0_HUMAN;sp|P08174|DAF_HUMAN;tr|B1AP13|B1AP13_HUMAN;tr|H7BY55|H7BY55_HUMAN;tr|B1AP15|B1AP15_HUMAN
10.3575	10.3659	10.3461	10.3565	10.4672	10.4423	10.4301	10.4465	1.23035	0.299073				+	LFQ intensity 12-5DDAB-70DSS-EPLGANPs-labelfree_LFQ intensity cell-label-free	29	29	19	53.4	53.4	37.1	64.872	0	323.31	127030000000	325	2.73057	0.00377206	-0.0900313	-7.31322	tr|F5GZS6|F5GZS6_HUMAN;sp|P08195|4F2_HUMAN;tr|J3KPF3|J3KPF3_HUMAN;tr|H0YFS2|H0YFS2_HUMAN;tr|F5GZI0|F5GZI0_HUMAN;tr|H0YFX4|H0YFX4_HUMAN	tr|F5GZS6|F5GZS6_HUMAN;sp|P08195|4F2_HUMAN;tr|J3KPF3|J3KPF3_HUMAN
NaN	NaN	7.47515	7.47515	7.52365	NaN	NaN	7.52365	1.11817	0.161137						2	2	2	4.3	4.3	4.3	74.731	0.0069846	1.5446	139610000	2	0	1	-0.0485072	0	sp|P08236|BGLR_HUMAN	sp|P08236|BGLR_HUMAN
8.1954	8.24202	8.16791	8.20178	8.35422	8.3236	8.27706	8.31829	1.30773	0.387067						10	8	8	19.2	16.9	16.9	85.182	0	29.105	1099000000	34	1.69599	0.0175527	-0.116519	-3.73904	sp|P08237|PFKAM_HUMAN;tr|F8VP00|F8VP00_HUMAN;tr|F8W1J8|F8W1J8_HUMAN;tr|F8VSF7|F8VSF7_HUMAN;tr|F8VW30|F8VW30_HUMAN;tr|F8VSL1|F8VSL1_HUMAN;tr|F8VUB8|F8VUB8_HUMAN;tr|F8VYK8|F8VYK8_HUMAN;tr|F8VTQ3|F8VTQ3_HUMAN;tr|F8VZI0|F8VZI0_HUMAN;tr|F8VX13|F8VX13_HUMAN;tr|F8VNX2|F8VNX2_HUMAN;tr|F8VZQ1|F8VZQ1_HUMAN;tr|F8VVE3|F8VVE3_HUMAN	sp|P08237|PFKAM_HUMAN
10.472	10.4819	10.4768	10.4769	10.5178	10.5127	10.5032	10.5112	1.08226	0.114042				+	LFQ intensity 12-5DDAB-70DSS-EPLGANPs-labelfree_LFQ intensity cell-label-free	53	52	26	64.5	62.8	35.5	83.263	0	323.31	164130000000	592	2.58538	0.00455844	-0.034331	-6.68901	sp|P08238|HS90B_HUMAN;sp|Q58FF7|H90B3_HUMAN	sp|P08238|HS90B_HUMAN
8.92042	8.92176	8.94463	8.92894	8.8586	8.87362	8.83479	8.85567	0.844759	-0.243389				+	LFQ intensity 12-5DDAB-70DSS-EPLGANPs-labelfree_LFQ intensity cell-label-free	18	18	18	29	29	29	69.81	0	54.309	3866800000	64	2.22225	0.00792788	0.073267	5.32276	sp|P08240|SRPRA_HUMAN	sp|P08240|SRPRA_HUMAN
8.65309	8.66519	8.63956	8.65261	8.76686	8.8205	8.8377	8.80835	1.43134	0.517366				+	LFQ intensity 12-5DDAB-70DSS-EPLGANPs-labelfree_LFQ intensity cell-label-free	11	11	11	25.8	25.8	25.8	64.369	0	19.276	2741400000	23	2.6351	0.00389134	-0.155743	-6.89731	sp|P08243|ASNS_HUMAN;tr|C9J057|C9J057_HUMAN;tr|F8WEJ5|F8WEJ5_HUMAN;tr|C9JT45|C9JT45_HUMAN;tr|C9JM09|C9JM09_HUMAN;tr|C9JLN6|C9JLN6_HUMAN	sp|P08243|ASNS_HUMAN
9.31559	9.30805	9.25845	9.29403	9.21733	9.21045	9.21458	9.21412	0.831934	-0.26546						16	16	16	45.6	45.6	45.6	43.295	0	85.827	9022300000	84	1.94249	0.0117631	0.0799112	4.43069	sp|P08559|ODPA_HUMAN;tr|Q5JPU0|Q5JPU0_HUMAN;tr|Q5JPU1|Q5JPU1_HUMAN;tr|Q5JPU3|Q5JPU3_HUMAN;tr|Q5JPT9|Q5JPT9_HUMAN;sp|P29803|ODPAT_HUMAN;tr|Q5JPU2|Q5JPU2_HUMAN	sp|P08559|ODPA_HUMAN
8.20096	8.154	8.25254	8.2025	8.17292	8.16643	8.1383	8.15922	0.90515	-0.143771						6	6	6	4.3	4.3	4.3	167.55	0	21.811	747970000	18	0.643341	0.178527	0.0432793	1.42482	sp|P08572|CO4A2_HUMAN	sp|P08572|CO4A2_HUMAN
9.40343	9.3498	9.3629	9.37204	9.24472	9.25013	9.26534	9.2534	0.760944	-0.394138				+	LFQ intensity 12-5DDAB-70DSS-EPLGANPs-labelfree_LFQ intensity cell-label-free	10	10	10	37.8	37.8	37.8	35.422	0	85.764	10131000000	86	2.62761	0.00422335	0.118647	6.86556	sp|P08574|CY1_HUMAN	sp|P08574|CY1_HUMAN
8.9438	9.07273	9.04013	9.01888	8.90166	8.92446	8.89737	8.90783	0.774368	-0.368909						10	8	8	44.4	37.8	37.8	25.486	0	62.463	4665900000	43	1.31316	0.0356131	0.111053	2.80381	sp|P08579|RU2B_HUMAN	sp|P08579|RU2B_HUMAN
8.07675	8.15509	8.20222	8.14469	7.93315	7.97656	8.00419	7.9713	0.670837	-0.575966						10	10	9	9	9	8.4	155.54	0	16.098	596830000	16	1.83719	0.0144774	0.173383	4.1254	sp|P08581|MET_HUMAN;tr|C9JKM5|C9JKM5_HUMAN;tr|H7C174|H7C174_HUMAN;tr|H2E272|H2E272_HUMAN;tr|H7C3Z8|H7C3Z8_HUMAN;tr|H7C074|H7C074_HUMAN;sp|Q9H3Y6|SRMS_HUMAN;sp|P42685|FRK_HUMAN;tr|A0A087WZG2|A0A087WZG2_HUMAN;sp|Q04912|RON_HUMAN	sp|P08581|MET_HUMAN
9.3684	9.41863	9.39945	9.39549	9.40059	9.43696	9.42951	9.42235	1.0638	0.0892237						15	15	15	30.9	30.9	30.9	51.556	0	49.543	12736000000	91	0.66276	0.168306	-0.0268593	-1.46264	sp|P08621|RU17_HUMAN;tr|M0QYR1|M0QYR1_HUMAN;tr|M0QX04|M0QX04_HUMAN	sp|P08621|RU17_HUMAN
8.40751	8.41622	8.43592	8.41989	8.40324	8.36571	8.35403	8.37433	0.900414	-0.15134						6	6	6	8.8	8.8	8.8	114.54	0	22.624	1212200000	30	1.25366	0.0401857	0.045558	2.67075	sp|P08648|ITA5_HUMAN	sp|P08648|ITA5_HUMAN
8.46866	8.39655	8.43705	8.43409	8.41666	8.461	8.43553	8.43773	1.00842	0.0121007						8	8	8	13.6	13.6	13.6	55.674	0	26.6	1369900000	24	0.0510829	0.952845	-0.00364272	-0.148638	sp|P08651|NFIC_HUMAN;tr|S4R308|S4R308_HUMAN;tr|K7ESG9|K7ESG9_HUMAN;tr|K7EKH0|K7EKH0_HUMAN;tr|U3KPY9|U3KPY9_HUMAN;tr|K7EJB0|K7EJB0_HUMAN;tr|S4R3K4|S4R3K4_HUMAN;tr|A0A087WXP2|A0A087WXP2_HUMAN;tr|Q5W0Y9|Q5W0Y9_HUMAN;tr|B1AKN6|B1AKN6_HUMAN;tr|C9JWJ8|C9JWJ8_HUMAN;tr|A0A1B0GW37|A0A1B0GW37_HUMAN;tr|U3KQE8|U3KQE8_HUMAN;sp|O00712|NFIB_HUMAN;tr|A0A1B0GWJ4|A0A1B0GWJ4_HUMAN;tr|A0A0A0MRX8|A0A0A0MRX8_HUMAN;tr|…	sp|P08651|NFIC_HUMAN
11.1917	11.2024	11.198	11.1974	10.9586	10.9898	11.0116	10.9867	0.615597	-0.699941				+	LFQ intensity 12-5DDAB-70DSS-EPLGANPs-labelfree_LFQ intensity cell-label-free	57	57	54	89.9	89.9	88	53.651	0	323.31	601770000000	761	3.74924	0.000594872	0.210705	13.4237	sp|P08670|VIME_HUMAN;tr|B0YJC4|B0YJC4_HUMAN;tr|B0YJC5|B0YJC5_HUMAN;tr|A0A1B0GUA0|A0A1B0GUA0_HUMAN;tr|Q5JVS8|Q5JVS8_HUMAN;tr|A0A1B0GTT5|A0A1B0GTT5_HUMAN;tr|A0A1B0GVG8|A0A1B0GVG8_HUMAN;tr|H7C5W5|H7C5W5_HUMAN;sp|P41219|PERI_HUMAN;sp|P17661|DESM_HUMAN;tr|F8W835|F8W835_HUMAN;sp|P14136|GFAP_HUMAN;tr|B4DIR1|B4DIR1_HUMAN;tr|K7ELP4|K7ELP4_HUMAN;tr|K7EKH6|K7EKH6_HUMAN;tr|K7EJU1|K7EJU1_HUMAN;tr|K7EKH9|K7EKH…	sp|P08670|VIME_HUMAN;tr|B0YJC4|B0YJC4_HUMAN
9.32972	9.22037	9.28908	9.27972	9.31854	9.30856	9.344	9.3237	1.10657	0.146096						6	6	6	40	40	40	15.55	0	156.13	10262000000	57	0.583649	0.21066	-0.0439793	-1.30849	sp|P08708|RS17_HUMAN;tr|H0YN88|H0YN88_HUMAN;tr|A0A075B716|A0A075B716_HUMAN;tr|H0YN73|H0YN73_HUMAN;tr|H3BNC9|H3BNC9_HUMAN	sp|P08708|RS17_HUMAN;tr|H0YN88|H0YN88_HUMAN;tr|A0A075B716|A0A075B716_HUMAN;tr|H0YN73|H0YN73_HUMAN
8.81387	8.81553	8.86747	8.83229	8.62138	8.68836	8.70062	8.67012	0.68838	-0.538723				+	LFQ intensity 12-5DDAB-70DSS-EPLGANPs-labelfree_LFQ intensity cell-label-free	12	6	6	43.5	24.3	24.3	40.532	0	29.288	2773000000	30	2.23262	0.00784485	0.162171	5.35828	sp|P08754|GNAI3_HUMAN;sp|P11488|GNAT1_HUMAN;sp|P09471|GNAO_HUMAN;sp|P19087|GNAT2_HUMAN;sp|A8MTJ3|GNAT3_HUMAN;tr|H3BTM2|H3BTM2_HUMAN	sp|P08754|GNAI3_HUMAN
9.04957	9.05454	9.06993	9.05801	9.39019	9.39898	9.43816	9.40911	2.24441	1.16634				+	LFQ intensity 12-5DDAB-70DSS-EPLGANPs-labelfree_LFQ intensity cell-label-free	17	17	17	58.4	58.4	58.4	35.936	0	68.602	10384000000	72	4.59654	0	-0.351102	-21.9877	sp|P08758|ANXA5_HUMAN;tr|D6RBL5|D6RBL5_HUMAN;tr|D6RBE9|D6RBE9_HUMAN;tr|E9PHT9|E9PHT9_HUMAN;tr|D6RCN3|D6RCN3_HUMAN	sp|P08758|ANXA5_HUMAN;tr|D6RBL5|D6RBL5_HUMAN;tr|D6RBE9|D6RBE9_HUMAN
9.43257	9.44149	9.45545	9.44317	9.58566	9.61092	9.66196	9.61951	1.50086	0.585789				+	LFQ intensity 12-5DDAB-70DSS-EPLGANPs-labelfree_LFQ intensity cell-label-free	10	10	10	46.4	46.4	46.4	29.404	0	109.26	17491000000	61	2.77929	0.00351445	-0.17634	-7.5339	tr|C9J9K3|C9J9K3_HUMAN;sp|P08865|RSSA_HUMAN;tr|A0A0C4DG17|A0A0C4DG17_HUMAN;tr|F8WD59|F8WD59_HUMAN	tr|C9J9K3|C9J9K3_HUMAN;sp|P08865|RSSA_HUMAN;tr|A0A0C4DG17|A0A0C4DG17_HUMAN;tr|F8WD59|F8WD59_HUMAN
9.21801	9.22006	9.48907	9.30905	9.2647	9.26371	9.0144	9.18093	0.74454	-0.425579						5	5	5	22.8	22.8	22.8	23.138	0	29.411	9416700000	16	0.449632	0.317695	0.128112	1.04475	tr|F8W022|F8W022_HUMAN;tr|F8VWK8|F8VWK8_HUMAN;sp|P08962|CD63_HUMAN;tr|F8VNT9|F8VNT9_HUMAN;tr|F8VV56|F8VV56_HUMAN;tr|F8VX62|F8VX62_HUMAN	tr|F8W022|F8W022_HUMAN;tr|F8VWK8|F8VWK8_HUMAN;sp|P08962|CD63_HUMAN;tr|F8VNT9|F8VNT9_HUMAN;tr|F8VV56|F8VV56_HUMAN
8.17886	8.28773	8.24057	8.23572	8.16596	8.17595	8.09423	8.14538	0.812181	-0.300127						6	6	6	19.3	19.3	19.3	38.632	0	11.104	807010000	14	1.04287	0.0649941	0.090347	2.22012	sp|P09001|RM03_HUMAN;tr|H0Y9G6|H0Y9G6_HUMAN;tr|E7ETU7|E7ETU7_HUMAN;tr|D6RC14|D6RC14_HUMAN;tr|E9PF06|E9PF06_HUMAN;tr|D6RBQ5|D6RBQ5_HUMAN	sp|P09001|RM03_HUMAN;tr|H0Y9G6|H0Y9G6_HUMAN;tr|E7ETU7|E7ETU7_HUMAN;tr|D6RC14|D6RC14_HUMAN;tr|E9PF06|E9PF06_HUMAN
8.94407	8.94101	8.90875	8.93128	8.98369	8.96655	9.00753	8.98593	1.1341	0.181546						11	11	9	40.1	40.1	37.6	31.279	0	68.764	4695100000	76	1.5372	0.023489	-0.0546509	-3.3329	sp|P09012|SNRPA_HUMAN;tr|M0QZG7|M0QZG7_HUMAN;tr|M0R221|M0R221_HUMAN;tr|M0R2B8|M0R2B8_HUMAN;tr|M0R268|M0R268_HUMAN;tr|M0QXK2|M0QXK2_HUMAN;tr|M0R0G9|M0R0G9_HUMAN	sp|P09012|SNRPA_HUMAN;tr|M0QZG7|M0QZG7_HUMAN;tr|M0R221|M0R221_HUMAN;tr|M0R2B8|M0R2B8_HUMAN;tr|M0R268|M0R268_HUMAN;tr|M0QXK2|M0QXK2_HUMAN
8.35687	8.28076	8.02857	8.22207	8.60806	8.60678	8.71546	8.64343	2.63855	1.39974						5	5	5	15.6	15.6	15.6	30.752	0	20.582	1714200000	11	1.78956	0.015425	-0.421365	-3.99225	tr|A0A087WUF6|A0A087WUF6_HUMAN;sp|P09038|FGF2_HUMAN	tr|A0A087WUF6|A0A087WUF6_HUMAN;sp|P09038|FGF2_HUMAN
8.93086	8.98099	9.0117	8.97452	9.39596	9.4114	9.43761	9.41499	2.75722	1.46322				+	LFQ intensity 12-5DDAB-70DSS-EPLGANPs-labelfree_LFQ intensity cell-label-free	9	9	9	51.9	51.9	51.9	23.356	0	123.79	10091000000	33	4.11429	0	-0.440472	-16.6152	sp|P09211|GSTP1_HUMAN;tr|A8MX94|A8MX94_HUMAN;tr|A0A087X2E9|A0A087X2E9_HUMAN;tr|A0A087X243|A0A087X243_HUMAN	sp|P09211|GSTP1_HUMAN;tr|A8MX94|A8MX94_HUMAN
8.75581	8.86747	8.90411	8.84247	9.01414	9.01833	9.00843	9.01363	1.48309	0.568604						3	3	3	24.5	24.5	24.5	17.394	0	20.66	4522100000	19	1.7301	0.0168503	-0.171167	-3.83009	sp|P09234|RU1C_HUMAN;tr|A0A0A0MRR7|A0A0A0MRR7_HUMAN;tr|Q5TAL2|Q5TAL2_HUMAN	sp|P09234|RU1C_HUMAN;tr|A0A0A0MRR7|A0A0A0MRR7_HUMAN
9.5436	9.55368	9.57209	9.55646	9.78622	9.86726	9.83062	9.82803	1.86887	0.902164				+	LFQ intensity 12-5DDAB-70DSS-EPLGANPs-labelfree_LFQ intensity cell-label-free	10	10	10	71.9	71.9	71.9	14.716	0	152.87	27646000000	96	3.39851	0.00121212	-0.271578	-10.9192	sp|P09382|LEG1_HUMAN;tr|F8WEI7|F8WEI7_HUMAN	sp|P09382|LEG1_HUMAN
9.38026	9.41152	9.32127	9.37102	9.57004	9.67049	9.55872	9.59975	1.6933	0.759833				+	LFQ intensity 12-5DDAB-70DSS-EPLGANPs-labelfree_LFQ intensity cell-label-free	12	12	8	39.5	39.5	22.3	24.893	0	120.52	17645000000	84	2.1753	0.00836702	-0.228732	-5.16416	sp|P09429|HMGB1_HUMAN;tr|Q5T7C4|Q5T7C4_HUMAN;sp|B2RPK0|HGB1A_HUMAN	sp|P09429|HMGB1_HUMAN;tr|Q5T7C4|Q5T7C4_HUMAN;sp|B2RPK0|HGB1A_HUMAN
9.03846	9.08497	9.05038	9.05794	8.93797	8.9788	8.98242	8.9664	0.809956	-0.304085						7	7	7	21.8	21.8	21.8	27.076	0	18.831	4932100000	31	1.99561	0.0109076	0.0915384	4.59067	sp|P09496|CLCA_HUMAN;tr|C9J8P9|C9J8P9_HUMAN;tr|F8WF69|F8WF69_HUMAN	sp|P09496|CLCA_HUMAN;tr|C9J8P9|C9J8P9_HUMAN;tr|F8WF69|F8WF69_HUMAN
8.67129	8.6369	8.62958	8.64592	8.53607	8.53674	8.53533	8.53604	0.776462	-0.365013				+	LFQ intensity 12-5DDAB-70DSS-EPLGANPs-labelfree_LFQ intensity cell-label-free	5	5	5	18.8	18.8	18.8	25.19	0	7.889	1838600000	21	2.98654	0.00295571	0.10988	8.54089	sp|P09497|CLCB_HUMAN;tr|D6RJD1|D6RJD1_HUMAN;tr|H0Y9Q6|H0Y9Q6_HUMAN	sp|P09497|CLCB_HUMAN
7.94161	7.95571	7.88078	7.92603	8.08023	8.02473	8.08354	8.06283	1.37025	0.454443						8	8	8	27.4	27.4	27.4	33.552	0	17.811	534660000	20	1.99194	0.0111084	-0.136801	-4.5795	tr|Q6P452|Q6P452_HUMAN;sp|P09525|ANXA4_HUMAN;tr|B4E1S2|B4E1S2_HUMAN	tr|Q6P452|Q6P452_HUMAN;sp|P09525|ANXA4_HUMAN
8.54507	8.49779	8.49305	8.51197	8.62314	8.65144	8.68651	8.6537	1.38588	0.470804				+	LFQ intensity 12-5DDAB-70DSS-EPLGANPs-labelfree_LFQ intensity cell-label-free	12	12	12	25.4	25.4	25.4	47.578	0	22.828	2069200000	27	2.33789	0.00663035	-0.141726	-5.73005	sp|P09543|CN37_HUMAN;tr|K7ERC4|K7ERC4_HUMAN;tr|C9K0L8|C9K0L8_HUMAN;tr|K7ERZ0|K7ERZ0_HUMAN;tr|K7EN66|K7EN66_HUMAN	sp|P09543|CN37_HUMAN;tr|K7ERC4|K7ERC4_HUMAN;tr|C9K0L8|C9K0L8_HUMAN;tr|K7ERZ0|K7ERZ0_HUMAN
8.0923	8.11621	8.12369	8.11073	8.05649	8.0786	8.06863	8.06791	0.906095	-0.142266						5	5	5	21.9	21.9	21.9	32.818	0	15.103	574860000	11	1.69972	0.0175478	0.0428263	3.74893	sp|P09601|HMOX1_HUMAN;tr|B1AHA8|B1AHA8_HUMAN	sp|P09601|HMOX1_HUMAN;tr|B1AHA8|B1AHA8_HUMAN
9.15293	9.10343	9.10941	9.12192	9.1602	9.14977	9.12975	9.14658	1.05841	0.0818966						14	14	14	29.7	29.7	29.7	54.177	0	52.961	7104300000	68	0.615922	0.192807	-0.0246531	-1.37141	sp|P09622|DLDH_HUMAN;tr|E9PEX6|E9PEX6_HUMAN;tr|F8WDM5|F8WDM5_HUMAN;tr|F2Z2E3|F2Z2E3_HUMAN	sp|P09622|DLDH_HUMAN;tr|E9PEX6|E9PEX6_HUMAN
10.4159	10.4023	10.3722	10.3968	10.3709	10.3703	10.366	10.3691	0.938116	-0.0921614						23	22	11	60.5	58.1	32.5	38.746	0	323.31	122870000000	386	1.00255	0.0717141	0.0277443	2.13706	sp|P09651|ROA1_HUMAN;tr|F8W6I7|F8W6I7_HUMAN;tr|F8VZ49|F8VZ49_HUMAN;tr|F8VTQ5|F8VTQ5_HUMAN;sp|Q32P51|RA1L2_HUMAN;tr|F8W646|F8W646_HUMAN;tr|F8VYN5|F8VYN5_HUMAN	sp|P09651|ROA1_HUMAN;tr|F8W6I7|F8W6I7_HUMAN;tr|F8VZ49|F8VZ49_HUMAN;tr|F8VTQ5|F8VTQ5_HUMAN;sp|Q32P51|RA1L2_HUMAN
9.03023	8.99059	9.03463	9.01848	8.98985	9.05369	9.01034	9.01796	0.998796	-0.00173848						12	12	12	43.9	43.9	43.9	28.415	0	133.82	4855100000	68	0.00732996	1	0.000523567	0.0223173	sp|P09661|RU2A_HUMAN;tr|H0YMA0|H0YMA0_HUMAN;tr|H0YLR3|H0YLR3_HUMAN;tr|H0YKK0|H0YKK0_HUMAN	sp|P09661|RU2A_HUMAN;tr|H0YMA0|H0YMA0_HUMAN;tr|H0YLR3|H0YLR3_HUMAN;tr|H0YKK0|H0YKK0_HUMAN
8.85666	8.81188	8.83829	8.83561	8.72394	8.70152	8.71838	8.71461	0.75684	-0.401939				+	LFQ intensity 12-5DDAB-70DSS-EPLGANPs-labelfree_LFQ intensity cell-label-free	5	5	5	46.7	46.7	46.7	8.7813	0	6.2898	2998900000	26	2.93194	0.00329565	0.120996	8.26439	sp|P09669|COX6C_HUMAN	sp|P09669|COX6C_HUMAN
9.80577	9.794	9.77538	9.79172	9.8311	9.82066	9.8177	9.82315	1.07507	0.10443						55	55	55	58.5	58.5	58.5	113.08	0	323.31	33102000000	263	1.49459	0.0254457	-0.0314369	-3.22856	sp|P09874|PARP1_HUMAN;tr|Q5VX84|Q5VX84_HUMAN;tr|Q5VX85|Q5VX85_HUMAN	sp|P09874|PARP1_HUMAN
8.99412	8.9882	8.97004	8.98412	8.74661	8.77685	8.73645	8.75331	0.58774	-0.76675				+	LFQ intensity 12-5DDAB-70DSS-EPLGANPs-labelfree_LFQ intensity cell-label-free	18	18	18	40.7	40.7	40.7	54.632	0	91.62	3609100000	69	4.08502	0	0.230815	16.3343	sp|P09913|IFIT2_HUMAN;tr|A0A087X279|A0A087X279_HUMAN	sp|P09913|IFIT2_HUMAN;tr|A0A087X279|A0A087X279_HUMAN
8.00766	8.03084	7.98937	8.00929	7.92565	7.89862	7.91315	7.91247	0.800168	-0.321626				+	LFQ intensity 12-5DDAB-70DSS-EPLGANPs-labelfree_LFQ intensity cell-label-free	8	8	8	23.8	23.8	23.8	55.36	0	17.235	468980000	19	2.60287	0.00453156	0.0968188	6.76163	sp|P09914|IFIT1_HUMAN;sp|Q5T764|IFT1B_HUMAN	sp|P09914|IFIT1_HUMAN
8.59076	8.59171	8.6407	8.60772	8.55363	8.60081	8.53494	8.56313	0.902405	-0.148154						13	8	8	36.7	23.7	23.7	56.811	0	96.2	1938500000	23	0.805173	0.116428	0.0445989	1.74123	sp|P09923|PPBI_HUMAN	sp|P09923|PPBI_HUMAN
8.17866	8.22029	8.15177	8.18357	8.54563	8.54317	8.51968	8.53616	2.25211	1.17128				+	LFQ intensity 12-5DDAB-70DSS-EPLGANPs-labelfree_LFQ intensity cell-label-free	13	13	13	29.5	29.5	29.5	69.284	0	68.012	1406200000	35	4.08547	0	-0.352589	-16.3385	sp|P09960|LKHA4_HUMAN;tr|B4DEH5|B4DEH5_HUMAN	sp|P09960|LKHA4_HUMAN
NaN	7.86478	7.86334	7.86406	8.09632	8.15464	8.15902	8.13666	1.87328	0.90557				+	LFQ intensity 12-5DDAB-70DSS-EPLGANPs-labelfree_LFQ intensity cell-label-free	6	3	3	25.5	14	14	39.455	0	21.64	653600000	24	2.7275	0.00375824	-0.272604	-10.4458	sp|P09972|ALDOC_HUMAN;tr|C9J8F3|C9J8F3_HUMAN;tr|J3KSV6|J3KSV6_HUMAN;tr|J3QKP5|J3QKP5_HUMAN;tr|A8MVZ9|A8MVZ9_HUMAN;tr|J3QKK1|J3QKK1_HUMAN;tr|K7EKH5|K7EKH5_HUMAN	sp|P09972|ALDOC_HUMAN;tr|C9J8F3|C9J8F3_HUMAN;tr|J3KSV6|J3KSV6_HUMAN;tr|J3QKP5|J3QKP5_HUMAN;tr|A8MVZ9|A8MVZ9_HUMAN
9.44765	9.29164	9.33634	9.35854	9.29864	9.31336	9.32582	9.31261	0.899629	-0.152598						5	3	3	35.2	22.7	22.7	13.509	0	9.5634	10664000000	30	0.41549	0.351217	0.0459366	0.976388	sp|Q71UI9|H2AV_HUMAN;sp|P0C0S5|H2AZ_HUMAN;tr|C9J0D1|C9J0D1_HUMAN;tr|C9J386|C9J386_HUMAN	sp|Q71UI9|H2AV_HUMAN;sp|P0C0S5|H2AZ_HUMAN;tr|C9J0D1|C9J0D1_HUMAN
10.929	10.9336	10.9824	10.9483	10.7685	10.8039	10.8094	10.7939	0.70089	-0.51274				+	LFQ intensity 12-5DDAB-70DSS-EPLGANPs-labelfree_LFQ intensity cell-label-free	12	12	0	54.7	54.7	0	13.906	0	126.72	359300000000	163	2.71002	0.00372414	0.154353	7.22188	sp|Q96KK5|H2A1H_HUMAN;sp|Q6FI13|H2A2A_HUMAN;sp|P0C0S8|H2A1_HUMAN;sp|Q99878|H2A1J_HUMAN;sp|Q16777|H2A2C_HUMAN;sp|Q93077|H2A1C_HUMAN;sp|Q9BTM1|H2AJ_HUMAN	sp|Q96KK5|H2A1H_HUMAN;sp|Q6FI13|H2A2A_HUMAN;sp|P0C0S8|H2A1_HUMAN;sp|Q99878|H2A1J_HUMAN;sp|Q16777|H2A2C_HUMAN;sp|Q93077|H2A1C_HUMAN;sp|Q9BTM1|H2AJ_HUMAN
NaN	7.75727	7.86673	7.812	7.7088	7.67391	NaN	7.69136	0.757461	-0.400757						3	3	3	46.2	46.2	46.2	10.351	0	7.5981	214830000	7	0.768185	0.127799	0.12064	2.10012	sp|P0DJ93|SIM13_HUMAN	sp|P0DJ93|SIM13_HUMAN
10.2831	10.2655	10.2777	10.2755	10.2782	10.2721	10.3105	10.2869	1.02671	0.038025						38	32	15	64.3	59.8	33.5	70.051	0	323.31	96018000000	274	0.367803	0.417154	-0.0114466	-0.879608	sp|P0DMV9|HS71B_HUMAN;sp|P0DMV8|HS71A_HUMAN;tr|A0A0G2JIW1|A0A0G2JIW1_HUMAN;tr|V9GZ37|V9GZ37_HUMAN	sp|P0DMV9|HS71B_HUMAN;sp|P0DMV8|HS71A_HUMAN;tr|A0A0G2JIW1|A0A0G2JIW1_HUMAN;tr|V9GZ37|V9GZ37_HUMAN
9.06183	9.0936	9.09937	9.08493	9.05949	9.0703	9.06123	9.06367	0.952221	-0.0706319						8	8	8	33.3	33.3	33.3	27.872	0	101.61	5764900000	41	0.810165	0.115751	0.0212622	1.75107	sp|Q01081|U2AF1_HUMAN;sp|P0DN76|U2AF5_HUMAN;sp|Q8WU68|U2AF4_HUMAN;tr|A0A1B0GW87|A0A1B0GW87_HUMAN;tr|M0QYK5|M0QYK5_HUMAN;tr|M0R2N4|M0R2N4_HUMAN;tr|K7EJH3|K7EJH3_HUMAN;tr|K7EJM7|K7EJM7_HUMAN	sp|Q01081|U2AF1_HUMAN;sp|P0DN76|U2AF5_HUMAN;sp|Q8WU68|U2AF4_HUMAN
7.73315	7.60637	7.61646	7.65199	7.97149	7.95348	7.7722	7.89906	1.76629	0.820724						3	3	3	5.6	5.6	5.6	60.586	0	24.474	342880000	8	1.51201	0.0247718	-0.247063	-3.271	sp|P35520|CBS_HUMAN;sp|P0DN79|CBSL_HUMAN;tr|H7C2H4|H7C2H4_HUMAN;tr|H7C1W6|H7C1W6_HUMAN;tr|H7C2W0|H7C2W0_HUMAN;tr|C9JMA6|C9JMA6_HUMAN	sp|P35520|CBS_HUMAN;sp|P0DN79|CBSL_HUMAN;tr|H7C2H4|H7C2H4_HUMAN
7.80549	7.83774	7.83696	7.82673	8.16334	8.08138	7.91302	8.05258	1.68211	0.750274						7	7	7	17.5	17.5	17.5	60.67	0	23.144	519490000	13	1.41306	0.0290246	-0.225855	-3.03393	sp|P10155|RO60_HUMAN;tr|D6RDN1|D6RDN1_HUMAN;tr|D6RE09|D6RE09_HUMAN;tr|H0Y9N5|H0Y9N5_HUMAN	sp|P10155|RO60_HUMAN
10.5811	10.5846	10.5879	10.5845	10.3783	10.4173	10.459	10.4182	0.681815	-0.552547				+	LFQ intensity 12-5DDAB-70DSS-EPLGANPs-labelfree_LFQ intensity cell-label-free	35	35	13	64.4	64.4	20.1	21.865	0	148.47	151280000000	189	2.6846	0.00362544	0.166331	7.11029	sp|P10412|H14_HUMAN;sp|P22492|H1T_HUMAN	sp|P10412|H14_HUMAN
8.99653	8.95258	8.92962	8.95958	8.99902	9.02608	9.06438	9.02983	1.17557	0.233367						10	10	10	15.6	15.6	15.6	68.996	0	57.246	5149800000	38	1.20953	0.0433895	-0.0702499	-2.57387	sp|P10515|ODP2_HUMAN;tr|H0YDD4|H0YDD4_HUMAN;tr|E9PEJ4|E9PEJ4_HUMAN	sp|P10515|ODP2_HUMAN;tr|H0YDD4|H0YDD4_HUMAN;tr|E9PEJ4|E9PEJ4_HUMAN
8.16101	8.16065	8.13415	8.15193	8.00911	8.01574	7.98718	8.00401	0.711339	-0.491392				+	LFQ intensity 12-5DDAB-70DSS-EPLGANPs-labelfree_LFQ intensity cell-label-free	12	12	11	11.4	11.4	10.7	174.84	0	31.356	621130000	33	3.54945	0.00141732	0.147924	11.9368	tr|H0Y6Z7|H0Y6Z7_HUMAN;sp|P10586|PTPRF_HUMAN;tr|H0Y4H1|H0Y4H1_HUMAN;tr|H0Y7Z9|H0Y7Z9_HUMAN;tr|H0Y380|H0Y380_HUMAN	tr|H0Y6Z7|H0Y6Z7_HUMAN;sp|P10586|PTPRF_HUMAN;tr|H0Y4H1|H0Y4H1_HUMAN;tr|H0Y7Z9|H0Y7Z9_HUMAN;tr|H0Y380|H0Y380_HUMAN
9.37938	9.3965	9.39834	9.3914	9.43533	9.43347	9.47836	9.44905	1.14196	0.19151						7	7	7	62.9	62.9	62.9	11.737	0	24.314	13675000000	42	1.65647	0.0189744	-0.0576502	-3.63531	sp|P10599|THIO_HUMAN	sp|P10599|THIO_HUMAN
8.88442	8.83264	8.87541	8.86416	9.13761	9.17803	9.17736	9.16433	1.99607	0.99716				+	LFQ intensity 12-5DDAB-70DSS-EPLGANPs-labelfree_LFQ intensity cell-label-free	7	7	7	50.4	50.4	50.4	13.696	0	17.872	5989100000	34	3.87089	0	-0.300175	-14.4148	sp|P10606|COX5B_HUMAN	sp|P10606|COX5B_HUMAN
NaN	NaN	7.64359	7.64359	7.80171	7.7128	7.81513	7.77655	1.35818	0.441677						3	3	3	7.7	7.7	7.7	54.465	0	17.905	248670000	10	0	1	-0.132958	0	sp|P10619|PPGB_HUMAN;tr|X6R5C5|X6R5C5_HUMAN;tr|X6R8A1|X6R8A1_HUMAN;tr|Q5JZH0|Q5JZH0_HUMAN	sp|P10619|PPGB_HUMAN;tr|X6R5C5|X6R5C5_HUMAN;tr|X6R8A1|X6R8A1_HUMAN
9.13004	9.10833	9.14795	9.12878	9.07398	9.12189	9.08526	9.09371	0.922424	-0.116498						5	5	5	30.3	30.3	30.3	17.598	0	81.388	6539400000	51	0.885629	0.0967436	0.0350695	1.90074	sp|P10620|MGST1_HUMAN;tr|F5H7F6|F5H7F6_HUMAN;tr|F5H6X2|F5H6X2_HUMAN;tr|F5GX73|F5GX73_HUMAN;tr|F5H613|F5H613_HUMAN;tr|F5H760|F5H760_HUMAN	sp|P10620|MGST1_HUMAN;tr|F5H7F6|F5H7F6_HUMAN;tr|F5H6X2|F5H6X2_HUMAN
8.50357	8.5298	8.53807	8.52382	8.39017	8.41522	8.43353	8.41298	0.77475	-0.368198				+	LFQ intensity 12-5DDAB-70DSS-EPLGANPs-labelfree_LFQ intensity cell-label-free	9	9	9	24.4	24.4	24.4	42.981	0	34.827	1499700000	30	2.61096	0.00457718	0.110839	6.79546	sp|P10644|KAP0_HUMAN;tr|K7EIE5|K7EIE5_HUMAN;tr|K7EID3|K7EID3_HUMAN;tr|K7EJ40|K7EJ40_HUMAN;tr|K7EK41|K7EK41_HUMAN;tr|K7EPB2|K7EPB2_HUMAN;tr|K7EPR5|K7EPR5_HUMAN;tr|K7EQK3|K7EQK3_HUMAN;tr|K7EMU2|K7EMU2_HUMAN;tr|X6RAV4|X6RAV4_HUMAN;tr|K7EMZ6|K7EMZ6_HUMAN;tr|K7EM13|K7EM13_HUMAN	sp|P10644|KAP0_HUMAN;tr|K7EIE5|K7EIE5_HUMAN;tr|K7EID3|K7EID3_HUMAN;tr|K7EJ40|K7EJ40_HUMAN;tr|K7EK41|K7EK41_HUMAN;tr|K7EPB2|K7EPB2_HUMAN
10.7891	10.8276	10.8372	10.818	10.8005	10.827	10.8454	10.8243	1.01461	0.0209281						56	56	56	87.4	87.4	87.4	61.054	0	323.31	325400000000	674	0.116724	0.858804	-0.0063022	-0.320945	sp|P10809|CH60_HUMAN;tr|E7EXB4|E7EXB4_HUMAN;tr|E7ESH4|E7ESH4_HUMAN;tr|C9JL25|C9JL25_HUMAN;tr|C9JCQ4|C9JCQ4_HUMAN;tr|C9JL19|C9JL19_HUMAN;tr|C9J0S9|C9J0S9_HUMAN	sp|P10809|CH60_HUMAN
10.714	10.7142	10.7202	10.7161	10.6291	10.6332	10.6944	10.6522	0.863184	-0.21226						47	45	45	62.8	61.8	61.8	72.332	0	323.31	236700000000	475	1.40474	0.0294398	0.0638962	3.01443	sp|P11021|GRP78_HUMAN	sp|P11021|GRP78_HUMAN
8.44841	8.51972	8.53424	8.50079	8.45864	8.47592	8.48728	8.47395	0.940054	-0.0891849						20	20	20	17.7	17.7	17.7	177.6	0	55.34	1675000000	65	0.410207	0.357517	0.0268472	0.965747	sp|P11047|LAMC1_HUMAN;tr|R4GNC7|R4GNC7_HUMAN	sp|P11047|LAMC1_HUMAN
8.16489	8.09447	8.18957	8.14964	8.11277	8.07317	8.12512	8.10369	0.899588	-0.152664						8	8	8	18	18	18	48.344	0	14.753	670690000	23	0.637419	0.181656	0.0459566	1.41329	sp|P11117|PPAL_HUMAN;tr|B7Z7D2|B7Z7D2_HUMAN;tr|E9PQY3|E9PQY3_HUMAN;tr|E9PHY0|E9PHY0_HUMAN;tr|E9PP23|E9PP23_HUMAN;tr|E9PKW9|E9PKW9_HUMAN;tr|E9PQW9|E9PQW9_HUMAN;tr|B7Z6U3|B7Z6U3_HUMAN	sp|P11117|PPAL_HUMAN;tr|B7Z7D2|B7Z7D2_HUMAN;tr|E9PQY3|E9PQY3_HUMAN;tr|E9PHY0|E9PHY0_HUMAN;tr|E9PP23|E9PP23_HUMAN
10.5936	10.5847	10.6062	10.5948	10.6017	10.616	10.6222	10.6133	1.04342	0.0613228						50	49	28	67.3	67.3	41.3	70.897	0	323.31	201070000000	459	0.996607	0.0725327	-0.0184631	-2.1249	sp|P11142|HSP7C_HUMAN;tr|E9PKE3|E9PKE3_HUMAN;tr|E9PNE6|E9PNE6_HUMAN;tr|A8K7Q2|A8K7Q2_HUMAN;tr|E9PN89|E9PN89_HUMAN;tr|E9PS65|E9PS65_HUMAN;tr|E9PLF4|E9PLF4_HUMAN;sp|P54652|HSP72_HUMAN;tr|E9PQQ4|E9PQQ4_HUMAN;tr|E9PQK7|E9PQK7_HUMAN;tr|E9PM13|E9PM13_HUMAN;tr|E9PPY6|E9PPY6_HUMAN;tr|E9PI65|E9PI65_HUMAN;tr|E9PN25|E9PN25_HUMAN	sp|P11142|HSP7C_HUMAN;tr|E9PKE3|E9PKE3_HUMAN;tr|E9PNE6|E9PNE6_HUMAN;tr|A8K7Q2|A8K7Q2_HUMAN
8.67801	8.7106	8.71318	8.7006	8.64784	8.66696	8.6874	8.6674	0.926414	-0.11027						5	5	5	9.6	9.6	9.6	54.083	0	73.251	2375700000	22	0.966869	0.0781142	0.0331945	2.06428	sp|P11166|GTR1_HUMAN	sp|P11166|GTR1_HUMAN
8.31131	8.17676	8.21969	8.23592	8.25268	8.24932	8.25368	8.25189	1.03747	0.0530689						2	2	2	5.2	5.2	5.2	53.924	0	13.139	906100000	11	0.149978	0.806584	-0.0159753	-0.402378	sp|P11169|GTR3_HUMAN;sp|Q8TDB8|GTR14_HUMAN	sp|P11169|GTR3_HUMAN;sp|Q8TDB8|GTR14_HUMAN
7.6905	7.6556	7.69653	7.68088	NaN	7.59092	7.64018	7.61555	0.860351	-0.217003						4	4	4	6.4	6.4	6.4	69.889	0	3.7036	218560000	5	1.11301	0.0543291	0.0653246	2.64855	tr|Q4VB86|Q4VB86_HUMAN;sp|P11171|41_HUMAN;tr|A0A1B0GWG0|A0A1B0GWG0_HUMAN	tr|Q4VB86|Q4VB86_HUMAN;sp|P11171|41_HUMAN;tr|A0A1B0GWG0|A0A1B0GWG0_HUMAN
7.54477	7.86626	7.69011	7.70038	7.1502	NaN	7.63498	7.39259	0.49228	-1.02245						4	4	4	8.3	8.3	8.3	52.221	0	4.8094	162370000	7	0.600472	0.201111	0.307788	1.41914	sp|P11172|UMPS_HUMAN;tr|E9PFD2|E9PFD2_HUMAN	sp|P11172|UMPS_HUMAN;tr|E9PFD2|E9PFD2_HUMAN
9.18059	9.18038	9.2188	9.19326	9.13175	9.13846	9.16714	9.14578	0.896451	-0.157703						8	8	8	28.1	28.1	28.1	39.233	0	78.275	7256400000	52	1.32584	0.035353	0.047473	2.83252	sp|P11177|ODPB_HUMAN;tr|C9J634|C9J634_HUMAN;tr|F8WF02|F8WF02_HUMAN	sp|P11177|ODPB_HUMAN;tr|C9J634|C9J634_HUMAN;tr|F8WF02|F8WF02_HUMAN
7.44768	7.54562	7.45119	7.4815	7.77327	7.71545	7.78341	7.75738	1.88747	0.916455				+	LFQ intensity 12-5DDAB-70DSS-EPLGANPs-labelfree_LFQ intensity cell-label-free	7	3	3	10.7	6.4	6.4	96.695	0	8.8278	229150000	7	2.70025	0.00369065	-0.27588	-7.1788	sp|P11216|PYGB_HUMAN;sp|P11217|PYGM_HUMAN;tr|H0Y4Z6|H0Y4Z6_HUMAN	sp|P11216|PYGB_HUMAN;sp|P11217|PYGM_HUMAN;tr|H0Y4Z6|H0Y4Z6_HUMAN
8.91349	8.88317	8.92181	8.90616	8.83048	8.89068	8.90299	8.87472	0.930165	-0.104441						7	7	7	31.6	31.6	31.6	23.567	0	24.513	3687400000	27	0.550183	0.233909	0.0314401	1.24309	sp|P11233|RALA_HUMAN;tr|H7C3P7|H7C3P7_HUMAN;tr|C9JPE8|C9JPE8_HUMAN;sp|P11234|RALB_HUMAN;tr|F8WEQ6|F8WEQ6_HUMAN;tr|C9JYR1|C9JYR1_HUMAN;tr|C9J6B1|C9J6B1_HUMAN;tr|C9JQB3|C9JQB3_HUMAN	sp|P11233|RALA_HUMAN;tr|H7C3P7|H7C3P7_HUMAN
9.47802	9.51215	9.48696	9.49237	9.47808	9.54963	9.56482	9.53084	1.09261	0.127784						7	7	7	16.1	16.1	16.1	44.882	0	58.398	16471000000	44	0.601632	0.200676	-0.0384671	-1.34356	sp|P11279|LAMP1_HUMAN	sp|P11279|LAMP1_HUMAN
8.81807	8.82365	8.85057	8.83076	8.71011	8.76195	8.74695	8.73967	0.810791	-0.302598				+	LFQ intensity 12-5DDAB-70DSS-EPLGANPs-labelfree_LFQ intensity cell-label-free	9	9	9	23.8	23.8	23.8	46.588	0	52.271	3084700000	40	2.11179	0.00985635	0.0910908	4.95556	sp|P11310|ACADM_HUMAN;tr|Q5T4U5|Q5T4U5_HUMAN;tr|B7Z9I1|B7Z9I1_HUMAN;tr|E9PJM9|E9PJM9_HUMAN;tr|E9PRX4|E9PRX4_HUMAN;tr|H0YDT5|H0YDT5_HUMAN	sp|P11310|ACADM_HUMAN;tr|Q5T4U5|Q5T4U5_HUMAN;tr|B7Z9I1|B7Z9I1_HUMAN
9.46144	9.45171	9.4468	9.45332	9.43992	9.42823	9.44447	9.43754	0.964323	-0.0524123						31	31	31	40.4	40.4	40.4	90.725	0	97.45	13931000000	179	1.14662	0.0502931	0.0157779	2.4382	sp|P11387|TOP1_HUMAN;sp|Q969P6|TOP1M_HUMAN;tr|E5RIC7|E5RIC7_HUMAN;tr|E5RJ95|E5RJ95_HUMAN;tr|E5RFS0|E5RFS0_HUMAN;tr|E5RJ33|E5RJ33_HUMAN;tr|H0YBR3|H0YBR3_HUMAN;tr|H0YAR3|H0YAR3_HUMAN;tr|H0YC03|H0YC03_HUMAN;tr|E5RGE7|E5RGE7_HUMAN;tr|E5RGR4|E5RGR4_HUMAN;tr|E5RFE3|E5RFE3_HUMAN;tr|E5RGR2|E5RGR2_HUMAN	sp|P11387|TOP1_HUMAN
9.16412	9.17788	9.16367	9.16855	9.10934	9.08189	9.1115	9.10091	0.855765	-0.224714				+	LFQ intensity 12-5DDAB-70DSS-EPLGANPs-labelfree_LFQ intensity cell-label-free	41	41	26	29.1	29.1	20.2	174.38	0	108.3	6858300000	147	2.50773	0.00508271	0.0676457	6.37452	sp|P11388|TOP2A_HUMAN;tr|J3KTB7|J3KTB7_HUMAN	sp|P11388|TOP2A_HUMAN
8.18551	8.1858	8.11361	8.16164	8.23774	8.24269	8.24381	8.24141	1.20164	0.265003						11	11	11	19.4	19.4	19.4	59.256	0	20.77	830510000	34	1.52865	0.0238032	-0.0797739	-3.31183	sp|P11413|G6PD_HUMAN;tr|E7EUI8|E7EUI8_HUMAN;tr|E7EM57|E7EM57_HUMAN;tr|E9PD92|E9PD92_HUMAN	sp|P11413|G6PD_HUMAN;tr|E7EUI8|E7EUI8_HUMAN;tr|E7EM57|E7EM57_HUMAN;tr|E9PD92|E9PD92_HUMAN
8.98743	8.94843	8.93226	8.95604	8.90498	8.89147	8.88068	8.89237	0.863638	-0.211502						26	26	26	26.9	26.9	26.9	129.63	0	120.52	4255100000	79	1.63231	0.0197474	0.0636683	3.57276	sp|P11498|PYC_HUMAN;tr|E9PRE7|E9PRE7_HUMAN;tr|E9PS68|E9PS68_HUMAN	sp|P11498|PYC_HUMAN;tr|E9PRE7|E9PRE7_HUMAN
8.09272	8.0182	8.00835	8.03976	7.949	8.02032	7.99937	7.98956	0.890856	-0.166736						7	5	5	2.3	1.8	1.8	426.09	0	13.352	509210000	21	0.669303	0.16578	0.0501925	1.47538	tr|A0A087WV90|A0A087WV90_HUMAN;tr|E9PDN5|E9PDN5_HUMAN;tr|A0A087WTU7|A0A087WTU7_HUMAN;tr|A0A075B6G3|A0A075B6G3_HUMAN;sp|P11532|DMD_HUMAN;tr|E7EQR9|E7EQR9_HUMAN;tr|E7EQS5|E7EQS5_HUMAN;tr|F8VX32|F8VX32_HUMAN;tr|E7ESB2|E7ESB2_HUMAN;tr|H0Y304|H0Y304_HUMAN;tr|F5GZY3|F5GZY3_HUMAN;tr|H0Y3E8|H0Y3E8_HUMAN	tr|A0A087WV90|A0A087WV90_HUMAN;tr|E9PDN5|E9PDN5_HUMAN;tr|A0A087WTU7|A0A087WTU7_HUMAN;tr|A0A075B6G3|A0A075B6G3_HUMAN;sp|P11532|DMD_HUMAN;tr|E7EQR9|E7EQR9_HUMAN;tr|E7EQS5|E7EQS5_HUMAN;tr|F8VX32|F8VX32_HUMAN;tr|E7ESB2|E7ESB2_HUMAN;tr|H0Y304|H0Y304_HUMAN;tr|F5GZY3|F5GZY3_HUMAN
9.19016	9.19232	9.16498	9.18249	9.35007	9.36845	9.36979	9.36277	1.51456	0.598902				+	LFQ intensity 12-5DDAB-70DSS-EPLGANPs-labelfree_LFQ intensity cell-label-free	37	37	36	45.2	45.2	44.5	101.56	0	118.24	10361000000	125	4.11611	0	-0.180287	-16.6329	sp|P11586|C1TC_HUMAN;tr|F5H2F4|F5H2F4_HUMAN;tr|V9GYY3|V9GYY3_HUMAN	sp|P11586|C1TC_HUMAN;tr|F5H2F4|F5H2F4_HUMAN
9.15637	9.18059	9.18176	9.1729	9.13564	9.14255	9.13043	9.13621	0.918972	-0.121907						44	44	44	23.7	23.7	23.7	274.37	0	166.01	7133800000	152	1.8221	0.0149718	0.0366977	4.0829	sp|P11717|MPRI_HUMAN;tr|S4R328|S4R328_HUMAN	sp|P11717|MPRI_HUMAN
8.08607	8.12431	8.15694	8.12244	8.38794	8.43406	8.50188	8.44129	2.08378	1.0592				+	LFQ intensity 12-5DDAB-70DSS-EPLGANPs-labelfree_LFQ intensity cell-label-free	8	8	8	31	31	31	39.724	0	27.196	1060800000	21	2.9177	0.0032743	-0.318851	-8.19367	sp|P11766|ADHX_HUMAN;tr|H0YAG8|H0YAG8_HUMAN;tr|D6RFE4|D6RFE4_HUMAN;tr|D6RAY0|D6RAY0_HUMAN;tr|D6R9G2|D6R9G2_HUMAN	sp|P11766|ADHX_HUMAN;tr|H0YAG8|H0YAG8_HUMAN
9.55156	9.5285	9.50817	9.52941	9.62058	9.65811	9.62782	9.6355	1.27671	0.352431				+	LFQ intensity 12-5DDAB-70DSS-EPLGANPs-labelfree_LFQ intensity cell-label-free	31	31	20	51.1	51.1	33.2	70.67	0	262.69	19654000000	187	2.47308	0.00560117	-0.106092	-6.23832	sp|P11940|PABP1_HUMAN;tr|E7EQV3|E7EQV3_HUMAN;tr|A0A087WTT1|A0A087WTT1_HUMAN;tr|E7ERJ7|E7ERJ7_HUMAN;tr|H0YAR2|H0YAR2_HUMAN;sp|Q9H361|PABP3_HUMAN;tr|H0YBN4|H0YBN4_HUMAN;tr|H0YAP2|H0YAP2_HUMAN;tr|H0YB86|H0YB86_HUMAN;tr|H0YAS6|H0YAS6_HUMAN;tr|H0YB75|H0YB75_HUMAN;sp|Q4VXU2|PAP1L_HUMAN;tr|E5RGH3|E5RGH3_HUMAN;tr|H0YAS7|H0YAS7_HUMAN;tr|E5RH24|E5RH24_HUMAN;tr|E5RJB9|E5RJB9_HUMAN;tr|H0YC10|H0YC10_HUMAN;tr|…	sp|P11940|PABP1_HUMAN;tr|E7EQV3|E7EQV3_HUMAN;tr|A0A087WTT1|A0A087WTT1_HUMAN;tr|E7ERJ7|E7ERJ7_HUMAN;tr|H0YAR2|H0YAR2_HUMAN;sp|Q9H361|PABP3_HUMAN
9.09388	9.1013	9.09388	9.09635	9.47632	9.54497	9.53073	9.51734	2.63627	1.3985				+	LFQ intensity 12-5DDAB-70DSS-EPLGANPs-labelfree_LFQ intensity cell-label-free	10	10	10	40.6	40.6	40.6	28.768	0	57.958	12595000000	49	4.4321	0	-0.420989	-19.9876	sp|P12004|PCNA_HUMAN	sp|P12004|PCNA_HUMAN
NaN	7.70556	NaN	7.70556	NaN	8.15381	NaN	8.15381	2.80706	1.48906						1	1	1	16.5	16.5	16.5	12.155	0	8.6858	499720000	3	0	1	-0.448251	0	sp|P12074|CX6A1_HUMAN;tr|H0YIV9|H0YIV9_HUMAN	sp|P12074|CX6A1_HUMAN;tr|H0YIV9|H0YIV9_HUMAN
8.37814	8.28995	8.39625	8.35478	8.25195	8.24692	8.27593	8.25827	0.800733	-0.320607						20	4	4	58.4	15.1	15.1	33.064	0	11.321	1035400000	18	1.32725	0.0353172	0.0965122	2.83573	sp|P12235|ADT1_HUMAN;tr|V9GYG0|V9GYG0_HUMAN	sp|P12235|ADT1_HUMAN;tr|V9GYG0|V9GYG0_HUMAN
10.2658	10.3141	10.3217	10.3005	10.2494	10.2914	10.3	10.2803	0.954333	-0.0674351						24	24	7	70.5	70.5	30.2	32.866	0	291.94	95754000000	178	0.360981	0.427155	0.0203009	0.865616	sp|P12236|ADT3_HUMAN	sp|P12236|ADT3_HUMAN
9.33397	9.32631	9.32738	9.32922	9.66784	9.67946	9.6703	9.67253	2.20449	1.14045				+	LFQ intensity 12-5DDAB-70DSS-EPLGANPs-labelfree_LFQ intensity cell-label-free	20	20	18	43.8	43.8	40.9	55.804	0	120.27	18158000000	110	6.84362	0	-0.343309	-80.4138	sp|P12268|IMDH2_HUMAN;tr|H0Y4R1|H0Y4R1_HUMAN;tr|E7ETK5|E7ETK5_HUMAN	sp|P12268|IMDH2_HUMAN;tr|H0Y4R1|H0Y4R1_HUMAN
9.71714	9.72523	9.70225	9.71487	9.62457	9.63064	9.62655	9.62725	0.817301	-0.291061				+	LFQ intensity 12-5DDAB-70DSS-EPLGANPs-labelfree_LFQ intensity cell-label-free	91	91	91	41.2	41.2	41.2	267.29	0	323.31	23016000000	335	3.63933	0.00106667	0.0876182	12.585	sp|P12270|TPR_HUMAN;tr|Q5SWX9|Q5SWX9_HUMAN	sp|P12270|TPR_HUMAN
9.03759	9.10968	9.12564	9.09097	9.23734	9.26319	9.26893	9.25649	1.46392	0.549832				+	LFQ intensity 12-5DDAB-70DSS-EPLGANPs-labelfree_LFQ intensity cell-label-free	14	14	14	48.8	48.8	48.8	42.644	0	168.81	7877900000	63	2.3439	0.00653927	-0.165516	-5.75188	sp|P12277|KCRB_HUMAN;tr|H0YJG0|H0YJG0_HUMAN;tr|G3V4N7|G3V4N7_HUMAN;tr|G3V461|G3V461_HUMAN;sp|P06732|KCRM_HUMAN	sp|P12277|KCRB_HUMAN;tr|H0YJG0|H0YJG0_HUMAN
8.68486	8.67815	8.69498	8.686	8.9453	8.96539	8.94779	8.95283	1.84854	0.886387				+	LFQ intensity 12-5DDAB-70DSS-EPLGANPs-labelfree_LFQ intensity cell-label-free	11	11	11	37.5	37.5	37.5	36.375	0	46.041	3627800000	29	5.31817	0	-0.266829	-33.3757	sp|P12429|ANXA3_HUMAN;tr|D6RA82|D6RA82_HUMAN;tr|D6RFG5|D6RFG5_HUMAN;tr|D6RCA8|D6RCA8_HUMAN;tr|D6RAZ8|D6RAZ8_HUMAN;tr|D6RFJ9|D6RFJ9_HUMAN	sp|P12429|ANXA3_HUMAN;tr|D6RA82|D6RA82_HUMAN;tr|D6RFG5|D6RFG5_HUMAN
9.63326	9.61366	9.62984	9.62559	9.53962	9.57115	9.54454	9.55177	0.84369	-0.245215				+	LFQ intensity 12-5DDAB-70DSS-EPLGANPs-labelfree_LFQ intensity cell-label-free	52	32	28	61.8	41.8	39.2	103.06	0	227.57	18959000000	186	2.51768	0.0051446	0.0738169	6.41409	sp|P12814|ACTN1_HUMAN;tr|H9KV75|H9KV75_HUMAN;tr|G3V2N5|G3V2N5_HUMAN;tr|G3V2W4|G3V2W4_HUMAN;tr|H7C5W8|H7C5W8_HUMAN;tr|H0YJW3|H0YJW3_HUMAN;tr|H0YJ11|H0YJ11_HUMAN;tr|G3V2X9|G3V2X9_HUMAN;tr|G3V5M4|G3V5M4_HUMAN;tr|G3V2E8|G3V2E8_HUMAN;tr|G3V380|G3V380_HUMAN	sp|P12814|ACTN1_HUMAN;tr|H9KV75|H9KV75_HUMAN
7.80515	7.62472	7.62529	7.68505	7.92565	7.95102	7.89564	7.9241	1.73402	0.794118						5	5	5	15.2	15.2	15.2	54.548	0	17.409	381380000	12	1.73628	0.0166199	-0.239053	-3.84675	sp|P12955|PEPD_HUMAN;tr|V9GYE4|V9GYE4_HUMAN;tr|V9GY89|V9GY89_HUMAN;tr|K7ES25|K7ES25_HUMAN	sp|P12955|PEPD_HUMAN
9.97132	9.97196	9.96826	9.97051	9.99977	10.0242	10.0351	10.0197	1.11997	0.163462						37	37	37	64.8	64.8	64.8	64.283	0	285.18	49854000000	262	2.02371	0.0107979	-0.0492067	-4.67703	tr|B1AHC9|B1AHC9_HUMAN;sp|P12956|XRCC6_HUMAN	tr|B1AHC9|B1AHC9_HUMAN;sp|P12956|XRCC6_HUMAN
9.89473	9.87937	9.86307	9.87906	9.95429	9.96723	9.94679	9.9561	1.19411	0.255932				+	LFQ intensity 12-5DDAB-70DSS-EPLGANPs-labelfree_LFQ intensity cell-label-free	32	32	32	55.7	55.7	55.7	82.704	0	323.31	40851000000	238	2.6723	0.0036	-0.0770435	-7.05681	sp|P13010|XRCC5_HUMAN;tr|C9JZ81|C9JZ81_HUMAN;tr|H7C0H9|H7C0H9_HUMAN	sp|P13010|XRCC5_HUMAN
9.18684	9.19382	9.15734	9.17933	9.36912	9.32693	9.29491	9.33032	1.41575	0.501567				+	LFQ intensity 12-5DDAB-70DSS-EPLGANPs-labelfree_LFQ intensity cell-label-free	12	12	12	53.8	53.8	53.8	19.576	0	42.701	9384600000	68	2.47156	0.0055848	-0.150987	-6.23238	sp|P13073|COX41_HUMAN;tr|H3BPG0|H3BPG0_HUMAN;tr|H3BN72|H3BN72_HUMAN;tr|H3BNV9|H3BNV9_HUMAN;tr|Q86WV2|Q86WV2_HUMAN;tr|H3BNI5|H3BNI5_HUMAN	sp|P13073|COX41_HUMAN;tr|H3BPG0|H3BPG0_HUMAN;tr|H3BN72|H3BN72_HUMAN;tr|H3BNV9|H3BNV9_HUMAN;tr|Q86WV2|Q86WV2_HUMAN
7.97024	7.92416	7.77426	7.88955	7.89297	7.87477	7.82346	7.86373	0.942271	-0.0857855						1	1	1	4.4	4.4	4.4	27.963	0	4.0106	399200000	7	0.153903	0.800574	0.0258245	0.411777	sp|P13284|GILT_HUMAN	sp|P13284|GILT_HUMAN
8.8514	8.87092	8.85173	8.85802	8.87184	8.83117	8.83581	8.84627	0.97331	-0.0390282						4	4	2	8	8	4.1	44.96	0	6.6707	3750700000	21	0.337416	0.463421	0.0117489	0.816956	sp|P13473|LAMP2_HUMAN	sp|P13473|LAMP2_HUMAN
8.89363	8.89721	8.88431	8.89172	9.04368	9.06457	9.06607	9.0581	1.46686	0.55273				+	LFQ intensity 12-5DDAB-70DSS-EPLGANPs-labelfree_LFQ intensity cell-label-free	17	17	17	45.6	45.6	45.6	49.973	0	113.12	5115400000	53	4.46104	0	-0.166389	-20.326	sp|P13489|RINI_HUMAN;tr|H0YCR7|H0YCR7_HUMAN;tr|E9PIM9|E9PIM9_HUMAN;tr|E9PIK5|E9PIK5_HUMAN;tr|E9PMJ3|E9PMJ3_HUMAN;tr|E9PLZ3|E9PLZ3_HUMAN;tr|E9PMN0|E9PMN0_HUMAN;tr|E9PMA9|E9PMA9_HUMAN	sp|P13489|RINI_HUMAN;tr|H0YCR7|H0YCR7_HUMAN
10.0707	10.087	10.0777	10.0785	10.2298	10.271	10.2735	10.2581	1.51225	0.596696				+	LFQ intensity 12-5DDAB-70DSS-EPLGANPs-labelfree_LFQ intensity cell-label-free	42	42	41	58.5	58.5	57.3	95.337	0	323.31	78970000000	300	3.56102	0.00144	-0.179622	-12.0184	sp|P13639|EF2_HUMAN	sp|P13639|EF2_HUMAN
9.79389	9.78934	9.80032	9.79452	9.7527	9.77028	9.74632	9.75643	0.916043	-0.126513				+	LFQ intensity 12-5DDAB-70DSS-EPLGANPs-labelfree_LFQ intensity cell-label-free	34	34	34	51.5	51.5	51.5	72.932	0	212.05	30091000000	195	2.08161	0.00985281	0.0380843	4.85873	sp|P13667|PDIA4_HUMAN;tr|C9JMN9|C9JMN9_HUMAN	sp|P13667|PDIA4_HUMAN
8.57906	8.57643	8.59875	8.58475	8.55485	8.55882	8.60709	8.57359	0.974628	-0.037076						13	13	13	27.5	27.5	27.5	61.049	0	65.172	1849400000	34	0.241839	0.643878	0.0111612	0.613012	sp|P13674|P4HA1_HUMAN	sp|P13674|P4HA1_HUMAN
8.41295	8.45938	8.36648	8.41293	8.72165	8.6606	8.66173	8.68133	1.85521	0.891581				+	LFQ intensity 12-5DDAB-70DSS-EPLGANPs-labelfree_LFQ intensity cell-label-free	5	5	5	28.5	28.5	28.5	19.595	0	26.681	2259600000	26	2.87792	0.00335294	-0.268393	-7.99892	sp|P13693|TCTP_HUMAN;tr|Q5W0H4|Q5W0H4_HUMAN;tr|A0A0B4J2C3|A0A0B4J2C3_HUMAN;tr|J3KPG2|J3KPG2_HUMAN;tr|E9PJF7|E9PJF7_HUMAN;tr|H0YCX0|H0YCX0_HUMAN;sp|Q9HAU6|TCTP8_HUMAN;sp|Q56UQ5|TPT1L_HUMAN	sp|P13693|TCTP_HUMAN;tr|Q5W0H4|Q5W0H4_HUMAN;tr|A0A0B4J2C3|A0A0B4J2C3_HUMAN;tr|J3KPG2|J3KPG2_HUMAN;tr|E9PJF7|E9PJF7_HUMAN
9.51423	9.51572	9.503	9.51098	9.53885	9.51452	9.5189	9.52409	1.03064	0.0435427						32	32	32	60	60	60	70.81	0	189.78	16468000000	170	0.703934	0.152333	-0.0131076	-1.54289	sp|P13797|PLST_HUMAN;tr|A0A0A0MSQ0|A0A0A0MSQ0_HUMAN;tr|H7C4N2|H7C4N2_HUMAN;tr|U3KQI3|U3KQI3_HUMAN;sp|P13796|PLSL_HUMAN;tr|Q5TBN3|Q5TBN3_HUMAN;sp|Q14651|PLSI_HUMAN;tr|C9JAM8|C9JAM8_HUMAN;tr|F2Z2Z9|F2Z2Z9_HUMAN	sp|P13797|PLST_HUMAN;tr|A0A0A0MSQ0|A0A0A0MSQ0_HUMAN
7.88575	NaN	7.85248	7.86912	7.93257	7.94992	7.98951	7.95733	1.22523	0.293052						5	5	5	9.2	9.2	9.2	81.224	0	6.1129	427400000	7	1.41078	0.0291244	-0.0882173	-3.52295	sp|P13798|ACPH_HUMAN;tr|C9JIF9|C9JIF9_HUMAN;tr|H7C393|H7C393_HUMAN;tr|H7C1U0|H7C1U0_HUMAN;tr|F8WEH5|F8WEH5_HUMAN;tr|C9JLK2|C9JLK2_HUMAN	sp|P13798|ACPH_HUMAN;tr|C9JIF9|C9JIF9_HUMAN
9.43197	9.42446	9.45929	9.43857	9.52979	9.54269	9.59209	9.55486	1.30702	0.386283				+	LFQ intensity 12-5DDAB-70DSS-EPLGANPs-labelfree_LFQ intensity cell-label-free	18	18	18	75.1	75.1	75.1	35.079	0	112.01	16384000000	74	2.23022	0.00783535	-0.116283	-5.35005	sp|P13804|ETFA_HUMAN;tr|H0YLU7|H0YLU7_HUMAN;tr|H0YK49|H0YK49_HUMAN;tr|H0YNX6|H0YNX6_HUMAN;tr|H0YL12|H0YL12_HUMAN;tr|H0YKF0|H0YKF0_HUMAN;tr|H0YL83|H0YL83_HUMAN;tr|H0YM12|H0YM12_HUMAN;tr|J3KN60|J3KN60_HUMAN	sp|P13804|ETFA_HUMAN;tr|H0YLU7|H0YLU7_HUMAN;tr|H0YK49|H0YK49_HUMAN;tr|H0YNX6|H0YNX6_HUMAN;tr|H0YL12|H0YL12_HUMAN;tr|H0YKF0|H0YKF0_HUMAN
NaN	NaN	7.66463	7.66463	8.02788	8.08343	8.1596	8.0903	2.66483	1.41404						6	6	6	11.4	11.4	11.4	83.785	0	7.1318	405830000	7	0	1	-0.42567	0	sp|P13807|GYS1_HUMAN;sp|P54840|GYS2_HUMAN	sp|P13807|GYS1_HUMAN
8.44464	8.46139	8.48748	8.4645	8.51386	8.57151	8.56581	8.55039	1.21868	0.285323						8	8	8	25.2	25.2	25.2	45.518	0	20.202	1723100000	25	1.74602	0.0165252	-0.0858905	-3.87308	sp|P13861|KAP2_HUMAN;tr|H7C330|H7C330_HUMAN;tr|C9J830|C9J830_HUMAN;tr|H7C1L0|H7C1L0_HUMAN;sp|P31323|KAP3_HUMAN	sp|P13861|KAP2_HUMAN;tr|H7C330|H7C330_HUMAN
7.87229	7.79934	7.76285	7.81149	7.73563	7.55431	7.70829	7.66608	0.715456	-0.483065						5	5	5	19.3	19.3	19.3	28.38	0	5.9733	287700000	10	1.05169	0.063792	0.145417	2.2384	sp|P13984|T2FB_HUMAN	sp|P13984|T2FB_HUMAN
8.90564	8.92483	8.90617	8.91222	9.04544	9.08214	9.07166	9.06641	1.42625	0.512231				+	LFQ intensity 12-5DDAB-70DSS-EPLGANPs-labelfree_LFQ intensity cell-label-free	3	3	3	32.4	32.4	32.4	11.985	0	21.537	5097200000	27	3.59087	0.0015	-0.154197	-12.2315	tr|E9PNW4|E9PNW4_HUMAN;sp|P13987|CD59_HUMAN;tr|E9PR17|E9PR17_HUMAN;tr|H0YET2|H0YET2_HUMAN	tr|E9PNW4|E9PNW4_HUMAN;sp|P13987|CD59_HUMAN;tr|E9PR17|E9PR17_HUMAN
8.82778	8.79121	8.7798	8.7996	8.75688	8.69317	8.78004	8.74336	0.878546	-0.18681						8	8	8	38.6	38.6	38.6	37.895	0	103.32	3010100000	44	0.881016	0.0976205	0.0562353	1.89153	sp|P13995|MTDC_HUMAN;tr|B8ZZU9|B8ZZU9_HUMAN;tr|B9A062|B9A062_HUMAN;tr|A0A0C4DG60|A0A0C4DG60_HUMAN;tr|F8W7P9|F8W7P9_HUMAN;sp|Q9H903|MTD2L_HUMAN	sp|P13995|MTDC_HUMAN;tr|B8ZZU9|B8ZZU9_HUMAN;tr|B9A062|B9A062_HUMAN
8.58267	8.89788	8.85319	8.77791	9.11793	9.21625	9.03993	9.1247	2.22225	1.15202						4	4	4	24.3	24.3	24.3	12.476	0	18.119	5695500000	18	1.45244	0.0273415	-0.346794	-3.12713	sp|P14174|MIF_HUMAN	sp|P14174|MIF_HUMAN
9.74811	9.798	9.81285	9.78632	9.7575	9.73746	9.76559	9.75352	0.927252	-0.108967						24	24	16	52.7	52.7	36	59.425	0	289.19	29073000000	155	0.702854	0.15251	0.0328023	1.54078	sp|P14314|GLU2B_HUMAN;tr|K7ELL7|K7ELL7_HUMAN;tr|K7EPW7|K7EPW7_HUMAN;tr|K7EKX1|K7EKX1_HUMAN;tr|K7EJ70|K7EJ70_HUMAN;tr|K7EIP3|K7EIP3_HUMAN	sp|P14314|GLU2B_HUMAN;tr|K7ELL7|K7ELL7_HUMAN
8.67587	8.63674	8.63914	8.65058	8.95396	8.95588	8.93189	8.94724	1.97997	0.98548				+	LFQ intensity 12-5DDAB-70DSS-EPLGANPs-labelfree_LFQ intensity cell-label-free	9	9	9	21.7	21.7	21.7	48.275	0	38.131	3789400000	36	4.43492	0	-0.296659	-20.0202	sp|P14324|FPPS_HUMAN;tr|A0A087X1D8|A0A087X1D8_HUMAN;tr|A0A087WVN4|A0A087WVN4_HUMAN;tr|A0A087X090|A0A087X090_HUMAN;tr|A0A087WTP2|A0A087WTP2_HUMAN	sp|P14324|FPPS_HUMAN;tr|A0A087X1D8|A0A087X1D8_HUMAN;tr|A0A087WVN4|A0A087WVN4_HUMAN
8.56068	8.5706	8.50653	8.54594	8.38021	8.38083	8.36515	8.3754	0.675238	-0.566532				+	LFQ intensity 12-5DDAB-70DSS-EPLGANPs-labelfree_LFQ intensity cell-label-free	5	5	5	11.9	11.9	11.9	58.489	0	8.1129	1406000000	15	2.93807	0.00334658	0.170543	8.29502	sp|P14373|TRI27_HUMAN;tr|A0A0G2JIZ4|A0A0G2JIZ4_HUMAN	sp|P14373|TRI27_HUMAN;tr|A0A0G2JIZ4|A0A0G2JIZ4_HUMAN
8.73022	NaN	NaN	8.73022	8.6206	NaN	NaN	8.6206	0.776941	-0.364123						2	2	2	27.7	27.7	27.7	9.3959	0	7.9968	1756800000	5	0	1	0.109612	0	sp|P14406|CX7A2_HUMAN;tr|D6RIE3|D6RIE3_HUMAN;tr|D6RGV5|D6RGV5_HUMAN;tr|H0UI06|H0UI06_HUMAN;tr|D6R9C3|D6R9C3_HUMAN	sp|P14406|CX7A2_HUMAN;tr|D6RIE3|D6RIE3_HUMAN;tr|D6RGV5|D6RGV5_HUMAN;tr|H0UI06|H0UI06_HUMAN;tr|D6R9C3|D6R9C3_HUMAN
7.87643	8.04481	7.88045	7.9339	8.12369	8.24475	8.23424	8.20089	1.84924	0.886934						7	7	7	24	24	24	36.573	0	25.504	675750000	16	1.77307	0.0154965	-0.266994	-3.94682	sp|P14550|AK1A1_HUMAN;tr|Q5T621|Q5T621_HUMAN;tr|V9GYG2|V9GYG2_HUMAN;tr|V9GYP9|V9GYP9_HUMAN	sp|P14550|AK1A1_HUMAN
10.0093	10.0071	10.0173	10.0112	10.2927	10.3212	10.3248	10.3129	2.00292	1.0021				+	LFQ intensity 12-5DDAB-70DSS-EPLGANPs-labelfree_LFQ intensity cell-label-free	41	41	4	79.3	79.3	9.4	57.936	0	323.31	83937000000	285	5.03789	0	-0.301662	-28.3867	sp|P14618|KPYM_HUMAN;tr|B4DNK4|B4DNK4_HUMAN;tr|H3BQ34|H3BQ34_HUMAN;tr|H3BUW1|H3BUW1_HUMAN;tr|H3BTJ2|H3BTJ2_HUMAN;tr|H3BT25|H3BT25_HUMAN;tr|H3BU13|H3BU13_HUMAN;tr|H3BN34|H3BN34_HUMAN;tr|H3BQZ3|H3BQZ3_HUMAN;sp|P30613|KPYR_HUMAN	sp|P14618|KPYM_HUMAN;tr|B4DNK4|B4DNK4_HUMAN;tr|H3BQ34|H3BQ34_HUMAN
10.4353	10.4468	10.4646	10.4489	10.4089	10.4173	10.4237	10.4166	0.928439	-0.107121						56	56	55	64.1	64.1	62.6	92.468	0	323.31	132690000000	391	1.55722	0.0220383	0.032246	3.38259	sp|P14625|ENPL_HUMAN;tr|Q96GW1|Q96GW1_HUMAN;sp|Q58FF3|ENPLL_HUMAN;tr|H0YIV0|H0YIV0_HUMAN;tr|F8W026|F8W026_HUMAN;tr|F8VPC7|F8VPC7_HUMAN	sp|P14625|ENPL_HUMAN
9.3895	9.35278	9.38775	9.37668	9.2994	9.30408	9.29021	9.2979	0.834106	-0.261698				+	LFQ intensity 12-5DDAB-70DSS-EPLGANPs-labelfree_LFQ intensity cell-label-free	9	9	9	34.2	34.2	34.2	24.61	0	39.572	10837000000	76	2.47243	0.00559297	0.0787789	6.23579	sp|P14678|RSMB_HUMAN;tr|J3QLE5|J3QLE5_HUMAN;sp|P63162|RSMN_HUMAN;tr|J3KRY3|J3KRY3_HUMAN;tr|S4R3P3|S4R3P3_HUMAN	sp|P14678|RSMB_HUMAN;tr|J3QLE5|J3QLE5_HUMAN;sp|P63162|RSMN_HUMAN;tr|J3KRY3|J3KRY3_HUMAN;tr|S4R3P3|S4R3P3_HUMAN
8.09965	8.05108	8.0633	8.07134	8.26802	8.24095	8.23099	8.24665	1.49731	0.582371				+	LFQ intensity 12-5DDAB-70DSS-EPLGANPs-labelfree_LFQ intensity cell-label-free	10	10	10	11.1	11.1	11.1	117.97	0	19.527	825330000	25	3.17747	0.00138504	-0.175311	-9.57574	sp|P14735|IDE_HUMAN;tr|Q5T5N3|Q5T5N3_HUMAN	sp|P14735|IDE_HUMAN
9.06752	9.08785	9.0922	9.08252	9.06367	9.00428	9.04273	9.03689	0.90027	-0.151571						7	7	7	82.6	82.6	82.6	10.192	0	54.545	5681900000	25	1.1304	0.0526064	0.0456273	2.40365	sp|P14854|CX6B1_HUMAN;tr|K7EQD3|K7EQD3_HUMAN	sp|P14854|CX6B1_HUMAN
7.50563	7.62017	7.53247	7.55276	7.64081	7.61443	7.6848	7.64668	1.24144	0.312014						3	3	3	7.1	7.1	7.1	58.683	0	21.899	205570000	15	1.09814	0.056352	-0.0939256	-2.33547	tr|A0A0C4DG88|A0A0C4DG88_HUMAN;sp|P14859|PO2F1_HUMAN;tr|H0YLC5|H0YLC5_HUMAN;tr|U3KQ96|U3KQ96_HUMAN;tr|U3KQN1|U3KQN1_HUMAN;tr|H0YNW1|H0YNW1_HUMAN;sp|Q9UKI9|PO2F3_HUMAN;sp|P09086|PO2F2_HUMAN;tr|H0YLL6|H0YLL6_HUMAN;tr|B5ME60|B5ME60_HUMAN;tr|A0A0A0MT46|A0A0A0MT46_HUMAN;tr|H0YKT2|H0YKT2_HUMAN	tr|A0A0C4DG88|A0A0C4DG88_HUMAN;sp|P14859|PO2F1_HUMAN;tr|H0YLC5|H0YLC5_HUMAN;tr|U3KQ96|U3KQ96_HUMAN;tr|U3KQN1|U3KQN1_HUMAN;tr|H0YNW1|H0YNW1_HUMAN;sp|Q9UKI9|PO2F3_HUMAN;sp|P09086|PO2F2_HUMAN;tr|H0YLL6|H0YLL6_HUMAN;tr|B5ME60|B5ME60_HUMAN;tr|A0A0A0MT46|A0A0A0MT46_HUMAN;tr|H0YKT2|H0YKT2_HUMAN
9.97111	10.0067	10.0164	9.99807	9.9599	9.99609	9.99658	9.98419	0.968553	-0.0460973						29	29	19	64.7	64.7	42.8	64.132	0	323.31	50191000000	276	0.30821	0.515559	0.0138753	0.755864	sp|P14866|HNRPL_HUMAN;tr|M0QXS5|M0QXS5_HUMAN;tr|M0R1W6|M0R1W6_HUMAN;tr|B4DVF8|B4DVF8_HUMAN;tr|M0QYL7|M0QYL7_HUMAN;tr|M0R076|M0R076_HUMAN	sp|P14866|HNRPL_HUMAN;tr|M0QXS5|M0QXS5_HUMAN
9.28502	9.2953	9.31218	9.2975	9.263	9.24988	9.26872	9.26053	0.918404	-0.1228						25	25	25	55.1	55.1	55.1	57.136	0	116.02	9706200000	110	1.72545	0.0168611	0.0369666	3.8176	sp|P14868|SYDC_HUMAN;tr|H7BZ35|H7BZ35_HUMAN;tr|C9J7S3|C9J7S3_HUMAN;tr|C9JLC1|C9JLC1_HUMAN;tr|H7C278|H7C278_HUMAN;tr|C9JQM9|C9JQM9_HUMAN	sp|P14868|SYDC_HUMAN
9.71677	9.69175	9.6973	9.70194	9.68843	9.66511	9.69419	9.68258	0.956394	-0.0643225						37	37	32	60.4	60.4	55.8	81.744	0	321.68	24645000000	218	0.762236	0.12949	0.0193634	1.65687	sp|P14923|PLAK_HUMAN;tr|C9JK18|C9JK18_HUMAN;tr|C9JKY1|C9JKY1_HUMAN;tr|C9J826|C9J826_HUMAN;tr|C9JTX4|C9JTX4_HUMAN;tr|C9JPI2|C9JPI2_HUMAN;tr|K7ERP3|K7ERP3_HUMAN	sp|P14923|PLAK_HUMAN
8.71388	8.72441	8.71123	8.71651	8.613	8.64949	8.72184	8.66144	0.880922	-0.182913						6	6	6	56.8	56.8	56.8	13.53	0	26.515	2471600000	34	0.78831	0.120765	0.0550623	1.70804	sp|P14927|QCR7_HUMAN;tr|B7Z2R2|B7Z2R2_HUMAN;tr|E5RHG9|E5RHG9_HUMAN	sp|P14927|QCR7_HUMAN;tr|B7Z2R2|B7Z2R2_HUMAN;tr|E5RHG9|E5RHG9_HUMAN
9.17438	9.13475	9.21746	9.17553	9.58006	9.54986	9.56333	9.56442	2.44842	1.29185				+	LFQ intensity 12-5DDAB-70DSS-EPLGANPs-labelfree_LFQ intensity cell-label-free	14	14	14	57	57	57	35.853	0	99.208	14369000000	75	3.97207	0	-0.388886	-15.2927	sp|P15121|ALDR_HUMAN;tr|E9PCX2|E9PCX2_HUMAN;tr|E9PEF9|E9PEF9_HUMAN;sp|C9JRZ8|AK1BF_HUMAN	sp|P15121|ALDR_HUMAN;tr|E9PCX2|E9PCX2_HUMAN
8.45364	8.27353	8.45382	8.39367	8.53385	8.54417	8.40552	8.49451	1.26138	0.335004						5	5	5	16.3	16.3	16.3	45.32	0	43.12	1522900000	30	0.60391	0.198916	-0.100846	-1.348	tr|A0A0C4DG49|A0A0C4DG49_HUMAN;sp|P15151|PVR_HUMAN;tr|A0A0A0MSA9|A0A0A0MSA9_HUMAN	tr|A0A0C4DG49|A0A0C4DG49_HUMAN;sp|P15151|PVR_HUMAN;tr|A0A0A0MSA9|A0A0A0MSA9_HUMAN
8.61408	8.58211	8.56311	8.58644	8.90736	8.88624	8.88908	8.89422	2.03137	1.02245				+	LFQ intensity 12-5DDAB-70DSS-EPLGANPs-labelfree_LFQ intensity cell-label-free	13	13	13	27.6	27.6	27.6	52.832	0	53.985	3236500000	32	4.33646	0	-0.307788	-18.9078	tr|H3BR35|H3BR35_HUMAN;sp|P15170|ERF3A_HUMAN;sp|Q8IYD1|ERF3B_HUMAN;tr|H3BSV8|H3BSV8_HUMAN	tr|H3BR35|H3BR35_HUMAN;sp|P15170|ERF3A_HUMAN;sp|Q8IYD1|ERF3B_HUMAN
8.42703	8.44362	8.37829	8.41631	8.29572	8.31442	8.31442	8.30818	0.779595	-0.359203				+	LFQ intensity 12-5DDAB-70DSS-EPLGANPs-labelfree_LFQ intensity cell-label-free	3	3	3	9.5	9.5	9.5	43.92	0	9.4519	1249000000	11	2.20262	0.0081376	0.108131	5.25596	sp|P15291|B4GT1_HUMAN;tr|Q86XA6|Q86XA6_HUMAN	sp|P15291|B4GT1_HUMAN
9.38101	9.35311	9.32576	9.35329	9.3619	9.2791	9.34624	9.32908	0.945767	-0.0804438						30	22	21	42	32.9	31.6	69.371	0	115.48	11360000000	111	0.332877	0.471312	0.024216	0.807522	tr|E7EQR4|E7EQR4_HUMAN;sp|P15311|EZRI_HUMAN	tr|E7EQR4|E7EQR4_HUMAN;sp|P15311|EZRI_HUMAN
7.69345	NaN	NaN	7.69345	7.86292	7.92054	7.82941	7.87096	1.50491	0.589674						4	4	4	34.5	34.5	34.5	21.945	0	17.402	290210000	5	0	1	-0.17751	0	tr|A0A087WTB8|A0A087WTB8_HUMAN;sp|P15374|UCHL3_HUMAN;tr|Q5TBK7|Q5TBK7_HUMAN	tr|A0A087WTB8|A0A087WTB8_HUMAN;sp|P15374|UCHL3_HUMAN;tr|Q5TBK7|Q5TBK7_HUMAN
7.89773	7.9712	8.00749	7.95881	8.08948	8.13405	8.02666	8.0834	1.33226	0.413875						4	4	4	10.7	10.7	10.7	43.747	0	6.489	508290000	10	1.30132	0.0361567	-0.124589	-2.77709	sp|P15529|MCP_HUMAN	sp|P15529|MCP_HUMAN
8.54548	8.54931	8.51002	8.53494	8.65307	8.67268	8.70829	8.67801	1.39019	0.475279				+	LFQ intensity 12-5DDAB-70DSS-EPLGANPs-labelfree_LFQ intensity cell-label-free	10	1	1	69.7	9.2	9.2	17.149	0	24.037	2110700000	10	2.65943	0.0039654	-0.143073	-7.00127	sp|P15531|NDKA_HUMAN	sp|P15531|NDKA_HUMAN
8.74578	8.71378	8.67342	8.71099	8.71403	8.76995	8.70887	8.73095	1.04702	0.0662902						9	9	9	45.5	45.5	45.5	22.793	0	43.469	2715500000	43	0.280302	0.570215	-0.0199556	-0.696547	tr|B4DLR8|B4DLR8_HUMAN;sp|P15559|NQO1_HUMAN;tr|H3BNV2|H3BNV2_HUMAN;tr|H3BRK3|H3BRK3_HUMAN	tr|B4DLR8|B4DLR8_HUMAN;sp|P15559|NQO1_HUMAN;tr|H3BNV2|H3BNV2_HUMAN;tr|H3BRK3|H3BRK3_HUMAN
7.94692	7.99442	7.92292	7.95475	8.001	8.05388	8.00225	8.01905	1.15955	0.213568						4	4	4	9.5	9.5	9.5	56.374	0	9.1839	495210000	10	1.10764	0.0552756	-0.06429	-2.35547	tr|H7C3P4|H7C3P4_HUMAN;sp|P15586|GNS_HUMAN;tr|F6S8M0|F6S8M0_HUMAN;tr|F5H4C6|F5H4C6_HUMAN;tr|H0YFA9|H0YFA9_HUMAN	tr|H7C3P4|H7C3P4_HUMAN;sp|P15586|GNS_HUMAN;tr|F6S8M0|F6S8M0_HUMAN
9.51787	9.55283	9.53998	9.53689	9.64263	9.65034	9.69665	9.6632	1.33756	0.419603				+	LFQ intensity 12-5DDAB-70DSS-EPLGANPs-labelfree_LFQ intensity cell-label-free	12	12	12	45.7	45.7	45.7	31.324	0	50.622	20519000000	87	2.5158	0.00512898	-0.126313	-6.4066	sp|P15880|RS2_HUMAN;tr|H0YEN5|H0YEN5_HUMAN;tr|E9PQD7|E9PQD7_HUMAN;tr|I3L404|I3L404_HUMAN;tr|E9PMM9|E9PMM9_HUMAN;tr|E9PM36|E9PM36_HUMAN;tr|E9PPT0|E9PPT0_HUMAN;tr|H3BNG3|H3BNG3_HUMAN	sp|P15880|RS2_HUMAN;tr|H0YEN5|H0YEN5_HUMAN;tr|E9PQD7|E9PQD7_HUMAN;tr|I3L404|I3L404_HUMAN;tr|E9PMM9|E9PMM9_HUMAN;tr|E9PM36|E9PM36_HUMAN
8.83749	8.89197	8.90229	8.87725	8.91199	8.92271	8.91522	8.91664	1.09494	0.130853						38	38	38	15	15	15	331.77	0	86.751	4442600000	94	0.903045	0.0924442	-0.0393909	-1.93557	sp|P15924|DESP_HUMAN	sp|P15924|DESP_HUMAN
8.36896	8.3838	8.3566	8.36978	8.43645	8.48583	8.42246	8.44825	1.19802	0.260648						4	4	2	20.7	20.7	13.3	29.247	0	7.3616	1326900000	17	1.71064	0.017137	-0.0784632	-3.77799	sp|P15927|RFA2_HUMAN;tr|Q5TEJ0|Q5TEJ0_HUMAN	sp|P15927|RFA2_HUMAN;tr|Q5TEJ0|Q5TEJ0_HUMAN
9.54295	9.51594	9.52482	9.5279	9.48582	9.45983	9.43608	9.46058	0.856393	-0.223655						8	8	8	38.3	38.3	38.3	22.683	0	55.148	15549000000	76	1.82871	0.0146837	0.0673269	4.10147	tr|H0YD13|H0YD13_HUMAN;sp|P16070|CD44_HUMAN;tr|H0Y2P0|H0Y2P0_HUMAN;tr|H0YE40|H0YE40_HUMAN;tr|H0YDW7|H0YDW7_HUMAN;tr|H0YCV9|H0YCV9_HUMAN;tr|H0Y5E4|H0Y5E4_HUMAN;tr|E9PKC6|E9PKC6_HUMAN;tr|H0YDX6|H0YDX6_HUMAN;tr|H0YD17|H0YD17_HUMAN;tr|J3KN83|J3KN83_HUMAN;tr|Q86UZ1|Q86UZ1_HUMAN	tr|H0YD13|H0YD13_HUMAN;sp|P16070|CD44_HUMAN;tr|H0Y2P0|H0Y2P0_HUMAN;tr|H0YE40|H0YE40_HUMAN
9.41113	9.48309	9.55789	9.48404	9.2266	9.29953	9.48883	9.33832	0.714963	-0.48406						9	5	4	48.3	32.2	16.1	15.144	0	39.125	11877000000	21	0.753244	0.132541	0.145716	1.63925	sp|P16104|H2AX_HUMAN	sp|P16104|H2AX_HUMAN
8.38378	8.43011	8.39264	8.40218	8.69819	8.69483	8.69264	8.69522	1.96355	0.973464				+	LFQ intensity 12-5DDAB-70DSS-EPLGANPs-labelfree_LFQ intensity cell-label-free	6	6	6	26	26	26	30.375	0	80.062	2067700000	33	4.4764	0	-0.293042	-20.508	sp|P16152|CBR1_HUMAN;tr|E9PQ63|E9PQ63_HUMAN;tr|A8MTM1|A8MTM1_HUMAN;sp|O75828|CBR3_HUMAN	sp|P16152|CBR1_HUMAN;tr|E9PQ63|E9PQ63_HUMAN;tr|A8MTM1|A8MTM1_HUMAN
9.72071	9.70621	9.74531	9.72407	9.5781	9.60495	9.62932	9.60412	0.758664	-0.398467				+	LFQ intensity 12-5DDAB-70DSS-EPLGANPs-labelfree_LFQ intensity cell-label-free	23	11	11	56.2	33.2	33.2	22.58	0	38.187	22882000000	67	2.51928	0.00515244	0.119951	6.42046	sp|P16401|H15_HUMAN	sp|P16401|H15_HUMAN
9.46114	9.59105	9.59283	9.54834	9.43186	9.39349	9.49188	9.43908	0.777563	-0.362969						33	14	14	73.2	35.7	35.7	21.364	0	34.557	19348000000	76	0.981779	0.0759133	0.109264	2.09462	sp|P16403|H12_HUMAN	sp|P16403|H12_HUMAN
9.15406	9.10955	9.10789	9.12383	9.15357	9.12904	9.12398	9.13553	1.02731	0.0388743						24	24	24	40.3	40.3	40.3	76.689	0	62.335	6895600000	85	0.264444	0.600595	-0.0117025	-0.662376	sp|P16435|NCPR_HUMAN;tr|H0Y4R2|H0Y4R2_HUMAN;tr|E7EMD0|E7EMD0_HUMAN;tr|E7EWU0|E7EWU0_HUMAN;tr|C9JU80|C9JU80_HUMAN	sp|P16435|NCPR_HUMAN;tr|H0Y4R2|H0Y4R2_HUMAN;tr|E7EMD0|E7EMD0_HUMAN
7.40228	NaN	7.87388	7.63808	7.44453	7.41162	7.48787	7.44801	0.645545	-0.63141						4	4	4	29	29	29	21.646	0	8.29	177770000	11	0.438876	0.328528	0.190074	1.06751	sp|P16455|MGMT_HUMAN	sp|P16455|MGMT_HUMAN
9.72498	9.71924	9.73611	9.72678	9.6032	9.61976	9.62396	9.61564	0.774219	-0.369186				+	LFQ intensity 12-5DDAB-70DSS-EPLGANPs-labelfree_LFQ intensity cell-label-free	39	39	39	41.9	41.9	41.9	114.76	0	269.87	22914000000	194	3.79859	0	0.111136	13.8175	sp|P16615|AT2A2_HUMAN;tr|H7C5W9|H7C5W9_HUMAN;sp|O14983|AT2A1_HUMAN;sp|Q93084|AT2A3_HUMAN;tr|H3BVB2|H3BVB2_HUMAN;tr|A0A0C4DH86|A0A0C4DH86_HUMAN;tr|J3QSY6|J3QSY6_HUMAN;tr|H3BTW4|H3BTW4_HUMAN	sp|P16615|AT2A2_HUMAN;tr|H7C5W9|H7C5W9_HUMAN
8.31833	8.31192	8.25713	8.2958	8.66969	8.67995	8.60324	8.65096	2.2655	1.17983				+	LFQ intensity 12-5DDAB-70DSS-EPLGANPs-labelfree_LFQ intensity cell-label-free	9	9	9	53	53	53	17.302	0	22.495	1758700000	28	3.48497	0.00131868	-0.355164	-11.4915	sp|P16949|STMN1_HUMAN;tr|A2A2D0|A2A2D0_HUMAN;tr|E5RGX5|E5RGX5_HUMAN;sp|Q93045|STMN2_HUMAN	sp|P16949|STMN1_HUMAN;tr|A2A2D0|A2A2D0_HUMAN
8.42895	8.30918	8.37177	8.36997	8.17354	8.2294	8.2624	8.22178	0.710909	-0.492263						8	4	4	31.5	20.7	20.7	40.089	0	22.401	1030600000	19	1.57537	0.0213881	0.148186	3.42798	sp|P16989|YBOX3_HUMAN;tr|A0A0D9SEI8|A0A0D9SEI8_HUMAN	sp|P16989|YBOX3_HUMAN
8.98161	8.9632	8.98223	8.97568	9.05204	9.05542	9.10775	9.07174	1.24754	0.319083				+	LFQ intensity 12-5DDAB-70DSS-EPLGANPs-labelfree_LFQ intensity cell-label-free	7	7	7	45.8	45.8	45.8	11.676	0	41.99	5855900000	54	2.13561	0.00949436	-0.0960534	-5.03303	sp|P17096|HMGA1_HUMAN	sp|P17096|HMGA1_HUMAN
7.94718	7.89779	7.90198	7.91565	7.96749	7.9912	7.86112	7.93994	1.05752	0.0806797						2	2	2	13	13	13	21.541	0	6.7024	437060000	9	0.220079	0.687977	-0.0242874	-0.564687	sp|P17152|TMM11_HUMAN	sp|P17152|TMM11_HUMAN
8.13865	8.15238	8.16806	8.15303	8.65654	8.65041	8.6334	8.64678	3.11713	1.64022				+	LFQ intensity 12-5DDAB-70DSS-EPLGANPs-labelfree_LFQ intensity cell-label-free	6	6	6	21.1	21.1	21.1	46.247	0	30.944	1682600000	19	5.83836	0	-0.493755	-45.0579	sp|P17174|AATC_HUMAN	sp|P17174|AATC_HUMAN
NaN	7.4889	7.45341	7.47116	7.86045	7.7556	7.64011	7.75205	1.9094	0.933118						3	3	3	14.4	14.4	14.4	35.879	0	9.3094	235220000	12	1.36434	0.0329485	-0.280897	-3.37603	sp|P17275|JUNB_HUMAN	sp|P17275|JUNB_HUMAN
8.68219	8.70256	8.70651	8.69709	8.80542	8.71097	8.69736	8.73792	1.09857	0.135633						18	18	2	18.7	18.7	2.1	129.29	0	58.427	2869900000	42	0.514501	0.26029	-0.0408293	-1.1731	sp|P17301|ITA2_HUMAN;tr|D6RG08|D6RG08_HUMAN	sp|P17301|ITA2_HUMAN
8.75827	8.83094	8.76346	8.78422	8.76451	8.81988	8.69116	8.75852	0.94253	-0.0853891						15	15	15	22	22	22	87.435	0	44.203	2920100000	41	0.228714	0.669841	0.025705	0.583966	tr|E9PKP7|E9PKP7_HUMAN;sp|P17480|UBF1_HUMAN;tr|E9PLT2|E9PLT2_HUMAN;tr|E9PMM2|E9PMM2_HUMAN;tr|H0YDH7|H0YDH7_HUMAN	tr|E9PKP7|E9PKP7_HUMAN;sp|P17480|UBF1_HUMAN
7.38514	7.40971	7.37352	7.38946	NaN	7.38612	NaN	7.38612	0.992353	-0.0110742						3	3	3	10.1	10.1	10.1	52.967	0	7.1177	110450000	4	0	1	0.00333373	0	sp|P17544|ATF7_HUMAN;tr|K7ESA4|K7ESA4_HUMAN;tr|K7ELQ4|K7ELQ4_HUMAN;tr|F8VWG7|F8VWG7_HUMAN;tr|K7EKZ7|K7EKZ7_HUMAN	sp|P17544|ATF7_HUMAN;tr|K7ESA4|K7ESA4_HUMAN;tr|K7ELQ4|K7ELQ4_HUMAN
8.34244	8.40489	8.30242	8.34992	8.22966	8.24467	8.27937	8.25123	0.796742	-0.327816						4	4	4	27.7	27.7	27.7	16.402	0	5.7824	1021800000	15	1.38473	0.0313163	0.0986821	2.96777	sp|P17568|NDUB7_HUMAN	sp|P17568|NDUB7_HUMAN
8.31988	8.31437	8.32597	8.32007	8.36538	8.27473	8.37416	8.33809	1.04236	0.0598578						8	8	3	22.2	22.2	9.7	40.589	0	15.374	1079700000	26	0.219722	0.688368	-0.018019	-0.563888	sp|P17612|KAPCA_HUMAN;tr|Q15136|Q15136_HUMAN;tr|A0A087WVC4|A0A087WVC4_HUMAN;tr|K7ERP6|K7ERP6_HUMAN;sp|P22612|KAPCG_HUMAN	sp|P17612|KAPCA_HUMAN;tr|Q15136|Q15136_HUMAN;tr|A0A087WVC4|A0A087WVC4_HUMAN;tr|K7ERP6|K7ERP6_HUMAN
8.37647	8.36105	8.36222	8.36658	8.53108	8.53226	8.50981	8.52438	1.43815	0.524215				+	LFQ intensity 12-5DDAB-70DSS-EPLGANPs-labelfree_LFQ intensity cell-label-free	12	12	12	17.9	17.9	17.9	79.994	0	34.967	1536200000	33	4.24149	0	-0.157804	-17.8922	sp|P17655|CAN2_HUMAN	sp|P17655|CAN2_HUMAN
7.85658	7.86507	7.89301	7.87155	7.95276	7.98823	8.01414	7.98504	1.29864	0.377005				+	LFQ intensity 12-5DDAB-70DSS-EPLGANPs-labelfree_LFQ intensity cell-label-free	4	4	4	21.4	21.4	21.4	36.105	0	18.729	437200000	13	2.25192	0.00738499	-0.11349	-5.42495	sp|P17676|CEBPB_HUMAN	sp|P17676|CEBPB_HUMAN
7.89495	7.81645	7.75021	7.82054	7.61944	NaN	7.70779	7.66361	0.69675	-0.521287						5	5	5	16.8	16.8	16.8	44.562	0	10.761	245280000	11	1.04962	0.0642027	0.156923	2.48085	tr|K7EQG9|K7EQG9_HUMAN;sp|P17706|PTN2_HUMAN;tr|K7EIE9|K7EIE9_HUMAN;tr|K7EIY0|K7EIY0_HUMAN;tr|K7ENP9|K7ENP9_HUMAN	tr|K7EQG9|K7EQG9_HUMAN;sp|P17706|PTN2_HUMAN;tr|K7EIE9|K7EIE9_HUMAN
8.88641	8.85916	8.85379	8.86645	9.07693	9.10626	9.08835	9.09051	1.67517	0.744307				+	LFQ intensity 12-5DDAB-70DSS-EPLGANPs-labelfree_LFQ intensity cell-label-free	22	22	20	48.1	48.1	43.7	66.69	0	71.71	5446300000	63	4.14841	0	-0.224059	-16.9488	sp|P17812|PYRG1_HUMAN	sp|P17812|PYRG1_HUMAN
NaN	7.37042	NaN	7.37042	7.74363	7.66937	7.69157	7.70152	2.1434	1.0999						3	3	3	5.9	5.9	5.9	70.577	0	9.2758	232900000	9	0	1	-0.331102	0	sp|P17813|EGLN_HUMAN;tr|F5GX88|F5GX88_HUMAN	sp|P17813|EGLN_HUMAN;tr|F5GX88|F5GX88_HUMAN
9.8904	9.90496	9.89531	9.89689	9.7711	9.78561	9.77468	9.77713	0.759	-0.397829				+	LFQ intensity 12-5DDAB-70DSS-EPLGANPs-labelfree_LFQ intensity cell-label-free	37	37	27	55.5	55.5	42.3	69.147	0	272.65	33490000000	208	4.3975	0	0.119758	19.5901	sp|P17844|DDX5_HUMAN;tr|J3KTA4|J3KTA4_HUMAN;tr|J3KRZ1|J3KRZ1_HUMAN;tr|J3QRQ7|J3QRQ7_HUMAN;tr|J3QSF1|J3QSF1_HUMAN;tr|J3KRX8|J3KRX8_HUMAN;tr|J3QR02|J3QR02_HUMAN;tr|X6RLV5|X6RLV5_HUMAN;tr|J3QKN9|J3QKN9_HUMAN;tr|J3QS79|J3QS79_HUMAN;tr|J3QRN5|J3QRN5_HUMAN	sp|P17844|DDX5_HUMAN;tr|J3KTA4|J3KTA4_HUMAN
8.22709	8.15115	8.1412	8.17315	8.28836	8.25314	8.2354	8.25897	1.21849	0.285092						12	9	9	19.7	15	15	85.018	0	21.506	879820000	19	1.28677	0.0369809	-0.0858212	-2.74444	sp|P17858|PFKAL_HUMAN;tr|F8WEU2|F8WEU2_HUMAN	sp|P17858|PFKAL_HUMAN
8.59724	8.50767	8.69523	8.60005	8.82295	8.8366	8.85457	8.83804	1.72978	0.790586						6	6	6	28.4	28.4	28.4	26.152	0	28.66	3105800000	33	1.90921	0.0123789	-0.23799	-4.33253	sp|P17931|LEG3_HUMAN;tr|G3V3R6|G3V3R6_HUMAN	sp|P17931|LEG3_HUMAN;tr|G3V3R6|G3V3R6_HUMAN
8.89802	8.92242	8.9499	8.92345	8.86983	8.94291	8.90401	8.90558	0.959703	-0.0593396						13	13	13	40.1	40.1	40.1	44.323	0	78.969	4253700000	45	0.277212	0.576516	0.0178626	0.689916	tr|E9PM69|E9PM69_HUMAN;tr|R4GNH3|R4GNH3_HUMAN;sp|P17980|PRS6A_HUMAN;tr|E9PKD5|E9PKD5_HUMAN;tr|E9PMD8|E9PMD8_HUMAN;tr|E9PN50|E9PN50_HUMAN;tr|E9PLG2|E9PLG2_HUMAN	tr|E9PM69|E9PM69_HUMAN;tr|R4GNH3|R4GNH3_HUMAN;sp|P17980|PRS6A_HUMAN;tr|E9PKD5|E9PKD5_HUMAN;tr|E9PMD8|E9PMD8_HUMAN
9.40495	9.40123	9.39501	9.4004	9.6131	9.64253	9.62572	9.62712	1.68547	0.753154				+	LFQ intensity 12-5DDAB-70DSS-EPLGANPs-labelfree_LFQ intensity cell-label-free	27	27	27	50.7	50.7	50.7	60.343	0	169.05	18106000000	149	4.83056	0	-0.226722	-25.1791	sp|P17987|TCPA_HUMAN;tr|E7ERF2|E7ERF2_HUMAN;tr|E7EQR6|E7EQR6_HUMAN;tr|F5H282|F5H282_HUMAN;tr|F5GZ03|F5GZ03_HUMAN;tr|F5H136|F5H136_HUMAN;tr|F5H676|F5H676_HUMAN;tr|F5GZI8|F5GZI8_HUMAN;tr|F5H726|F5H726_HUMAN;tr|F5GYL4|F5GYL4_HUMAN;tr|F5H7Y1|F5H7Y1_HUMAN	sp|P17987|TCPA_HUMAN;tr|E7ERF2|E7ERF2_HUMAN;tr|E7EQR6|E7EQR6_HUMAN;tr|F5H282|F5H282_HUMAN
8.55673	8.55485	8.54942	8.55367	8.55503	8.57391	8.59171	8.57355	1.04686	0.0660643						13	13	13	36.8	36.8	36.8	49.966	0	52.133	1868400000	45	0.854692	0.103562	-0.0198873	-1.83915	sp|P18031|PTN1_HUMAN;tr|B4DSN5|B4DSN5_HUMAN	sp|P18031|PTN1_HUMAN;tr|B4DSN5|B4DSN5_HUMAN
NaN	7.65025	7.57983	7.61504	7.4314	NaN	NaN	7.4314	0.655175	-0.610049						4	4	4	5.9	5.9	5.9	77.921	0.00028794	3.3526	142210000	6	0	1	0.183643	0	tr|E7EVE9|E7EVE9_HUMAN;tr|A8MX75|A8MX75_HUMAN;sp|P18074|ERCC2_HUMAN;tr|K7EIT8|K7EIT8_HUMAN;tr|K7ENL1|K7ENL1_HUMAN;tr|B4E0F6|B4E0F6_HUMAN;tr|K7EKF3|K7EKF3_HUMAN	tr|E7EVE9|E7EVE9_HUMAN;tr|A8MX75|A8MX75_HUMAN;sp|P18074|ERCC2_HUMAN;tr|K7EIT8|K7EIT8_HUMAN
9.31283	9.22773	9.27196	9.27084	9.34702	9.3528	9.41586	9.37189	1.26197	0.335681						7	7	7	52.7	52.7	52.7	12.538	0	8.6884	10907000000	36	1.42453	0.0281643	-0.10105	-3.06093	sp|P18077|RL35A_HUMAN;tr|C9K025|C9K025_HUMAN;tr|F8WBS5|F8WBS5_HUMAN;tr|F8WB72|F8WB72_HUMAN	sp|P18077|RL35A_HUMAN;tr|C9K025|C9K025_HUMAN;tr|F8WBS5|F8WBS5_HUMAN;tr|F8WB72|F8WB72_HUMAN
NaN	7.83419	NaN	7.83419	7.98678	8.07159	8.12568	8.06135	1.68716	0.754597						8	8	8	13.6	13.6	13.6	88.053	0	22.853	441480000	17	0	1	-0.227156	0	sp|P18084|ITB5_HUMAN;tr|V9GZ57|V9GZ57_HUMAN;tr|H7C5U2|H7C5U2_HUMAN;tr|V9GYZ1|V9GYZ1_HUMAN;tr|H7C4W1|H7C4W1_HUMAN	sp|P18084|ITB5_HUMAN;tr|V9GZ57|V9GZ57_HUMAN;tr|H7C5U2|H7C5U2_HUMAN
9.31942	9.32905	9.36114	9.33654	9.05273	9.08853	9.08714	9.07613	0.54903	-0.865043				+	LFQ intensity 12-5DDAB-70DSS-EPLGANPs-labelfree_LFQ intensity cell-label-free	9	5	5	56.7	27.8	27.8	20.511	0	29.918	7709600000	38	3.95397	0	0.260404	15.132	sp|P18085|ARF4_HUMAN;tr|C9JPM4|C9JPM4_HUMAN;tr|C9JAK5|C9JAK5_HUMAN;tr|U3KQF2|U3KQF2_HUMAN	sp|P18085|ARF4_HUMAN;tr|C9JPM4|C9JPM4_HUMAN;tr|C9JAK5|C9JAK5_HUMAN
9.73842	9.72621	9.73884	9.73449	9.85014	9.81998	9.87529	9.84847	1.30011	0.378634				+	LFQ intensity 12-5DDAB-70DSS-EPLGANPs-labelfree_LFQ intensity cell-label-free	16	16	16	51.6	51.6	51.6	29.225	0	133.85	31775000000	97	2.63589	0.00389796	-0.11398	-6.90064	sp|P18124|RL7_HUMAN;tr|A8MUD9|A8MUD9_HUMAN;tr|C9JIJ5|C9JIJ5_HUMAN;tr|C9JZ88|C9JZ88_HUMAN	sp|P18124|RL7_HUMAN;tr|A8MUD9|A8MUD9_HUMAN
9.28852	9.30863	9.27282	9.28999	9.24097	9.29405	9.24363	9.25955	0.932317	-0.101107						37	37	37	39.2	39.2	39.2	123.8	0	168.46	9468400000	121	0.687806	0.15885	0.0304359	1.51144	sp|P18206|VINC_HUMAN;tr|Q5JQ13|Q5JQ13_HUMAN;tr|A0A096LPE1|A0A096LPE1_HUMAN	sp|P18206|VINC_HUMAN;tr|Q5JQ13|Q5JQ13_HUMAN
8.57924	8.54015	8.54875	8.55604	8.5579	8.48397	8.46861	8.5035	0.886037	-0.174561						15	15	15	9.2	9.2	9.2	263.83	0	32.823	1623600000	38	0.81029	0.11577	0.0525484	1.75131	sp|P18583|SON_HUMAN;tr|H7C1M2|H7C1M2_HUMAN;tr|J3QSZ5|J3QSZ5_HUMAN;tr|H7C2G8|H7C2G8_HUMAN	sp|P18583|SON_HUMAN;tr|H7C1M2|H7C1M2_HUMAN
7.92793	7.92368	8.07547	7.9757	7.86358	7.8331	7.85945	7.85204	0.752225	-0.410763						6	6	6	22.4	22.4	22.4	43.239	0	33.763	377660000	25	1.14449	0.050579	0.123652	2.43365	sp|P18615|NELFE_HUMAN;tr|A0A0A0MT02|A0A0A0MT02_HUMAN;tr|A0A0G2JI50|A0A0G2JI50_HUMAN;tr|E9PD43|E9PD43_HUMAN;tr|A0A0A0MSN9|A0A0A0MSN9_HUMAN;tr|A2ABK4|A2ABK4_HUMAN	sp|P18615|NELFE_HUMAN;tr|A0A0A0MT02|A0A0A0MT02_HUMAN;tr|A0A0G2JI50|A0A0G2JI50_HUMAN;tr|E9PD43|E9PD43_HUMAN;tr|A0A0A0MSN9|A0A0A0MSN9_HUMAN;tr|A2ABK4|A2ABK4_HUMAN
9.32385	9.32613	9.32938	9.32645	9.4892	9.4411	9.45016	9.46015	1.3605	0.444136				+	LFQ intensity 12-5DDAB-70DSS-EPLGANPs-labelfree_LFQ intensity cell-label-free	7	7	7	45	45	45	19.586	0	47.57	13229000000	53	3.075	0.00231266	-0.133698	-9.00677	tr|A0A087WXM6|A0A087WXM6_HUMAN;tr|J3QQT2|J3QQT2_HUMAN;tr|J3QLC8|J3QLC8_HUMAN;tr|J3KRX5|J3KRX5_HUMAN;sp|P18621|RL17_HUMAN;tr|A0A0A0MRF8|A0A0A0MRF8_HUMAN;tr|A0A0A6YYL6|A0A0A6YYL6_HUMAN;tr|J3KRB3|J3KRB3_HUMAN;tr|A0A087WWH0|A0A087WWH0_HUMAN;tr|J3QS96|J3QS96_HUMAN;tr|A0A087WY81|A0A087WY81_HUMAN	tr|A0A087WXM6|A0A087WXM6_HUMAN;tr|J3QQT2|J3QQT2_HUMAN;tr|J3QLC8|J3QLC8_HUMAN;tr|J3KRX5|J3KRX5_HUMAN;sp|P18621|RL17_HUMAN;tr|A0A0A0MRF8|A0A0A0MRF8_HUMAN;tr|A0A0A6YYL6|A0A0A6YYL6_HUMAN;tr|J3KRB3|J3KRB3_HUMAN;tr|A0A087WWH0|A0A087WWH0_HUMAN;tr|J3QS96|J3QS96_HUMAN
9.1049	9.11558	9.14154	9.12067	9.43573	9.45672	9.47229	9.45491	2.15894	1.11032				+	LFQ intensity 12-5DDAB-70DSS-EPLGANPs-labelfree_LFQ intensity cell-label-free	13	13	13	53.5	53.5	53.5	28.804	0	126.34	11540000000	96	4.5984	0	-0.33424	-22.0115	sp|P18669|PGAM1_HUMAN;sp|P15259|PGAM2_HUMAN;sp|Q8N0Y7|PGAM4_HUMAN	sp|P18669|PGAM1_HUMAN
9.42248	9.38723	9.3721	9.39394	9.4618	9.4687	9.5011	9.4772	1.21134	0.276599						15	15	15	55.8	55.8	55.8	44.969	0	167.24	13842000000	105	1.90896	0.0123553	-0.0832647	-4.33181	sp|P18754|RCC1_HUMAN;tr|C9JW69|C9JW69_HUMAN;tr|C9JRH2|C9JRH2_HUMAN;tr|C9JMJ4|C9JMJ4_HUMAN;tr|C9J3R0|C9J3R0_HUMAN;tr|C9JQZ4|C9JQZ4_HUMAN;tr|M0R1Q8|M0R1Q8_HUMAN	sp|P18754|RCC1_HUMAN;tr|C9JW69|C9JW69_HUMAN;tr|C9JRH2|C9JRH2_HUMAN;tr|C9JMJ4|C9JMJ4_HUMAN;tr|C9J3R0|C9J3R0_HUMAN;tr|C9JQZ4|C9JQZ4_HUMAN
7.64788	7.6644	7.68546	7.66591	7.30016	7.38789	7.35182	7.34662	0.47941	-1.06067				+	LFQ intensity 12-5DDAB-70DSS-EPLGANPs-labelfree_LFQ intensity cell-label-free	2	2	2	11.6	11.6	11.6	32.461	0	15.31	155520000	13	3.49119	0.00132841	0.319293	11.5338	sp|P18827|SDC1_HUMAN;tr|E9PHH3|E9PHH3_HUMAN;tr|H7C1K4|H7C1K4_HUMAN	sp|P18827|SDC1_HUMAN;tr|E9PHH3|E9PHH3_HUMAN;tr|H7C1K4|H7C1K4_HUMAN
8.7903	8.79781	8.84414	8.81075	9.00843	9.01657	9.00199	9.009	1.57851	0.658563				+	LFQ intensity 12-5DDAB-70DSS-EPLGANPs-labelfree_LFQ intensity cell-label-free	6	6	6	57.4	57.4	57.4	12.587	0	134.64	4358900000	24	3.47476	0.00130435	-0.198247	-11.4224	sp|P18859|ATP5J_HUMAN;tr|A8MUH2|A8MUH2_HUMAN	sp|P18859|ATP5J_HUMAN;tr|A8MUH2|A8MUH2_HUMAN
8.07577	8.09128	8.00143	8.05616	8.12649	8.02206	7.97834	8.04229	0.968579	-0.0460585						7	7	7	12.8	12.8	12.8	69.476	0	19.926	558470000	22	0.0953914	0.891158	0.013865	0.266815	sp|P18887|XRCC1_HUMAN;tr|F5H8D7|F5H8D7_HUMAN;tr|M0QYS5|M0QYS5_HUMAN;tr|M0R0D2|M0R0D2_HUMAN	sp|P18887|XRCC1_HUMAN;tr|F5H8D7|F5H8D7_HUMAN
8.72604	8.76218	8.68327	8.72383	8.5905	8.52988	8.5187	8.54636	0.664547	-0.589557				+	LFQ intensity 12-5DDAB-70DSS-EPLGANPs-labelfree_LFQ intensity cell-label-free	11	11	11	16.9	16.9	16.9	99.808	0	28.522	2091900000	32	2.29144	0.00698118	0.177475	5.56351	sp|P19022|CADH2_HUMAN;tr|A0A0G2JRA4|A0A0G2JRA4_HUMAN;tr|A0A087WX99|A0A087WX99_HUMAN;sp|P55283|CADH4_HUMAN;tr|C9J126|C9J126_HUMAN;tr|C9J8J8|C9J8J8_HUMAN	sp|P19022|CADH2_HUMAN
10.2048	10.1847	10.1651	10.1849	10.2329	10.2273	10.2473	10.2358	1.12443	0.169197						49	49	49	49	49	49	76.613	0	268.38	82731000000	271	1.77181	0.0155929	-0.0509364	-3.94338	sp|P19338|NUCL_HUMAN;tr|H7BY16|H7BY16_HUMAN;tr|C9JYW2|C9JYW2_HUMAN;tr|C9JLB1|C9JLB1_HUMAN;tr|C9J1H7|C9J1H7_HUMAN;tr|C9JWL1|C9JWL1_HUMAN;REV__tr|H7BY16|H7BY16_HUMAN;REV__sp|P19338|NUCL_HUMAN	sp|P19338|NUCL_HUMAN
8.87168	8.85965	8.82038	8.85057	8.83942	8.85313	8.88097	8.85784	1.01687	0.0241382						19	19	16	22.6	22.6	19.7	102.48	0	39.165	3681000000	62	0.135863	0.834398	-0.00726604	-0.368218	sp|P19367|HXK1_HUMAN;tr|B1AR63|B1AR63_HUMAN;sp|Q2TB90|HKDC1_HUMAN;tr|B1AR62|B1AR62_HUMAN;tr|B1AR61|B1AR61_HUMAN	sp|P19367|HXK1_HUMAN
8.04474	7.99168	7.96362	8.00001	7.72316	7.77361	7.82159	7.77279	0.592618	-0.754825				+	LFQ intensity 12-5DDAB-70DSS-EPLGANPs-labelfree_LFQ intensity cell-label-free	2	2	2	41.3	41.3	41.3	5.1729	0	5.6221	377330000	10	2.44555	0.0057468	0.227225	6.13186	tr|H3BRR2|H3BRR2_HUMAN;sp|P19387|RPB3_HUMAN	tr|H3BRR2|H3BRR2_HUMAN;sp|P19387|RPB3_HUMAN
8.33175	8.31408	8.25049	8.29877	8.20712	8.20039	8.19802	8.20184	0.799964	-0.321993						5	5	5	27.2	27.2	27.2	21.459	0	16.186	908170000	18	1.75767	0.0162526	0.0969299	3.90471	tr|A0A087WVZ9|A0A087WVZ9_HUMAN;sp|P19388|RPAB1_HUMAN;tr|A0A087WWX0|A0A087WWX0_HUMAN;tr|A0A0A0MQR7|A0A0A0MQR7_HUMAN;tr|A0A087WVN5|A0A087WVN5_HUMAN	tr|A0A087WVZ9|A0A087WVZ9_HUMAN;sp|P19388|RPAB1_HUMAN;tr|A0A087WWX0|A0A087WWX0_HUMAN;tr|A0A0A0MQR7|A0A0A0MQR7_HUMAN
NaN	8.16429	NaN	8.16429	8.19524	8.2029	8.26394	8.22069	1.13867	0.187353						4	4	4	21.3	21.3	21.3	27.391	0	7.9318	739050000	5	0	1	-0.0563987	0	sp|P19404|NDUV2_HUMAN;tr|E7EPT4|E7EPT4_HUMAN	sp|P19404|NDUV2_HUMAN;tr|E7EPT4|E7EPT4_HUMAN
8.42539	8.37147	8.45897	8.41861	8.34904	8.35938	8.37099	8.35981	0.873365	-0.195344						9	9	9	20.3	20.3	20.3	62.094	0	18.24	1132300000	29	1.0521	0.0638675	0.0588048	2.23925	sp|P19525|E2AK2_HUMAN;tr|C9JZT2|C9JZT2_HUMAN;tr|F8WBH4|F8WBH4_HUMAN	sp|P19525|E2AK2_HUMAN
8.14305	8.18486	8.12872	8.15221	8.53278	8.46876	8.43202	8.47785	2.11663	1.08177				+	LFQ intensity 12-5DDAB-70DSS-EPLGANPs-labelfree_LFQ intensity cell-label-free	6	6	6	27.5	27.5	27.5	33.824	0	18.088	1211700000	26	3.18197	0.00138889	-0.325644	-9.60146	sp|P19623|SPEE_HUMAN;tr|K7EL89|K7EL89_HUMAN;tr|K7EKM4|K7EKM4_HUMAN;tr|K7ESL0|K7ESL0_HUMAN;tr|K7EQ47|K7EQ47_HUMAN	sp|P19623|SPEE_HUMAN
8.4176	8.45716	8.41662	8.43046	8.43125	8.34112	8.2921	8.35482	0.840161	-0.251262						8	8	8	33.1	33.1	33.1	41.213	0	39.203	1277500000	29	0.816676	0.11414	0.0756378	1.76391	sp|P19784|CSK22_HUMAN;tr|H3BV19|H3BV19_HUMAN;tr|H3BSA1|H3BSA1_HUMAN;tr|H3BNI9|H3BNI9_HUMAN	sp|P19784|CSK22_HUMAN;tr|H3BV19|H3BV19_HUMAN;tr|H3BSA1|H3BSA1_HUMAN
9.10961	9.11866	9.11307	9.11378	9.00565	9.0331	9.01119	9.01665	0.799586	-0.322675				+	LFQ intensity 12-5DDAB-70DSS-EPLGANPs-labelfree_LFQ intensity cell-label-free	20	20	10	18.8	18.8	10.3	138.75	0	84.35	5767300000	96	3.41956	0.00123288	0.0971349	11.056	sp|P20020|AT2B1_HUMAN;tr|E7ERY9|E7ERY9_HUMAN;tr|H0Y7S3|H0Y7S3_HUMAN;sp|Q01814|AT2B2_HUMAN;sp|Q16720|AT2B3_HUMAN;tr|A0A0U1RQU3|A0A0U1RQU3_HUMAN;tr|H0YHH6|H0YHH6_HUMAN;tr|F8W1V5|F8W1V5_HUMAN;tr|H0YDG5|H0YDG5_HUMAN;tr|H7BZS8|H7BZS8_HUMAN;tr|H7BY13|H7BY13_HUMAN	sp|P20020|AT2B1_HUMAN;tr|E7ERY9|E7ERY9_HUMAN
8.63774	8.65063	8.65581	8.64806	8.8884	8.86672	8.88144	8.87885	1.70136	0.766686				+	LFQ intensity 12-5DDAB-70DSS-EPLGANPs-labelfree_LFQ intensity cell-label-free	11	11	11	36	36	36	38.388	0	32.956	3200500000	42	4.99179	0	-0.230795	-27.6401	sp|P20042|IF2B_HUMAN	sp|P20042|IF2B_HUMAN
8.75305	8.70164	8.77223	8.74231	8.63595	8.59512	8.64253	8.62453	0.762474	-0.39124						13	13	13	28.5	28.5	28.5	52.739	0	36.72	2445000000	36	1.9889	0.0110524	0.117775	4.57025	sp|P20073|ANXA7_HUMAN	sp|P20073|ANXA7_HUMAN
8.29811	8.24827	8.22621	8.25753	8.65085	8.73913	8.60632	8.66543	2.55801	1.35502				+	LFQ intensity 12-5DDAB-70DSS-EPLGANPs-labelfree_LFQ intensity cell-label-free	7	7	6	52.4	52.4	48.5	22.168	0	71.128	2002500000	20	3.10642	0.00240206	-0.407902	-9.17783	sp|P20290|BTF3_HUMAN;tr|D6RDG3|D6RDG3_HUMAN;tr|H0Y9Y1|H0Y9Y1_HUMAN	sp|P20290|BTF3_HUMAN;tr|D6RDG3|D6RDG3_HUMAN
8.24296	8.28621	8.28961	8.27293	8.17164	8.18715	8.18367	8.18082	0.808895	-0.305976				+	LFQ intensity 12-5DDAB-70DSS-EPLGANPs-labelfree_LFQ intensity cell-label-free	6	3	3	32.6	17.7	17.7	23.658	0	27.121	817950000	18	2.37191	0.00601884	0.0921078	5.85458	sp|P20339|RAB5A_HUMAN;tr|F8VVZ0|F8VVZ0_HUMAN;tr|F8VUA5|F8VUA5_HUMAN;tr|F8VWU4|F8VWU4_HUMAN;tr|F8WCY6|F8WCY6_HUMAN;tr|F8WD79|F8WD79_HUMAN;tr|F8VPW9|F8VPW9_HUMAN;tr|F8VSF8|F8VSF8_HUMAN;tr|F8VWZ7|F8VWZ7_HUMAN	sp|P20339|RAB5A_HUMAN;tr|F8VVZ0|F8VVZ0_HUMAN;tr|F8VUA5|F8VUA5_HUMAN
9.21272	9.23109	9.20599	9.2166	9.083	9.11524	9.11515	9.10446	0.772439	-0.372507				+	LFQ intensity 12-5DDAB-70DSS-EPLGANPs-labelfree_LFQ intensity cell-label-free	10	10	10	47.6	47.6	47.6	23.593	0	66.497	8231200000	53	2.99119	0.00296956	0.112136	8.56481	sp|P20340|RAB6A_HUMAN;sp|Q9NRW1|RAB6B_HUMAN;tr|J3KR73|J3KR73_HUMAN;tr|F5H3K7|F5H3K7_HUMAN;tr|C9JU14|C9JU14_HUMAN;tr|F5GX61|F5GX61_HUMAN;tr|C9JB90|C9JB90_HUMAN;tr|Q53S08|Q53S08_HUMAN;tr|C9J0I2|C9J0I2_HUMAN;sp|Q14964|RB39A_HUMAN;sp|Q9H0N0|RAB6C_HUMAN	sp|P20340|RAB6A_HUMAN;sp|Q9NRW1|RAB6B_HUMAN;tr|J3KR73|J3KR73_HUMAN
9.02776	9.06789	9.03346	9.04304	9.06685	9.03527	9.04984	9.05065	1.01769	0.0252976						7	7	7	39.4	39.4	39.4	26.489	0	29.842	5756300000	36	0.187725	0.747949	-0.00761509	-0.491156	sp|P20618|PSB1_HUMAN	sp|P20618|PSB1_HUMAN
8.56242	8.70054	8.62661	8.62986	8.57484	8.48192	8.46166	8.50614	0.752112	-0.41098						4	4	4	23.8	23.8	23.8	30.993	0	41.498	1737400000	14	1.09808	0.056388	0.123717	2.33533	sp|P20645|MPRD_HUMAN;tr|H0YF90|H0YF90_HUMAN;tr|F5GX30|F5GX30_HUMAN;tr|F5GXE0|F5GXE0_HUMAN;tr|H0YGE9|H0YGE9_HUMAN;tr|F5GXU0|F5GXU0_HUMAN;tr|H0YGT2|H0YGT2_HUMAN;tr|F5H883|F5H883_HUMAN	sp|P20645|MPRD_HUMAN;tr|H0YF90|H0YF90_HUMAN;tr|F5GX30|F5GX30_HUMAN
8.90373	8.91145	8.96481	8.92666	8.81088	8.85818	8.89473	8.8546	0.847097	-0.2394						4	4	4	21.3	21.3	21.3	16.762	0	31.17	4115800000	28	1.09496	0.05684	0.0720666	2.32877	sp|P20674|COX5A_HUMAN;tr|H3BNX8|H3BNX8_HUMAN;tr|H3BRM5|H3BRM5_HUMAN;tr|H3BV69|H3BV69_HUMAN	sp|P20674|COX5A_HUMAN;tr|H3BNX8|H3BNX8_HUMAN;tr|H3BRM5|H3BRM5_HUMAN;tr|H3BV69|H3BV69_HUMAN
9.99772	9.98118	9.98754	9.98881	9.88668	9.88701	9.88073	9.88481	0.787034	-0.345502				+	LFQ intensity 12-5DDAB-70DSS-EPLGANPs-labelfree_LFQ intensity cell-label-free	52	50	48	71.2	69.6	66.9	66.408	0	323.31	42791000000	268	4.42276	0	0.104007	19.8795	sp|P20700|LMNB1_HUMAN;tr|E9PBF6|E9PBF6_HUMAN;tr|A0A0D9SFE5|A0A0D9SFE5_HUMAN;tr|A0A0D9SFY5|A0A0D9SFY5_HUMAN	sp|P20700|LMNB1_HUMAN;tr|E9PBF6|E9PBF6_HUMAN;tr|A0A0D9SFE5|A0A0D9SFE5_HUMAN
8.00864	8.01586	7.92848	7.98433	8.6433	8.562	8.70072	8.63534	4.47725	2.16261				+	LFQ intensity 12-5DDAB-70DSS-EPLGANPs-labelfree_LFQ intensity cell-label-free	3	3	3	22.5	22.5	22.5	11.53	0	9.4988	1512900000	16	3.73071	0.000574257	-0.651011	-13.2786	sp|P20962|PTMS_HUMAN;tr|F5H7R9|F5H7R9_HUMAN;tr|F5GXR3|F5GXR3_HUMAN	sp|P20962|PTMS_HUMAN
8.17519	8.20583	8.19893	8.19332	8.2048	8.20785	8.18466	8.1991	1.01341	0.0192218						8	8	8	11.2	11.2	11.2	87.109	0	16.747	807400000	23	0.18757	0.747909	-0.00578626	-0.490798	tr|J3QR29|J3QR29_HUMAN;tr|A0A0D9SEI3|A0A0D9SEI3_HUMAN;tr|B7ZVY7|B7ZVY7_HUMAN;tr|A0A0D9SER5|A0A0D9SER5_HUMAN;tr|A0A0D9SEN2|A0A0D9SEN2_HUMAN;tr|J3QR44|J3QR44_HUMAN;sp|P21127|CD11B_HUMAN;tr|Q5QPR4|Q5QPR4_HUMAN;tr|Q5QPR3|Q5QPR3_HUMAN;sp|Q9UQ88|CD11A_HUMAN	tr|J3QR29|J3QR29_HUMAN;tr|A0A0D9SEI3|A0A0D9SEI3_HUMAN;tr|B7ZVY7|B7ZVY7_HUMAN;tr|A0A0D9SER5|A0A0D9SER5_HUMAN;tr|A0A0D9SEN2|A0A0D9SEN2_HUMAN;tr|J3QR44|J3QR44_HUMAN;sp|P21127|CD11B_HUMAN;tr|Q5QPR4|Q5QPR4_HUMAN;tr|Q5QPR3|Q5QPR3_HUMAN;sp|Q9UQ88|CD11A_HUMAN
8.86671	8.85107	8.81952	8.84576	8.76513	8.74825	8.75051	8.75463	0.81071	-0.302742				+	LFQ intensity 12-5DDAB-70DSS-EPLGANPs-labelfree_LFQ intensity cell-label-free	12	12	12	47.1	47.1	47.1	26.559	0	62.851	3046400000	44	2.44662	0.00575499	0.0911344	6.13598	sp|P21266|GSTM3_HUMAN;tr|A0A0A0MTN3|A0A0A0MTN3_HUMAN;tr|Q5T8R1|Q5T8R1_HUMAN;sp|P46439|GSTM5_HUMAN;tr|H3BQT3|H3BQT3_HUMAN;tr|E9PLF1|E9PLF1_HUMAN;tr|B9ZVX7|B9ZVX7_HUMAN;tr|E9PHN7|E9PHN7_HUMAN;tr|E9PHN6|E9PHN6_HUMAN;tr|Q5T8Q9|Q5T8Q9_HUMAN;sp|P28161|GSTM2_HUMAN;tr|A0A0A0MR85|A0A0A0MR85_HUMAN;sp|Q03013|GSTM4_HUMAN;sp|P09488|GSTM1_HUMAN;tr|F6XZQ7|F6XZQ7_HUMAN;tr|E7EWW9|E7EWW9_HUMAN	sp|P21266|GSTM3_HUMAN;tr|A0A0A0MTN3|A0A0A0MTN3_HUMAN
8.6873	8.67967	8.68249	8.68315	8.75683	8.76919	8.8209	8.78231	1.25647	0.329378				+	LFQ intensity 12-5DDAB-70DSS-EPLGANPs-labelfree_LFQ intensity cell-label-free	8	8	8	21.3	21.3	21.3	56.5	0	98.902	2658700000	25	2.13182	0.00956502	-0.0991526	-5.02061	sp|P21281|VATB2_HUMAN;tr|H0YC04|H0YC04_HUMAN;tr|C9J5E3|C9J5E3_HUMAN;tr|C9JNS9|C9JNS9_HUMAN;tr|C9JL73|C9JL73_HUMAN;sp|P15313|VATB1_HUMAN;tr|E5RGH6|E5RGH6_HUMAN	sp|P21281|VATB2_HUMAN;tr|H0YC04|H0YC04_HUMAN
9.11354	9.16906	9.0876	9.1234	9.26328	9.2831	9.2996	9.28199	1.44075	0.526823				+	LFQ intensity 12-5DDAB-70DSS-EPLGANPs-labelfree_LFQ intensity cell-label-free	11	11	10	69.4	69.4	64.2	20.567	0	119.73	8631100000	87	2.42381	0.00597483	-0.15859	-6.0489	sp|P21291|CSRP1_HUMAN;tr|E9PND2|E9PND2_HUMAN;tr|E9PP21|E9PP21_HUMAN;tr|E9PS42|E9PS42_HUMAN	sp|P21291|CSRP1_HUMAN;tr|E9PND2|E9PND2_HUMAN;tr|E9PP21|E9PP21_HUMAN;tr|E9PS42|E9PS42_HUMAN
10.7505	10.7695	10.7683	10.7628	10.5723	10.5877	10.5991	10.5864	0.666178	-0.586021				+	LFQ intensity 12-5DDAB-70DSS-EPLGANPs-labelfree_LFQ intensity cell-label-free	154	154	138	70	70	65.7	280.74	0	323.31	231050000000	1167	4.23004	0	0.176415	17.7734	sp|P21333|FLNA_HUMAN;tr|Q5HY54|Q5HY54_HUMAN;tr|Q60FE5|Q60FE5_HUMAN;tr|A0A087WWY3|A0A087WWY3_HUMAN;tr|F8WE98|F8WE98_HUMAN;tr|H0Y5C6|H0Y5C6_HUMAN;tr|H0Y5F3|H0Y5F3_HUMAN;tr|H7C2E7|H7C2E7_HUMAN	sp|P21333|FLNA_HUMAN;tr|Q5HY54|Q5HY54_HUMAN;tr|Q60FE5|Q60FE5_HUMAN;tr|A0A087WWY3|A0A087WWY3_HUMAN
NaN	7.40782	NaN	7.40782	7.68856	7.54497	7.34711	7.52688	1.31543	0.395536						4	4	4	6.1	6.1	6.1	98.398	0	10.331	150780000	11	0	1	-0.119068	0	sp|P21399|ACOC_HUMAN	sp|P21399|ACOC_HUMAN
8.35367	8.20341	8.24087	8.26598	8.36169	8.3408	8.33993	8.34747	1.20639	0.270702						10	10	10	20	20	20	63.367	0	28.708	999360000	27	0.826177	0.111003	-0.0814889	-1.78267	sp|P21589|5NTD_HUMAN;tr|Q96B60|Q96B60_HUMAN;tr|H0Y7R7|H0Y7R7_HUMAN;tr|H0Y3X5|H0Y3X5_HUMAN	sp|P21589|5NTD_HUMAN
9.96588	10.0098	10.0161	9.99726	9.96113	9.99521	10.0017	9.98602	0.974456	-0.0373307						20	20	20	83	83	83	30.772	0	323.31	51132000000	230	0.216398	0.694752	0.0112384	0.556427	sp|P21796|VDAC1_HUMAN;tr|C9JI87|C9JI87_HUMAN	sp|P21796|VDAC1_HUMAN;tr|C9JI87|C9JI87_HUMAN
9.1068	9.09061	9.08225	9.09322	9.02098	9.02955	8.99892	9.01648	0.838037	-0.254915				+	LFQ intensity 12-5DDAB-70DSS-EPLGANPs-labelfree_LFQ intensity cell-label-free	11	11	11	46.1	46.1	46.1	31.629	0	47.102	5472600000	43	2.56381	0.00447134	0.0767368	6.60033	sp|P21912|SDHB_HUMAN;tr|A0A087WWT1|A0A087WWT1_HUMAN;tr|A0A087WXX8|A0A087WXX8_HUMAN	sp|P21912|SDHB_HUMAN;tr|A0A087WWT1|A0A087WWT1_HUMAN;tr|A0A087WXX8|A0A087WXX8_HUMAN
8.00518	8.00992	8.0445	8.01987	8.2707	8.27061	8.54459	8.36197	2.19837	1.13643						3	3	3	26.4	26.4	26.4	17.764	0	14.277	854200000	6	1.68594	0.0178255	-0.3421	-3.7125	tr|A6NNI4|A6NNI4_HUMAN;tr|G8JLH6|G8JLH6_HUMAN;sp|P21926|CD9_HUMAN;tr|F5GXT1|F5GXT1_HUMAN;tr|A0A087WU13|A0A087WU13_HUMAN	tr|A6NNI4|A6NNI4_HUMAN;tr|G8JLH6|G8JLH6_HUMAN;sp|P21926|CD9_HUMAN
9.00195	9.0146	9.05827	9.02494	8.95649	8.9552	8.96102	8.95757	0.856299	-0.223814						11	11	11	59.8	59.8	59.8	30.037	0	107.81	5567300000	38	1.76619	0.015767	0.0673745	3.92798	sp|P21964|COMT_HUMAN;tr|E7EMS6|E7EMS6_HUMAN;tr|E7EUU8|E7EUU8_HUMAN;tr|F8WBW9|F8WBW9_HUMAN;tr|H7BZ45|H7BZ45_HUMAN	sp|P21964|COMT_HUMAN;tr|E7EMS6|E7EMS6_HUMAN;tr|E7EUU8|E7EUU8_HUMAN
8.72977	8.76683	8.84168	8.77943	8.56818	8.50002	8.47891	8.5157	0.544848	-0.876073				+	LFQ intensity 12-5DDAB-70DSS-EPLGANPs-labelfree_LFQ intensity cell-label-free	15	15	15	23.1	23.1	23.1	77.328	0	45.127	2151300000	64	2.46344	0.00572093	0.263724	6.20088	sp|P21980|TGM2_HUMAN;tr|A2A299|A2A299_HUMAN;tr|A2A2A0|A2A2A0_HUMAN;tr|A0A087WZC4|A0A087WZC4_HUMAN;sp|P49221|TGM4_HUMAN;tr|A0A087WVW4|A0A087WVW4_HUMAN;sp|O43548|TGM5_HUMAN;tr|A0A087WVS3|A0A087WVS3_HUMAN	sp|P21980|TGM2_HUMAN
NaN	7.54108	7.50687	7.52398	7.46022	7.50965	NaN	7.48493	0.914026	-0.129693						4	4	4	7.9	7.9	7.9	83.134	0	4.3246	186990000	12	0.490095	0.281354	0.0390415	1.29902	sp|P22033|MUTA_HUMAN	sp|P22033|MUTA_HUMAN
7.86119	7.85919	7.76882	7.82973	7.9417	7.94294	7.96664	7.95043	1.32036	0.400937						8	8	8	13.9	13.9	13.9	89.42	0	16.213	432540000	23	1.7296	0.0168358	-0.120694	-3.82876	sp|P22059|OSBP1_HUMAN;tr|A0A0A0MSB4|A0A0A0MSB4_HUMAN;tr|Q6ZN50|Q6ZN50_HUMAN;sp|Q969R2|OSBP2_HUMAN	sp|P22059|OSBP1_HUMAN
8.40523	8.41333	8.30582	8.37479	8.34819	NaN	8.29019	8.31919	0.879822	-0.184716						7	7	7	38.3	38.3	38.3	24.636	0	52.963	1101700000	14	0.463752	0.304066	0.0556051	1.12148	sp|P22061|PIMT_HUMAN;tr|A0A0A0MRJ6|A0A0A0MRJ6_HUMAN;tr|H7BY58|H7BY58_HUMAN;tr|F6S8N6|F6S8N6_HUMAN;tr|F8WDT3|F8WDT3_HUMAN;tr|F8WAV5|F8WAV5_HUMAN;tr|F8WAX2|F8WAX2_HUMAN;tr|H7C4X2|H7C4X2_HUMAN;tr|C9J0F2|C9J0F2_HUMAN	sp|P22061|PIMT_HUMAN;tr|A0A0A0MRJ6|A0A0A0MRJ6_HUMAN;tr|H7BY58|H7BY58_HUMAN;tr|F6S8N6|F6S8N6_HUMAN
9.69327	9.67741	9.63944	9.67004	9.57307	9.59017	9.5654	9.57621	0.805705	-0.311677				+	LFQ intensity 12-5DDAB-70DSS-EPLGANPs-labelfree_LFQ intensity cell-label-free	16	16	14	63.6	63.6	60.1	33.784	0	128.89	20754000000	127	2.22733	0.007807	0.0938241	5.34014	sp|P22087|FBRL_HUMAN;tr|M0QXL5|M0QXL5_HUMAN;tr|M0R299|M0R299_HUMAN;tr|M0R2Q4|M0R2Q4_HUMAN;tr|M0R0P1|M0R0P1_HUMAN;tr|M0R2U2|M0R2U2_HUMAN;tr|M0R1H0|M0R1H0_HUMAN;tr|M0R2B0|M0R2B0_HUMAN;tr|A0A0D9SFM2|A0A0D9SFM2_HUMAN;tr|M0QXC9|M0QXC9_HUMAN	sp|P22087|FBRL_HUMAN;tr|M0QXL5|M0QXL5_HUMAN;tr|M0R299|M0R299_HUMAN;tr|M0R2Q4|M0R2Q4_HUMAN;tr|M0R0P1|M0R0P1_HUMAN
9.23545	9.2305	9.20957	9.22517	9.19251	9.18472	9.18216	9.18646	0.914722	-0.128594						30	30	30	35.1	35.1	35.1	107.77	0	114.36	8283900000	102	1.97983	0.0113207	0.0387109	4.54273	sp|P22102|PUR2_HUMAN;tr|F8WD69|F8WD69_HUMAN;tr|C9JBJ1|C9JBJ1_HUMAN;tr|C9JTV6|C9JTV6_HUMAN;tr|C9JZG2|C9JZG2_HUMAN;tr|C9JKQ7|C9JKQ7_HUMAN;tr|A0A140TA71|A0A140TA71_HUMAN;tr|H7C366|H7C366_HUMAN	sp|P22102|PUR2_HUMAN
9.00247	9.06547	9.02625	9.03139	9.22773	9.24097	9.20677	9.22516	1.5623	0.643673				+	LFQ intensity 12-5DDAB-70DSS-EPLGANPs-labelfree_LFQ intensity cell-label-free	15	15	15	47.1	47.1	47.1	47.079	0	143.79	7499000000	59	3.1239	0.00243979	-0.193765	-9.27429	sp|P22234|PUR6_HUMAN;tr|E9PBS1|E9PBS1_HUMAN;tr|D6RF62|D6RF62_HUMAN	sp|P22234|PUR6_HUMAN;tr|E9PBS1|E9PBS1_HUMAN;tr|D6RF62|D6RF62_HUMAN
8.39705	8.40963	8.40377	8.40348	8.52166	8.56496	8.52423	8.53695	1.35977	0.443361				+	LFQ intensity 12-5DDAB-70DSS-EPLGANPs-labelfree_LFQ intensity cell-label-free	7	7	7	15.4	15.4	15.4	58.993	0	29.986	1563700000	29	3.11262	0.00242708	-0.133465	-9.21189	sp|P22307|NLTP_HUMAN;tr|H0YF61|H0YF61_HUMAN;tr|E9PLD1|E9PLD1_HUMAN	sp|P22307|NLTP_HUMAN
9.1801	9.18625	9.21235	9.1929	9.58913	9.55765	9.58768	9.57815	2.42804	1.27979				+	LFQ intensity 12-5DDAB-70DSS-EPLGANPs-labelfree_LFQ intensity cell-label-free	27	27	27	33.1	33.1	33.1	117.85	0	239.15	14733000000	127	4.95386	0	-0.385256	-27.0406	sp|P22314|UBA1_HUMAN;tr|Q5JRR6|Q5JRR6_HUMAN;tr|Q5JRR9|Q5JRR9_HUMAN;tr|Q5JRS0|Q5JRS0_HUMAN;tr|Q5JRS2|Q5JRS2_HUMAN;tr|Q5JRS1|Q5JRS1_HUMAN;tr|Q5JRS3|Q5JRS3_HUMAN	sp|P22314|UBA1_HUMAN
10.5778	10.5667	10.5586	10.5677	10.4648	10.4868	10.507	10.4862	0.828953	-0.270637				+	LFQ intensity 12-5DDAB-70DSS-EPLGANPs-labelfree_LFQ intensity cell-label-free	24	24	23	72.5	72.5	72.5	37.429	0	323.31	167730000000	335	2.43144	0.00582889	0.0814686	6.07792	sp|P22626|ROA2_HUMAN;tr|A0A087WUI2|A0A087WUI2_HUMAN	sp|P22626|ROA2_HUMAN;tr|A0A087WUI2|A0A087WUI2_HUMAN
9.49897	9.5097	9.46255	9.49041	9.47582	9.445	9.46503	9.46195	0.93657	-0.094541						16	16	16	46.1	46.1	46.1	48.442	0	215.43	15301000000	120	0.776772	0.124931	0.0284599	1.68538	sp|P22695|QCR2_HUMAN;tr|H3BRG4|H3BRG4_HUMAN;tr|H3BSJ9|H3BSJ9_HUMAN;tr|H3BP04|H3BP04_HUMAN;tr|H3BUE4|H3BUE4_HUMAN;tr|H3BUI9|H3BUI9_HUMAN;tr|A0A087WVZ4|A0A087WVZ4_HUMAN	sp|P22695|QCR2_HUMAN;tr|H3BRG4|H3BRG4_HUMAN;tr|H3BSJ9|H3BSJ9_HUMAN;tr|H3BP04|H3BP04_HUMAN
8.16513	8.21267	8.1602	8.17933	8.17111	8.11631	8.13963	8.14235	0.918373	-0.122848						11	11	11	37.4	37.4	37.4	47.862	0	32.145	702520000	30	0.734891	0.139358	0.0369806	1.60334	sp|P22830|HEMH_HUMAN;tr|K7ELX4|K7ELX4_HUMAN;tr|K7EJM8|K7EJM8_HUMAN;tr|K7EJX5|K7EJX5_HUMAN;tr|K7EKP7|K7EKP7_HUMAN;tr|K7EPN2|K7EPN2_HUMAN	sp|P22830|HEMH_HUMAN;tr|K7ELX4|K7ELX4_HUMAN
8.37142	8.44613	8.53679	8.45145	8.5737	8.57233	8.63639	8.59414	1.38896	0.474007						11	11	11	36.9	36.9	36.9	33.969	0	71.553	1748400000	39	1.28021	0.0372471	-0.14269	-2.72976	sp|P23193|TCEA1_HUMAN;tr|B7Z4S1|B7Z4S1_HUMAN;tr|E5RJ93|E5RJ93_HUMAN;tr|E5RIS7|E5RIS7_HUMAN;tr|A0A0A0MT58|A0A0A0MT58_HUMAN;sp|Q15560|TCEA2_HUMAN;tr|E5RK46|E5RK46_HUMAN;tr|E5RFI1|E5RFI1_HUMAN;tr|Q5JRI7|Q5JRI7_HUMAN	sp|P23193|TCEA1_HUMAN
7.7341	7.8452	7.80714	7.79548	7.84093	7.82762	7.80635	7.82497	1.07026	0.0979637						6	6	6	7.5	7.5	7.5	126.6	0	28.246	360500000	14	0.360348	0.428208	-0.0294902	-0.864316	sp|P23229|ITA6_HUMAN;tr|C9JXX7|C9JXX7_HUMAN;tr|H7BZ97|H7BZ97_HUMAN	sp|P23229|ITA6_HUMAN
10.1533	10.157	10.1415	10.1506	10.0845	10.06	10.0763	10.0736	0.837587	-0.255689				+	LFQ intensity 12-5DDAB-70DSS-EPLGANPs-labelfree_LFQ intensity cell-label-free	33	33	32	46.7	46.7	45.5	76.149	0	323.31	65679000000	276	3.06958	0.00229557	0.076972	8.9776	sp|P23246|SFPQ_HUMAN;tr|H0Y9K7|H0Y9K7_HUMAN;tr|H0Y9U2|H0Y9U2_HUMAN	sp|P23246|SFPQ_HUMAN
8.31641	8.35064	8.33886	8.3353	8.13551	8.14273	8.12424	8.13416	0.629308	-0.668162				+	LFQ intensity 12-5DDAB-70DSS-EPLGANPs-labelfree_LFQ intensity cell-label-free	7	7	7	22.4	22.4	22.4	51.169	0	26.221	851190000	29	4.21907	0	0.201137	17.6603	sp|P23258|TBG1_HUMAN;sp|Q9NRH3|TBG2_HUMAN;tr|K7EKE5|K7EKE5_HUMAN;tr|K7EIS0|K7EIS0_HUMAN	sp|P23258|TBG1_HUMAN;sp|Q9NRH3|TBG2_HUMAN;tr|K7EKE5|K7EKE5_HUMAN;tr|K7EIS0|K7EIS0_HUMAN
9.81768	9.84235	9.86824	9.84276	9.957	10.0031	9.98582	9.98198	1.37791	0.462479				+	LFQ intensity 12-5DDAB-70DSS-EPLGANPs-labelfree_LFQ intensity cell-label-free	17	17	17	67.1	67.1	67.1	23.742	0	139.75	41407000000	137	2.66244	0.00397227	-0.139218	-7.01422	sp|P23284|PPIB_HUMAN	sp|P23284|PPIB_HUMAN
8.5168	8.44309	8.48562	8.48184	8.495	8.49297	8.43708	8.47502	0.984423	-0.02265						8	8	7	14.4	14.4	12.8	65.443	0	36.507	1523500000	39	0.084541	0.90614	0.00681877	0.23864	sp|P23368|MAOM_HUMAN	sp|P23368|MAOM_HUMAN
8.82071	8.86794	8.83412	8.84092	9.16035	9.16044	9.16738	9.16272	2.09797	1.06899				+	LFQ intensity 12-5DDAB-70DSS-EPLGANPs-labelfree_LFQ intensity cell-label-free	16	16	16	35.5	35.5	35.5	53.165	0	77.343	5905700000	52	4.64334	0	-0.321799	-22.5923	sp|P23381|SYWC_HUMAN;tr|H0YJP3|H0YJP3_HUMAN;tr|G3V277|G3V277_HUMAN;tr|G3V3H8|G3V3H8_HUMAN;tr|G3V3Y5|G3V3Y5_HUMAN;tr|G3V3P2|G3V3P2_HUMAN;tr|G3V227|G3V227_HUMAN;tr|G3V4S4|G3V4S4_HUMAN;tr|G3V313|G3V313_HUMAN;tr|G3V339|G3V339_HUMAN;tr|G3V2C0|G3V2C0_HUMAN;tr|G3V4C7|G3V4C7_HUMAN;tr|G3V4N8|G3V4N8_HUMAN;tr|G3V5W1|G3V5W1_HUMAN;tr|G3V3S7|G3V3S7_HUMAN;tr|G3V3X0|G3V3X0_HUMAN;tr|G3V423|G3V423_HUMAN;tr|G3V5U1|…	sp|P23381|SYWC_HUMAN
9.70693	9.72069	9.69424	9.70729	9.82712	9.87781	9.89424	9.86639	1.44246	0.528532				+	LFQ intensity 12-5DDAB-70DSS-EPLGANPs-labelfree_LFQ intensity cell-label-free	21	21	21	80.7	80.7	80.7	26.688	0	217.5	33227000000	152	2.74259	0.00356377	-0.159104	-7.36712	sp|P23396|RS3_HUMAN;tr|E9PL09|E9PL09_HUMAN;tr|E9PPU1|E9PPU1_HUMAN;tr|H0YEU2|H0YEU2_HUMAN;tr|F2Z2S8|F2Z2S8_HUMAN;tr|H0YCJ7|H0YCJ7_HUMAN;tr|H0YF32|H0YF32_HUMAN;tr|E9PQ96|E9PQ96_HUMAN;tr|E9PJH4|E9PJH4_HUMAN;tr|E9PK82|E9PK82_HUMAN;tr|E9PSF4|E9PSF4_HUMAN;tr|E9PQX2|E9PQX2_HUMAN;tr|H0YES8|H0YES8_HUMAN;tr|E9PJN9|E9PJN9_HUMAN	sp|P23396|RS3_HUMAN;tr|E9PL09|E9PL09_HUMAN;tr|E9PPU1|E9PPU1_HUMAN;tr|H0YEU2|H0YEU2_HUMAN;tr|F2Z2S8|F2Z2S8_HUMAN;tr|H0YCJ7|H0YCJ7_HUMAN
7.37359	7.35033	7.38511	7.36967	7.40792	7.42415	7.344	7.39202	1.0528	0.0742318						4	4	4	4.2	4.2	4.2	133.28	0	8.648	124400000	14	0.34987	0.445949	-0.0223463	-0.842739	sp|P23458|JAK1_HUMAN	sp|P23458|JAK1_HUMAN
8.91681	8.94495	8.93285	8.93154	9.14283	9.17878	9.17061	9.16407	1.70819	0.772465				+	LFQ intensity 12-5DDAB-70DSS-EPLGANPs-labelfree_LFQ intensity cell-label-free	16	16	16	43.3	43.3	43.3	47.716	0	78.192	6118300000	71	4.16407	0	-0.232535	-17.104	sp|P23526|SAHH_HUMAN	sp|P23526|SAHH_HUMAN
9.81432	9.81872	9.83408	9.82237	9.98633	9.93883	10.0013	9.97547	1.42265	0.508585				+	LFQ intensity 12-5DDAB-70DSS-EPLGANPs-labelfree_LFQ intensity cell-label-free	18	18	13	87.3	87.3	64.5	18.502	0	157.63	41575000000	117	2.8261	0.00339321	-0.153099	-7.75147	sp|P23528|COF1_HUMAN;tr|E9PP50|E9PP50_HUMAN;tr|G3V1A4|G3V1A4_HUMAN;tr|E9PK25|E9PK25_HUMAN;tr|E9PQB7|E9PQB7_HUMAN;tr|E9PLJ3|E9PLJ3_HUMAN;tr|E9PS23|E9PS23_HUMAN	sp|P23528|COF1_HUMAN;tr|E9PP50|E9PP50_HUMAN;tr|G3V1A4|G3V1A4_HUMAN;tr|E9PK25|E9PK25_HUMAN;tr|E9PQB7|E9PQB7_HUMAN;tr|E9PLJ3|E9PLJ3_HUMAN;tr|E9PS23|E9PS23_HUMAN
8.77618	8.81739	8.70786	8.76714	8.89803	8.8766	8.9433	8.90598	1.37669	0.461204						18	18	18	30.9	30.9	30.9	69.15	0	136.07	3753300000	67	1.68185	0.0178995	-0.138836	-3.70173	sp|P23588|IF4B_HUMAN;tr|E7EX17|E7EX17_HUMAN;tr|F8VP89|F8VP89_HUMAN;tr|F8VX11|F8VX11_HUMAN;tr|F8W0K0|F8W0K0_HUMAN;tr|F8VSC7|F8VSC7_HUMAN;tr|F8VRU1|F8VRU1_HUMAN;tr|F8VYE9|F8VYE9_HUMAN	sp|P23588|IF4B_HUMAN;tr|E7EX17|E7EX17_HUMAN
8.2205	8.21368	8.19005	8.20808	8.22074	8.19337	8.20968	8.20793	0.999662	-0.000488323						11	11	11	20.8	20.8	20.8	73.776	0	20.628	803790000	33	0.00396376	1	0.000147502	0.0121142	sp|P23786|CPT2_HUMAN;tr|A0A1B0GTB8|A0A1B0GTB8_HUMAN;tr|A0A1B0GWC0|A0A1B0GWC0_HUMAN;tr|A0A1B0GVF3|A0A1B0GVF3_HUMAN;tr|A0A1B0GV75|A0A1B0GV75_HUMAN;tr|A0A1B0GTM0|A0A1B0GTM0_HUMAN;tr|A0A1B0GUD9|A0A1B0GUD9_HUMAN	sp|P23786|CPT2_HUMAN;tr|A0A1B0GTB8|A0A1B0GTB8_HUMAN;tr|A0A1B0GWC0|A0A1B0GWC0_HUMAN;tr|A0A1B0GVF3|A0A1B0GVF3_HUMAN;tr|A0A1B0GV75|A0A1B0GV75_HUMAN
8.05208	8.07456	8.13897	8.08853	7.85832	7.91488	7.87613	7.88311	0.623127	-0.682402				+	LFQ intensity 12-5DDAB-70DSS-EPLGANPs-labelfree_LFQ intensity cell-label-free	6	6	6	28.3	28.3	28.3	23.819	0	8.4877	532910000	7	2.57383	0.00452174	0.205423	6.64136	sp|P23919|KTHY_HUMAN;tr|H7C312|H7C312_HUMAN;tr|H7BZ20|H7BZ20_HUMAN;tr|G5E9E9|G5E9E9_HUMAN;tr|H7C3A4|H7C3A4_HUMAN	sp|P23919|KTHY_HUMAN;tr|H7C312|H7C312_HUMAN;tr|H7BZ20|H7BZ20_HUMAN
10.1612	10.171	10.1806	10.1709	9.97657	9.99688	9.99802	9.99049	0.660023	-0.599411				+	LFQ intensity 12-5DDAB-70DSS-EPLGANPs-labelfree_LFQ intensity cell-label-free	42	42	42	68.4	68.4	68.4	90.069	0	323.31	57679000000	296	4.4482	0	0.180442	20.1752	sp|P23921|RIR1_HUMAN;tr|E9PL69|E9PL69_HUMAN;tr|H0YCY7|H0YCY7_HUMAN;tr|E9PP77|E9PP77_HUMAN	sp|P23921|RIR1_HUMAN;tr|E9PL69|E9PL69_HUMAN
9.35656	9.36633	9.3706	9.3645	9.54037	9.55262	9.57697	9.55665	1.55652	0.638326				+	LFQ intensity 12-5DDAB-70DSS-EPLGANPs-labelfree_LFQ intensity cell-label-free	12	10	10	61.8	53.8	53.8	24.763	0	112.39	14474000000	45	4.11899	0	-0.192155	-16.6608	sp|P24534|EF1B_HUMAN;tr|C9JZW3|C9JZW3_HUMAN;tr|F2Z2G2|F2Z2G2_HUMAN;tr|F8WF65|F8WF65_HUMAN	sp|P24534|EF1B_HUMAN
9.36898	9.32809	9.32147	9.33951	9.52043	9.48828	9.51026	9.50633	1.46829	0.554136				+	LFQ intensity 12-5DDAB-70DSS-EPLGANPs-labelfree_LFQ intensity cell-label-free	12	12	12	47.3	47.3	47.3	28.908	0	205.54	13831000000	72	3.15791	0.00253261	-0.166812	-9.46463	sp|P24539|AT5F1_HUMAN;tr|Q5QNZ2|Q5QNZ2_HUMAN	sp|P24539|AT5F1_HUMAN;tr|Q5QNZ2|Q5QNZ2_HUMAN
7.9184	7.91734	7.90541	7.91372	7.9875	8.0083	8.03451	8.0101	1.24849	0.320187				+	LFQ intensity 12-5DDAB-70DSS-EPLGANPs-labelfree_LFQ intensity cell-label-free	3	3	3	48.8	48.8	48.8	8.9711	0	31.11	475070000	19	2.60645	0.00454667	-0.096386	-6.77658	tr|G5E9R5|G5E9R5_HUMAN;sp|P24666|PPAC_HUMAN;tr|F2Z2Q9|F2Z2Q9_HUMAN;tr|D3YTI2|D3YTI2_HUMAN	tr|G5E9R5|G5E9R5_HUMAN;sp|P24666|PPAC_HUMAN;tr|F2Z2Q9|F2Z2Q9_HUMAN
9.24593	9.28988	9.26288	9.26623	9.35936	9.38277	9.35946	9.3672	1.26173	0.335405				+	LFQ intensity 12-5DDAB-70DSS-EPLGANPs-labelfree_LFQ intensity cell-label-free	15	15	15	51.8	51.8	51.8	45.199	0	177.71	10830000000	83	2.59766	0.00464132	-0.100967	-6.73993	sp|P24752|THIL_HUMAN;tr|H0YEL7|H0YEL7_HUMAN;tr|E9PRQ6|E9PRQ6_HUMAN;tr|E9PKF3|E9PKF3_HUMAN	sp|P24752|THIL_HUMAN
8.44925	8.46453	8.45914	8.45764	8.3462	8.27926	8.37055	8.332	0.748793	-0.417362						16	16	16	11.3	11.3	11.3	217.17	0	66.231	1287000000	49	1.97978	0.0113094	0.125638	4.54257	sp|P24928|RPB1_HUMAN;tr|A0A087WWE2|A0A087WWE2_HUMAN	sp|P24928|RPB1_HUMAN;tr|A0A087WWE2|A0A087WWE2_HUMAN
8.16717	8.30687	8.01582	8.16329	8.03679	7.47189	7.84915	7.78595	0.419428	-1.25351						7	6	6	25.8	23.2	23.2	33.929	0	8.9422	508810000	13	0.948483	0.0823148	0.377343	2.02702	sp|P24941|CDK2_HUMAN;tr|G3V5T9|G3V5T9_HUMAN;tr|E7ESI2|E7ESI2_HUMAN;tr|K7EJ83|K7EJ83_HUMAN;sp|Q00526|CDK3_HUMAN	sp|P24941|CDK2_HUMAN;tr|G3V5T9|G3V5T9_HUMAN
9.46903	9.51347	9.52475	9.50241	9.59502	9.60588	9.60101	9.60063	1.25378	0.326279				+	LFQ intensity 12-5DDAB-70DSS-EPLGANPs-labelfree_LFQ intensity cell-label-free	33	33	33	45.3	45.3	45.3	90.98	0	160.27	18197000000	187	2.32374	0.00656226	-0.0982199	-5.67888	sp|P25205|MCM3_HUMAN;tr|J3KQ69|J3KQ69_HUMAN;tr|Q7Z6P5|Q7Z6P5_HUMAN	sp|P25205|MCM3_HUMAN;tr|J3KQ69|J3KQ69_HUMAN
8.34048	8.36196	8.2757	8.32605	8.29826	8.30612	8.30993	8.30477	0.952194	-0.0706729						6	6	6	42	42	42	24.982	0	26.772	1021500000	23	0.335777	0.466361	0.0212749	0.813552	tr|B1AH49|B1AH49_HUMAN;sp|P25325|THTM_HUMAN	tr|B1AH49|B1AH49_HUMAN;sp|P25325|THTM_HUMAN
9.38621	9.42103	9.40009	9.40244	9.5429	9.54251	9.5165	9.53397	1.35371	0.436923				+	LFQ intensity 12-5DDAB-70DSS-EPLGANPs-labelfree_LFQ intensity cell-label-free	8	8	8	76.5	76.5	76.5	14.515	0	166.21	15419000000	61	3.22279	0.00103746	-0.131527	-9.83786	sp|P25398|RS12_HUMAN	sp|P25398|RS12_HUMAN
8.03003	8.06595	8.07925	8.05841	8.1396	8.15518	8.21572	8.17017	1.29346	0.371234						6	6	6	15.7	15.7	15.7	44.712	0	10.328	647340000	12	1.81638	0.0150226	-0.111753	-4.06686	sp|P25490|TYY1_HUMAN;tr|H0YJV7|H0YJV7_HUMAN;tr|H0YJU4|H0YJU4_HUMAN;sp|O15391|TYY2_HUMAN;sp|Q96MM3|ZFP42_HUMAN	sp|P25490|TYY1_HUMAN;tr|H0YJV7|H0YJV7_HUMAN;tr|H0YJU4|H0YJU4_HUMAN;sp|O15391|TYY2_HUMAN
8.8191	8.78933	8.76693	8.79179	8.66014	8.70236	8.68988	8.68413	0.780441	-0.357639				+	LFQ intensity 12-5DDAB-70DSS-EPLGANPs-labelfree_LFQ intensity cell-label-free	11	11	10	35.9	35.9	32.4	38.044	0	35.363	2707800000	37	2.26945	0.00731103	0.10766	5.48605	sp|P25685|DNJB1_HUMAN;tr|M0R080|M0R080_HUMAN;tr|M0QYT3|M0QYT3_HUMAN;tr|M0QXK0|M0QXK0_HUMAN	sp|P25685|DNJB1_HUMAN;tr|M0R080|M0R080_HUMAN
10.4255	10.4259	10.4457	10.4324	10.3471	10.3432	10.3743	10.3549	0.836591	-0.257405				+	LFQ intensity 12-5DDAB-70DSS-EPLGANPs-labelfree_LFQ intensity cell-label-free	39	39	39	65.3	65.3	65.3	59.75	0	323.31	120770000000	341	2.55042	0.00441509	0.0774873	6.54578	sp|P25705|ATPA_HUMAN;tr|K7EK77|K7EK77_HUMAN;tr|K7ENJ4|K7ENJ4_HUMAN;tr|K7ERX7|K7ERX7_HUMAN;tr|K7EJP1|K7EJP1_HUMAN;tr|K7EQH4|K7EQH4_HUMAN;tr|K7ESA0|K7ESA0_HUMAN	sp|P25705|ATPA_HUMAN
9.21735	9.16897	9.14594	9.17742	9.23887	9.25234	9.20594	9.23238	1.13491	0.182583						14	14	14	54	54	54	29.555	0	89.611	8276800000	93	1.02582	0.0668919	-0.0549631	-2.1849	sp|P25786|PSA1_HUMAN;tr|F5GX11|F5GX11_HUMAN;tr|B4DEV8|B4DEV8_HUMAN	sp|P25786|PSA1_HUMAN;tr|F5GX11|F5GX11_HUMAN;tr|B4DEV8|B4DEV8_HUMAN
8.70738	8.7231	8.77832	8.73627	8.89125	8.85106	8.85545	8.86592	1.34788	0.430691				+	LFQ intensity 12-5DDAB-70DSS-EPLGANPs-labelfree_LFQ intensity cell-label-free	5	5	5	32.1	32.1	32.1	25.898	0	37.719	3401500000	16	2.18221	0.00827166	-0.129651	-5.18727	tr|A0A024RA52|A0A024RA52_HUMAN;sp|P25787|PSA2_HUMAN;tr|H3BT36|H3BT36_HUMAN;tr|H7C402|H7C402_HUMAN;tr|C9JCK5|C9JCK5_HUMAN	tr|A0A024RA52|A0A024RA52_HUMAN;sp|P25787|PSA2_HUMAN
8.91082	8.88278	8.88752	8.8937	8.96893	8.9923	8.98816	8.98313	1.22865	0.297071				+	LFQ intensity 12-5DDAB-70DSS-EPLGANPs-labelfree_LFQ intensity cell-label-free	11	11	11	42.4	42.4	42.4	28.433	0	48.505	4558800000	37	2.86532	0.00331809	-0.0894273	-7.93809	sp|P25788|PSA3_HUMAN;tr|G3V4X5|G3V4X5_HUMAN;tr|G3V3W4|G3V3W4_HUMAN;tr|G3V5N4|G3V5N4_HUMAN	sp|P25788|PSA3_HUMAN
8.86661	8.88137	8.87094	8.87297	9.04246	9.03395	9.04696	9.04112	1.47283	0.558589				+	LFQ intensity 12-5DDAB-70DSS-EPLGANPs-labelfree_LFQ intensity cell-label-free	9	9	9	44.4	44.4	44.4	29.483	0	110.54	4853300000	53	5.07138	0	-0.168152	-28.9415	sp|P25789|PSA4_HUMAN;tr|H0YMZ1|H0YMZ1_HUMAN;tr|H0YL69|H0YL69_HUMAN;tr|H0YMI6|H0YMI6_HUMAN;tr|H0YMA1|H0YMA1_HUMAN;tr|H0YN18|H0YN18_HUMAN;tr|H0YKT8|H0YKT8_HUMAN;tr|H0YKS0|H0YKS0_HUMAN;tr|H0YLC2|H0YLC2_HUMAN;tr|H0YLS6|H0YLS6_HUMAN;tr|H0YMV3|H0YMV3_HUMAN	sp|P25789|PSA4_HUMAN;tr|H0YMZ1|H0YMZ1_HUMAN;tr|H0YL69|H0YL69_HUMAN;tr|H0YMI6|H0YMI6_HUMAN;tr|H0YMA1|H0YMA1_HUMAN;tr|H0YN18|H0YN18_HUMAN;tr|H0YKT8|H0YKT8_HUMAN
8.65371	8.59888	8.58508	8.61256	8.87669	8.97735	8.93627	8.9301	2.07751	1.05486				+	LFQ intensity 12-5DDAB-70DSS-EPLGANPs-labelfree_LFQ intensity cell-label-free	2	2	2	24.2	24.2	24.2	10.4	0	32.866	3421000000	11	3.04192	0.00272464	-0.317544	-8.82989	sp|P25815|S100P_HUMAN	sp|P25815|S100P_HUMAN
8.57431	8.53053	8.51791	8.54092	8.63969	8.63412	8.6219	8.6319	1.23307	0.302256				+	LFQ intensity 12-5DDAB-70DSS-EPLGANPs-labelfree_LFQ intensity cell-label-free	15	15	15	16.6	16.6	16.6	116.61	0	34.369	2120600000	31	2.15275	0.00924281	-0.0909878	-5.08931	sp|P26006|ITA3_HUMAN;tr|K7EMU3|K7EMU3_HUMAN;tr|H0YA49|H0YA49_HUMAN;tr|H0YA32|H0YA32_HUMAN;tr|D6R9X8|D6R9X8_HUMAN	sp|P26006|ITA3_HUMAN
9.94045	9.93132	9.97377	9.94851	9.7776	9.80513	9.79446	9.7924	0.698046	-0.518606				+	LFQ intensity 12-5DDAB-70DSS-EPLGANPs-labelfree_LFQ intensity cell-label-free	41	41	31	56.2	56.2	43.2	67.819	0	213.5	35760000000	219	3.29673	0.00110429	0.156116	10.28	sp|P26038|MOES_HUMAN;tr|V9GZ54|V9GZ54_HUMAN	sp|P26038|MOES_HUMAN
8.77256	8.7435	8.70829	8.74145	8.81396	8.8004	8.81163	8.80866	1.16738	0.223277						17	17	17	49.9	49.9	49.9	54.416	0	69.527	3044200000	50	1.61529	0.0198466	-0.0672131	-3.52913	sp|P26196|DDX6_HUMAN;tr|Q8IV96|Q8IV96_HUMAN	sp|P26196|DDX6_HUMAN
8.58029	8.55413	8.53845	8.55762	8.57167	8.58652	8.6033	8.58716	1.07039	0.0981408						21	21	21	13.9	13.9	13.9	183.16	0	35.936	2216600000	32	0.904343	0.0921628	-0.0295436	-1.93816	sp|P26358|DNMT1_HUMAN;tr|K7ENW7|K7ENW7_HUMAN;tr|K7ENQ6|K7ENQ6_HUMAN;tr|K7EJL0|K7EJL0_HUMAN;tr|K7ERQ1|K7ERQ1_HUMAN	sp|P26358|DNMT1_HUMAN
9.15467	9.14983	9.14501	9.14984	9.44878	9.48574	9.54015	9.49156	2.19645	1.13517				+	LFQ intensity 12-5DDAB-70DSS-EPLGANPs-labelfree_LFQ intensity cell-label-free	11	11	11	28.8	28.8	28.8	53.5	0	119.26	12092000000	73	3.66907	0.00110599	-0.341721	-12.8069	sp|P26368|U2AF2_HUMAN;tr|K7ENG2|K7ENG2_HUMAN	sp|P26368|U2AF2_HUMAN;tr|K7ENG2|K7ENG2_HUMAN
9.60022	9.60184	9.59343	9.5985	9.63945	9.65586	9.68586	9.66039	1.15316	0.20559						12	12	12	47.9	47.9	47.9	24.261	0	118.97	22462000000	54	1.95733	0.0117148	-0.061889	-4.47496	sp|P26373|RL13_HUMAN;tr|J3QSB4|J3QSB4_HUMAN;tr|J3KS98|J3KS98_HUMAN;tr|H3BTH3|H3BTH3_HUMAN;tr|H3BUK8|H3BUK8_HUMAN	sp|P26373|RL13_HUMAN;tr|J3QSB4|J3QSB4_HUMAN
NaN	7.79854	NaN	7.79854	7.786	7.78075	7.83078	7.79917	1.00146	0.0021061						3	3	3	7.6	7.6	7.6	46.319	0	5.9213	302870000	4	0	1	-0.000634034	0	sp|P26440|IVD_HUMAN;tr|A0A0A0MT83|A0A0A0MT83_HUMAN;tr|H0YLC3|H0YLC3_HUMAN;tr|H0YKV0|H0YKV0_HUMAN;tr|H0YN10|H0YN10_HUMAN;tr|H7C4G6|H7C4G6_HUMAN	sp|P26440|IVD_HUMAN;tr|A0A0A0MT83|A0A0A0MT83_HUMAN;tr|H0YLC3|H0YLC3_HUMAN
9.02003	8.9349	8.98884	8.98126	9.43398	9.44102	9.44721	9.44073	2.88055	1.52634				+	LFQ intensity 12-5DDAB-70DSS-EPLGANPs-labelfree_LFQ intensity cell-label-free	6	6	6	42.6	42.6	42.6	11.728	0	49.591	10304000000	27	4.27689	0	-0.459475	-18.2643	sp|P26447|S10A4_HUMAN	sp|P26447|S10A4_HUMAN
8.70627	8.73574	8.64545	8.69582	8.95359	9.02702	8.93597	8.97219	1.88962	0.918097				+	LFQ intensity 12-5DDAB-70DSS-EPLGANPs-labelfree_LFQ intensity cell-label-free	8	6	6	32.5	22.5	22.5	24.033	0	29.552	4008000000	49	2.69918	0.00368402	-0.276375	-7.1741	sp|P26583|HMGB2_HUMAN;tr|D6R9A6|D6R9A6_HUMAN	sp|P26583|HMGB2_HUMAN;tr|D6R9A6|D6R9A6_HUMAN
9.88767	9.93925	10.0112	9.94604	9.97904	10.018	10.0442	10.0137	1.16866	0.224861						24	24	21	63.8	63.8	60.9	56.51	0	323.31	49694000000	170	0.769531	0.127178	-0.0676902	-1.67117	tr|A6NLN1|A6NLN1_HUMAN;sp|P26599|PTBP1_HUMAN;tr|A0A0U1RRM4|A0A0U1RRM4_HUMAN;tr|A0A0D9SF20|A0A0D9SF20_HUMAN;tr|K7EK45|K7EK45_HUMAN;tr|K7ES59|K7ES59_HUMAN;tr|K7EKJ7|K7EKJ7_HUMAN;tr|A0A087WU68|A0A087WU68_HUMAN;tr|A0A087WUW5|A0A087WUW5_HUMAN;tr|K7ELW5|K7ELW5_HUMAN;tr|X6R242|X6R242_HUMAN	tr|A6NLN1|A6NLN1_HUMAN;sp|P26599|PTBP1_HUMAN;tr|A0A0U1RRM4|A0A0U1RRM4_HUMAN
9.30343	9.35968	9.40659	9.35657	9.67467	9.73986	9.71859	9.71104	2.26188	1.17752				+	LFQ intensity 12-5DDAB-70DSS-EPLGANPs-labelfree_LFQ intensity cell-label-free	33	33	33	52.4	52.4	52.4	83.434	0	172.63	19702000000	127	3.24951	0.00104956	-0.35447	-9.99552	sp|P26639|SYTC_HUMAN;tr|D6R9F8|D6R9F8_HUMAN;tr|D6RCA5|D6RCA5_HUMAN;tr|D6RDJ6|D6RDJ6_HUMAN;tr|B7ZLP8|B7ZLP8_HUMAN;sp|A2RTX5|SYTC2_HUMAN;tr|D6RBR8|D6RBR8_HUMAN;tr|D6RJ97|D6RJ97_HUMAN;tr|D6RHV7|D6RHV7_HUMAN;tr|D6RCS6|D6RCS6_HUMAN	sp|P26639|SYTC_HUMAN
9.3332	9.3376	9.34189	9.33756	9.30354	9.32294	9.28673	9.3044	0.926486	-0.110158						41	41	41	42.2	42.2	42.2	140.47	0	202.22	10719000000	194	1.43342	0.02798	0.0331612	3.08193	sp|P26640|SYVC_HUMAN;tr|A0A140T936|A0A140T936_HUMAN;tr|A0A140T954|A0A140T954_HUMAN;tr|H0Y426|H0Y426_HUMAN;tr|A2ABF4|A2ABF4_HUMAN;tr|A0A0G2JJT9|A0A0G2JJT9_HUMAN;tr|A0A140T904|A0A140T904_HUMAN	sp|P26640|SYVC_HUMAN;tr|A0A140T936|A0A140T936_HUMAN
9.85724	9.85055	9.86795	9.85858	9.93501	9.95734	9.96446	9.95227	1.24076	0.311225				+	LFQ intensity 12-5DDAB-70DSS-EPLGANPs-labelfree_LFQ intensity cell-label-free	26	26	26	64.8	64.8	64.8	50.118	0	227.59	40370000000	196	3.10504	0.00238974	-0.0936877	-9.17023	sp|P26641|EF1G_HUMAN	sp|P26641|EF1G_HUMAN
8.52397	8.52334	8.44554	8.49762	8.70078	8.7727	8.73177	8.73508	1.72769	0.788845				+	LFQ intensity 12-5DDAB-70DSS-EPLGANPs-labelfree_LFQ intensity cell-label-free	6	6	6	43	43	43	15.649	0	27.086	2226400000	24	2.68723	0.0036383	-0.237466	-7.12176	sp|P26885|FKBP2_HUMAN;tr|F5H0N4|F5H0N4_HUMAN	sp|P26885|FKBP2_HUMAN;tr|F5H0N4|F5H0N4_HUMAN
9.35559	9.38333	9.36711	9.36868	9.35761	9.33754	9.35311	9.34942	0.956628	-0.0639704						11	11	11	54.5	54.5	54.5	31.73	0	134.82	11152000000	58	0.889893	0.0956606	0.0192572	1.90925	sp|P27105|STOM_HUMAN;tr|F8VSL7|F8VSL7_HUMAN	sp|P27105|STOM_HUMAN
8.60756	8.61292	8.58263	8.60104	8.54439	8.56438	8.61019	8.57299	0.937453	-0.0931812						11	11	11	65.9	65.9	65.9	25.268	0	16.09	2113000000	39	0.578692	0.213053	0.0280504	1.29882	sp|P27144|KAD4_HUMAN;tr|D3DQ64|D3DQ64_HUMAN	sp|P27144|KAD4_HUMAN;tr|D3DQ64|D3DQ64_HUMAN
8.50919	8.52519	8.53586	8.52341	8.45261	8.44275	8.51891	8.47142	0.887176	-0.172707						10	10	10	24.2	24.2	24.2	58.762	0	23.988	1508100000	30	0.968797	0.0776897	0.0519902	2.0682	sp|P27338|AOFB_HUMAN;sp|P21397|AOFA_HUMAN	sp|P27338|AOFB_HUMAN
9.34891	9.31344	9.34185	9.33473	9.46031	9.46444	9.44246	9.45574	1.32131	0.401972				+	LFQ intensity 12-5DDAB-70DSS-EPLGANPs-labelfree_LFQ intensity cell-label-free	18	13	13	64.9	54.3	54.3	27.764	0	59.8	12719000000	46	3.16051	0.00255342	-0.121005	-9.47932	sp|P27348|1433T_HUMAN;tr|E9PG15|E9PG15_HUMAN	sp|P27348|1433T_HUMAN;tr|E9PG15|E9PG15_HUMAN
8.51534	8.59865	8.59302	8.569	8.83162	8.78971	8.84097	8.82076	1.7855	0.836329				+	LFQ intensity 12-5DDAB-70DSS-EPLGANPs-labelfree_LFQ intensity cell-label-free	16	16	16	34.1	34.1	34.1	68.137	0	60.075	2800300000	45	2.89454	0.00339574	-0.25176	-8.07974	sp|P27694|RFA1_HUMAN;tr|I3L4R8|I3L4R8_HUMAN;tr|I3L2M5|I3L2M5_HUMAN;tr|I3L524|I3L524_HUMAN	sp|P27694|RFA1_HUMAN
9.33634	9.35344	9.37251	9.35409	9.42565	9.47973	9.54082	9.48207	1.34268	0.425114						14	14	14	56.6	56.6	56.6	35.554	0	156.44	13778000000	69	1.66983	0.0181579	-0.127972	-3.67017	sp|P27695|APEX1_HUMAN;tr|G3V3M6|G3V3M6_HUMAN;tr|G3V5Q1|G3V5Q1_HUMAN;tr|G3V3C7|G3V3C7_HUMAN;tr|A0A0C4DGK8|A0A0C4DGK8_HUMAN;tr|G3V5D9|G3V5D9_HUMAN;tr|G3V5M0|G3V5M0_HUMAN;tr|G3V359|G3V359_HUMAN;tr|H7C4A8|H7C4A8_HUMAN;tr|G3V3Y6|G3V3Y6_HUMAN;tr|G3V2D9|G3V2D9_HUMAN	sp|P27695|APEX1_HUMAN;tr|G3V3M6|G3V3M6_HUMAN;tr|G3V5Q1|G3V5Q1_HUMAN;tr|G3V3C7|G3V3C7_HUMAN;tr|A0A0C4DGK8|A0A0C4DGK8_HUMAN;tr|G3V5D9|G3V5D9_HUMAN;tr|G3V5M0|G3V5M0_HUMAN;tr|G3V359|G3V359_HUMAN
9.10023	9.1561	9.1209	9.12574	9.086	9.12424	9.10561	9.10529	0.953988	-0.0679567						42	38	38	25.6	24.2	24.2	236.02	0	137.85	6713800000	133	0.44666	0.320903	0.0204569	1.03883	tr|F8VPD4|F8VPD4_HUMAN;sp|P27708|PYR1_HUMAN;tr|H7C3Z5|H7C3Z5_HUMAN;tr|H7C2E4|H7C2E4_HUMAN;tr|H7BZB3|H7BZB3_HUMAN	tr|F8VPD4|F8VPD4_HUMAN;sp|P27708|PYR1_HUMAN
10.4739	10.4831	10.5241	10.4937	10.3659	10.4179	10.4379	10.4072	0.819496	-0.287192						26	26	26	76.7	76.7	76.7	48.141	0	323.31	134420000000	256	1.51318	0.0247308	0.0864566	3.27387	sp|P27797|CALR_HUMAN;tr|K7EJB9|K7EJB9_HUMAN;tr|K7EL50|K7EL50_HUMAN	sp|P27797|CALR_HUMAN;tr|K7EJB9|K7EJB9_HUMAN
9.02346	9.00587	8.99499	9.0081	9.34323	9.36515	9.36481	9.35773	2.2368	1.16144				+	LFQ intensity 12-5DDAB-70DSS-EPLGANPs-labelfree_LFQ intensity cell-label-free	27	27	27	28.9	28.9	28.9	121	0	73.495	7976400000	72	5.23081	0	-0.349628	-31.7338	sp|P27816|MAP4_HUMAN;tr|E7EVA0|E7EVA0_HUMAN;tr|H7C4C5|H7C4C5_HUMAN;tr|B5MEG9|B5MEG9_HUMAN;tr|H0Y2V1|H0Y2V1_HUMAN;tr|F8W9U4|F8W9U4_HUMAN;tr|H7C456|H7C456_HUMAN;tr|A0A0J9YVV8|A0A0J9YVV8_HUMAN;tr|A0A0J9YW37|A0A0J9YW37_HUMAN	sp|P27816|MAP4_HUMAN;tr|E7EVA0|E7EVA0_HUMAN
10.4119	10.4158	10.4265	10.4181	10.2724	10.2844	10.3153	10.2907	0.745876	-0.422992				+	LFQ intensity 12-5DDAB-70DSS-EPLGANPs-labelfree_LFQ intensity cell-label-free	42	42	41	53.2	53.2	50.5	67.567	0	323.31	111400000000	369	3.15194	0.00252575	0.127337	9.43097	sp|P27824|CALX_HUMAN;tr|D6RGY2|D6RGY2_HUMAN;tr|H0Y9Q7|H0Y9Q7_HUMAN;tr|D6RB85|D6RB85_HUMAN;tr|D6RDP7|D6RDP7_HUMAN;tr|D6RFL1|D6RFL1_HUMAN;tr|D6RAU8|D6RAU8_HUMAN;tr|H0Y9H1|H0Y9H1_HUMAN;tr|D6RAQ8|D6RAQ8_HUMAN;tr|D6RD16|D6RD16_HUMAN	sp|P27824|CALX_HUMAN
9.30224	9.29389	9.30861	9.30158	9.25491	9.29219	9.27898	9.27536	0.941411	-0.0871032						9	9	9	51.5	51.5	51.5	26.411	0	138.36	9517100000	52	1.05159	0.0638275	0.0262206	2.2382	sp|P28066|PSA5_HUMAN	sp|P28066|PSA5_HUMAN
8.83356	8.77768	8.78708	8.79944	8.88386	8.90531	8.85207	8.88041	1.20495	0.268978						5	5	5	30.3	30.3	30.3	29.204	0	165.41	3985800000	15	1.60084	0.020262	-0.0809701	-3.49231	sp|P28070|PSB4_HUMAN	sp|P28070|PSB4_HUMAN
9.13261	9.12195	9.14267	9.13241	9.09985	9.10992	9.15171	9.12049	0.972926	-0.0395974						5	5	5	19.2	19.2	19.2	25.357	0	13.236	6669300000	22	0.283152	0.56438	0.0119203	0.702652	sp|P28072|PSB6_HUMAN;tr|A0A087X2I4|A0A087X2I4_HUMAN;tr|I3L3X7|I3L3X7_HUMAN	sp|P28072|PSB6_HUMAN;tr|A0A087X2I4|A0A087X2I4_HUMAN
9.16599	9.13389	9.13049	9.14346	9.19761	9.19385	9.19717	9.19621	1.12915	0.175242						10	10	10	39.9	39.9	39.9	28.48	0	62.735	7781100000	54	2.01167	0.0109465	-0.0527528	-4.63988	sp|P28074|PSB5_HUMAN;tr|H0YJM8|H0YJM8_HUMAN	sp|P28074|PSB5_HUMAN
8.7014	8.68747	8.65377	8.68088	8.59897	8.61914	8.64661	8.62157	0.872353	-0.197016						17	17	17	30	30	30	75.475	0	57.332	2251500000	56	1.39903	0.0298659	0.0593074	3.00108	sp|P28288|ABCD3_HUMAN	sp|P28288|ABCD3_HUMAN
7.90961	7.91992	7.83812	7.88922	7.75853	7.71049	7.67687	7.71529	0.670006	-0.577754				+	LFQ intensity 12-5DDAB-70DSS-EPLGANPs-labelfree_LFQ intensity cell-label-free	7	7	7	7.8	7.8	7.8	136.14	0	20.151	291850000	19	2.11723	0.00977333	0.173921	4.97317	tr|E9PHV5|E9PHV5_HUMAN;sp|P28290|SSFA2_HUMAN;tr|E7EUL7|E7EUL7_HUMAN;tr|H7BZ26|H7BZ26_HUMAN	tr|E9PHV5|E9PHV5_HUMAN;sp|P28290|SSFA2_HUMAN;tr|E7EUL7|E7EUL7_HUMAN
9.05865	9.05637	9.04875	9.05459	8.96291	8.97218	8.97231	8.96913	0.821372	-0.283892				+	LFQ intensity 12-5DDAB-70DSS-EPLGANPs-labelfree_LFQ intensity cell-label-free	16	16	16	27.1	27.1	27.1	79.467	0	64.626	4946000000	83	4.41582	0	0.08546	19.7996	sp|P28331|NDUS1_HUMAN;tr|B4DJ81|B4DJ81_HUMAN;tr|F8WDL5|F8WDL5_HUMAN;tr|C9JPQ5|C9JPQ5_HUMAN	sp|P28331|NDUS1_HUMAN;tr|B4DJ81|B4DJ81_HUMAN
8.47229	8.46013	8.4969	8.47644	8.38662	8.41062	8.3928	8.39668	0.832229	-0.264947				+	LFQ intensity 12-5DDAB-70DSS-EPLGANPs-labelfree_LFQ intensity cell-label-free	14	14	14	14.9	14.9	14.9	123.63	0	27.696	1342700000	27	2.44754	0.0057632	0.0797564	6.13949	sp|P28340|DPOD1_HUMAN;tr|M0R2B7|M0R2B7_HUMAN;tr|M0QZR8|M0QZR8_HUMAN;tr|M0QXE6|M0QXE6_HUMAN;tr|M0QXQ2|M0QXQ2_HUMAN;tr|M0R3H8|M0R3H8_HUMAN;tr|M0QZB4|M0QZB4_HUMAN	sp|P28340|DPOD1_HUMAN;tr|M0R2B7|M0R2B7_HUMAN;tr|M0QZR8|M0QZR8_HUMAN
8.22642	8.20575	8.15854	8.1969	8.02292	8.2404	8.2058	8.15637	0.910901	-0.134634						5	5	4	19.2	19.2	15.8	41.389	0	19.664	756600000	12	0.225017	0.678234	0.0405286	0.575728	sp|P28482|MK01_HUMAN	sp|P28482|MK01_HUMAN
8.52558	8.48049	8.41056	8.47221	8.37721	8.29927	8.30177	8.32608	0.714289	-0.485421						12	12	12	34.9	34.9	34.9	63.544	0	39.693	1264700000	50	1.5919	0.0206005	0.146126	3.46964	sp|P28799|GRN_HUMAN;tr|K7EKL3|K7EKL3_HUMAN;tr|K7EQ05|K7EQ05_HUMAN;tr|K7EMR1|K7EMR1_HUMAN;tr|K7EQI0|K7EQI0_HUMAN;tr|K7EPL0|K7EPL0_HUMAN;tr|K7ENI2|K7ENI2_HUMAN;tr|K7ENN1|K7ENN1_HUMAN;tr|K7EK92|K7EK92_HUMAN;tr|K7EQK6|K7EQK6_HUMAN;tr|K7EM89|K7EM89_HUMAN;tr|K7EJY4|K7EJY4_HUMAN;tr|K7ERM2|K7ERM2_HUMAN	sp|P28799|GRN_HUMAN;tr|K7EKL3|K7EKL3_HUMAN;tr|K7EQ05|K7EQ05_HUMAN
7.29126	7.3363	7.29374	7.3071	7.2216	7.1978	7.18659	7.202	0.785052	-0.34914				+	LFQ intensity 12-5DDAB-70DSS-EPLGANPs-labelfree_LFQ intensity cell-label-free	3	3	3	2.7	2.7	2.7	157.07	0	6.0515	87539000	5	2.37701	0.00604324	0.105102	5.87345	tr|E7EPS8|E7EPS8_HUMAN;sp|P28827|PTPRM_HUMAN;tr|J3QLI4|J3QLI4_HUMAN	tr|E7EPS8|E7EPS8_HUMAN;sp|P28827|PTPRM_HUMAN;tr|J3QLI4|J3QLI4_HUMAN
8.7396	8.72205	8.74842	8.73669	8.83625	8.86281	8.83174	8.8436	1.27913	0.355158				+	LFQ intensity 12-5DDAB-70DSS-EPLGANPs-labelfree_LFQ intensity cell-label-free	17	17	17	40.5	40.5	40.5	56.166	0	71.95	3207000000	66	3.00095	0.00298353	-0.106914	-8.61521	sp|P28838|AMPL_HUMAN;tr|H0Y9Q1|H0Y9Q1_HUMAN;tr|H0Y983|H0Y983_HUMAN	sp|P28838|AMPL_HUMAN;tr|H0Y9Q1|H0Y9Q1_HUMAN
7.77806	7.96984	8.03914	7.92901	8.58409	8.70527	8.64306	8.64414	5.18955	2.37561				+	LFQ intensity 12-5DDAB-70DSS-EPLGANPs-labelfree_LFQ intensity cell-label-free	16	16	16	15.7	15.7	15.7	138.35	0	25.377	1275800000	33	2.9506	0.00309333	-0.715129	-8.35795	sp|P29144|TPP2_HUMAN;tr|Q5VZU9|Q5VZU9_HUMAN	sp|P29144|TPP2_HUMAN;tr|Q5VZU9|Q5VZU9_HUMAN
8.42893	8.5056	8.44733	8.46062	8.51188	8.52824	8.49662	8.51225	1.12624	0.17151						12	12	10	15.4	15.4	13.4	108.27	0	26.808	1682100000	34	0.973623	0.0770618	-0.0516297	-2.07801	sp|P29317|EPHA2_HUMAN;tr|J3KR66|J3KR66_HUMAN;sp|P54762|EPHB1_HUMAN;sp|P54753|EPHB3_HUMAN;sp|Q9UF33|EPHA6_HUMAN;tr|A0A0B4J1T8|A0A0B4J1T8_HUMAN;tr|Q5JY90|Q5JY90_HUMAN;tr|U3NG26|U3NG26_HUMAN;sp|Q06187|BTK_HUMAN;tr|F8W9W0|F8W9W0_HUMAN;tr|C9JXA2|C9JXA2_HUMAN;tr|E9PG71|E9PG71_HUMAN;sp|P29320|EPHA3_HUMAN;sp|P54764|EPHA4_HUMAN;tr|F8VP57|F8VP57_HUMAN;sp|P29322|EPHA8_HUMAN;tr|B7ZKW7|B7ZKW7_HUMAN;sp|P54756|…	sp|P29317|EPHA2_HUMAN
7.41656	7.41792	NaN	7.41724	7.27568	7.32716	NaN	7.30142	0.765912	-0.384749						2	2	2	19.5	19.5	19.5	27.295	0	6.1409	96767000	8	1.33696	0.0344016	0.115821	4.49855	tr|A2IDA3|A2IDA3_HUMAN;sp|P29372|3MG_HUMAN	tr|A2IDA3|A2IDA3_HUMAN;sp|P29372|3MG_HUMAN
10.1062	10.1223	10.1313	10.1199	10.366	10.393	10.3762	10.3784	1.81312	0.858475				+	LFQ intensity 12-5DDAB-70DSS-EPLGANPs-labelfree_LFQ intensity cell-label-free	35	35	6	73.2	73.2	17.7	67.877	0	323.31	100380000000	259	4.74906	0	-0.25843	-24.0188	sp|P29401|TKT_HUMAN;tr|E9PFF2|E9PFF2_HUMAN;tr|F8W888|F8W888_HUMAN;tr|F8WAX4|F8WAX4_HUMAN	sp|P29401|TKT_HUMAN;tr|E9PFF2|E9PFF2_HUMAN
8.13379	NaN	8.36141	8.2476	8.1692	NaN	8.26354	8.21637	0.93062	-0.103736						8	8	8	10.1	10.1	10.1	97.55	0	12.586	778210000	8	0.0842984	0.906191	0.0312276	0.253483	sp|P29590|PML_HUMAN;tr|H3BT57|H3BT57_HUMAN;tr|H3BVD2|H3BVD2_HUMAN;tr|H3BUJ5|H3BUJ5_HUMAN;tr|H3BT29|H3BT29_HUMAN;tr|H3BRN3|H3BRN3_HUMAN	sp|P29590|PML_HUMAN;tr|H3BT57|H3BT57_HUMAN
9.65217	9.62775	9.64363	9.64118	9.70374	9.6879	9.71559	9.70241	1.1514	0.203394				+	LFQ intensity 12-5DDAB-70DSS-EPLGANPs-labelfree_LFQ intensity cell-label-free	17	17	6	65.8	65.8	27	31.121	0	139.55	23868000000	81	2.32871	0.00658763	-0.0612278	-5.69683	sp|P29692|EF1D_HUMAN;tr|E9PK01|E9PK01_HUMAN;tr|E9PRY8|E9PRY8_HUMAN;tr|A0A087X1X7|A0A087X1X7_HUMAN;tr|E9PQ49|E9PQ49_HUMAN;tr|E9PI39|E9PI39_HUMAN;tr|E9PPR1|E9PPR1_HUMAN;tr|E9PL12|E9PL12_HUMAN;tr|E9PQZ1|E9PQZ1_HUMAN;tr|E9PMW7|E9PMW7_HUMAN;tr|H0YCK7|H0YCK7_HUMAN;tr|E9PIZ1|E9PIZ1_HUMAN;tr|E9PK06|E9PK06_HUMAN;tr|H0YE72|H0YE72_HUMAN;tr|E9PK72|E9PK72_HUMAN;tr|H0YE58|H0YE58_HUMAN;tr|E9PKK3|E9PKK3_HUMAN;tr…	sp|P29692|EF1D_HUMAN;tr|E9PK01|E9PK01_HUMAN;tr|E9PRY8|E9PRY8_HUMAN;tr|A0A087X1X7|A0A087X1X7_HUMAN;tr|E9PQ49|E9PQ49_HUMAN;tr|E9PI39|E9PI39_HUMAN;tr|E9PPR1|E9PPR1_HUMAN;tr|E9PL12|E9PL12_HUMAN;tr|E9PQZ1|E9PQZ1_HUMAN;tr|E9PMW7|E9PMW7_HUMAN;tr|H0YCK7|H0YCK7_HUMAN
9.10264	9.1432	9.17811	9.14132	9.27082	9.30771	9.27586	9.2848	1.39149	0.476629				+	LFQ intensity 12-5DDAB-70DSS-EPLGANPs-labelfree_LFQ intensity cell-label-free	10	10	10	50	50	50	31.554	0	101.46	8415800000	76	2.36099	0.00622104	-0.143479	-5.81435	sp|P29966|MARCS_HUMAN	sp|P29966|MARCS_HUMAN
8.5772	8.54649	8.58372	8.56914	8.47499	8.4852	8.51577	8.49198	0.837229	-0.256306						11	11	5	33.1	33.1	15.9	42.123	0	16.001	1659800000	18	1.99727	0.0108461	0.0771554	4.59575	sp|P29992|GNA11_HUMAN;tr|K7EL62|K7EL62_HUMAN;sp|O95837|GNA14_HUMAN	sp|P29992|GNA11_HUMAN;tr|K7EL62|K7EL62_HUMAN
9.42341	9.47784	9.50295	9.46807	9.47792	9.49948	9.50683	9.49474	1.06335	0.0886158						12	12	12	50.2	50.2	50.2	28.993	0	97.689	15369000000	83	0.46025	0.306952	-0.0266759	-1.06589	sp|P30040|ERP29_HUMAN;tr|F8VY02|F8VY02_HUMAN;tr|F8W1G0|F8W1G0_HUMAN	sp|P30040|ERP29_HUMAN;tr|F8VY02|F8VY02_HUMAN
9.58516	9.62327	9.63448	9.6143	9.75406	9.74912	9.77543	9.75954	1.39713	0.48247				+	LFQ intensity 12-5DDAB-70DSS-EPLGANPs-labelfree_LFQ intensity cell-label-free	16	16	16	82.1	82.1	82.1	25.035	0	242.39	24943000000	98	2.98986	0.00296262	-0.145238	-8.55793	sp|P30041|PRDX6_HUMAN	sp|P30041|PRDX6_HUMAN
8.60044	8.6567	8.5886	8.61525	8.7866	8.78707	8.73491	8.76953	1.42653	0.512515				+	LFQ intensity 12-5DDAB-70DSS-EPLGANPs-labelfree_LFQ intensity cell-label-free	7	7	7	42.7	42.7	42.7	22.119	0	37.988	2664300000	29	2.32071	0.00653708	-0.154282	-5.66797	sp|P30043|BLVRB_HUMAN;tr|M0R192|M0R192_HUMAN;tr|M0QZL1|M0QZL1_HUMAN	sp|P30043|BLVRB_HUMAN;tr|M0R192|M0R192_HUMAN
8.84743	8.83587	8.81037	8.83122	9.13707	9.1178	9.10285	9.11924	1.94095	0.956763				+	LFQ intensity 12-5DDAB-70DSS-EPLGANPs-labelfree_LFQ intensity cell-label-free	5	5	5	29	29	29	22.086	0	20.846	5348600000	33	4.39013	0	-0.288014	-19.5064	sp|P30044|PRDX5_HUMAN	sp|P30044|PRDX5_HUMAN
9.65086	9.61151	9.74493	9.6691	9.68827	9.79209	9.8059	9.76209	1.23876	0.308898						10	10	10	51.2	51.2	51.2	27.692	0	197.33	26357000000	64	0.791132	0.119651	-0.0929874	-1.71359	sp|P30048|PRDX3_HUMAN	sp|P30048|PRDX3_HUMAN
8.84565	8.98629	8.97842	8.93679	8.92594	8.98187	8.94192	8.94991	1.03068	0.0435926						3	3	3	22.6	22.6	22.6	17.49	0	30.65	4431100000	28	0.0967125	0.889743	-0.0131226	-0.270215	sp|P30049|ATPD_HUMAN;tr|A0A087WTL3|A0A087WTL3_HUMAN	sp|P30049|ATPD_HUMAN
9.60444	9.60007	9.66893	9.62448	9.70238	9.71804	9.7941	9.73817	1.29926	0.377687						12	12	12	73.9	73.9	73.9	17.818	0	153.49	25097000000	92	1.4645	0.0264638	-0.113695	-3.15599	sp|P30050|RL12_HUMAN	sp|P30050|RL12_HUMAN
9.23905	9.27591	9.28657	9.26718	9.38618	9.36592	9.40968	9.38726	1.31851	0.398905				+	LFQ intensity 12-5DDAB-70DSS-EPLGANPs-labelfree_LFQ intensity cell-label-free	15	15	15	58.3	58.3	58.3	31.387	0	196.72	11106000000	74	2.48047	0.00563422	-0.120083	-6.26716	sp|P30084|ECHM_HUMAN	sp|P30084|ECHM_HUMAN
8.1372	8.12636	8.16832	8.14396	8.44196	8.42439	8.39889	8.42175	1.89579	0.922801				+	LFQ intensity 12-5DDAB-70DSS-EPLGANPs-labelfree_LFQ intensity cell-label-free	7	7	7	39.3	39.3	39.3	22.222	0	14.949	1185900000	21	4.01324	0	-0.277791	-15.6646	sp|P30085|KCY_HUMAN;tr|Q5T0D2|Q5T0D2_HUMAN	sp|P30085|KCY_HUMAN;tr|Q5T0D2|Q5T0D2_HUMAN
8.46598	8.48947	8.458	8.47115	8.94068	8.98611	8.94893	8.95857	3.07201	1.61918				+	LFQ intensity 12-5DDAB-70DSS-EPLGANPs-labelfree_LFQ intensity cell-label-free	8	8	8	67.4	67.4	67.4	21.057	0	88.912	3244700000	45	5.06881	0	-0.487422	-28.8986	sp|P30086|PEBP1_HUMAN	sp|P30086|PEBP1_HUMAN
10.2508	10.2632	10.2859	10.2666	10.1654	10.2058	10.2284	10.1999	0.857518	-0.221761						34	34	27	65.1	65.1	54.3	56.782	0	323.31	83372000000	225	1.46912	0.0262022	0.0667569	3.16707	sp|P30101|PDIA3_HUMAN	sp|P30101|PDIA3_HUMAN
9.28511	9.22451	9.22608	9.24523	9.33774	9.33274	9.3615	9.34399	1.25534	0.328078						20	20	14	42.8	42.8	28.5	65.308	0	189.75	10523000000	87	1.97391	0.0113538	-0.0987612	-4.52483	sp|P30153|2AAA_HUMAN;tr|B3KQV6|B3KQV6_HUMAN;tr|C9J9C1|C9J9C1_HUMAN;tr|E9PH38|E9PH38_HUMAN;tr|E9PPI5|E9PPI5_HUMAN;tr|E9PHZ6|E9PHZ6_HUMAN;tr|H0YDG7|H0YDG7_HUMAN;tr|E9PNM7|E9PNM7_HUMAN	sp|P30153|2AAA_HUMAN;tr|B3KQV6|B3KQV6_HUMAN
7.4848	7.31561	7.38516	7.39519	7.71623	7.75281	7.71666	7.72857	2.15465	1.10745				+	LFQ intensity 12-5DDAB-70DSS-EPLGANPs-labelfree_LFQ intensity cell-label-free	6	6	6	7.8	7.8	7.8	91.737	0	7.9377	212800000	12	2.56185	0.00445714	-0.333376	-6.59232	tr|G5EA36|G5EA36_HUMAN;sp|P30260|CDC27_HUMAN;tr|I3L394|I3L394_HUMAN;tr|I3L2Z8|I3L2Z8_HUMAN;tr|I3L3H6|I3L3H6_HUMAN;tr|F6QPS0|F6QPS0_HUMAN	tr|G5EA36|G5EA36_HUMAN;sp|P30260|CDC27_HUMAN
8.15854	8.11501	8.10924	8.1276	8.64372	8.60482	8.66092	8.63649	3.22766	1.69049				+	LFQ intensity 12-5DDAB-70DSS-EPLGANPs-labelfree_LFQ intensity cell-label-free	8	8	7	46.4	46.4	43	22.04	0	41.879	1588400000	26	4.62623	0	-0.508889	-22.3693	sp|P30405|PPIF_HUMAN;tr|R4GN99|R4GN99_HUMAN;tr|H0Y548|H0Y548_HUMAN	sp|P30405|PPIF_HUMAN
NaN	9.14971	9.19036	9.17004	9.31256	9.14582	9.41639	9.29159	1.32298	0.403789						1	1	1	8.9	8.9	8.9	10.989	0	4.2556	8498900000	10	0.491519	0.280105	-0.121553	-1.1817	tr|F8WF27|F8WF27_HUMAN;tr|F8WBG6|F8WBG6_HUMAN;sp|P30408|T4S1_HUMAN	tr|F8WF27|F8WF27_HUMAN;tr|F8WBG6|F8WBG6_HUMAN;sp|P30408|T4S1_HUMAN
8.2276	8.12313	8.0984	8.14971	8.49883	8.47877	8.55625	8.51129	2.29918	1.20112				+	LFQ intensity 12-5DDAB-70DSS-EPLGANPs-labelfree_LFQ intensity cell-label-free	9	9	9	22.6	22.6	22.6	56.806	0	32.795	1295700000	21	2.85265	0.00328395	-0.361573	-7.87737	sp|P30419|NMT1_HUMAN;tr|K7EN82|K7EN82_HUMAN;tr|B7Z8J4|B7Z8J4_HUMAN;tr|Q5VUC6|Q5VUC6_HUMAN;sp|O60551|NMT2_HUMAN;tr|K7EN42|K7EN42_HUMAN	sp|P30419|NMT1_HUMAN
8.095	8.18458	8.17298	8.15085	7.68757	7.77712	7.85372	7.7728	0.418747	-1.25585				+	LFQ intensity 12-5DDAB-70DSS-EPLGANPs-labelfree_LFQ intensity cell-label-free	12	2	0	37.3	7.7	0	40.584	0	11.798	444290000	9	2.61054	0.00456951	0.378048	6.79371	sp|Q29940|1B59_HUMAN;sp|P30493|1B55_HUMAN	sp|Q29940|1B59_HUMAN;sp|P30493|1B55_HUMAN
9.15076	9.12988	9.16915	9.14993	9.07806	9.09279	9.05154	9.07413	0.839847	-0.251801						16	10	0	55.5	38.8	0	40.885	0	98.292	7095500000	62	1.991	0.0110859	0.0757993	4.57665	sp|P30508|1C12_HUMAN;tr|A0A140T912|A0A140T912_HUMAN;tr|A0A140T937|A0A140T937_HUMAN;sp|Q29960|1C16_HUMAN;sp|Q07000|1C15_HUMAN;tr|A0A140T930|A0A140T930_HUMAN;sp|P30510|1C14_HUMAN;sp|P30505|1C08_HUMAN;sp|Q9TNN7|1C05_HUMAN;tr|A0A0G2JH50|A0A0G2JH50_HUMAN;sp|P30504|1C04_HUMAN;sp|P30501|1C02_HUMAN;tr|A0A0G2JIF0|A0A0G2JIF0_HUMAN;sp|Q95604|1C17_HUMAN;tr|A2BF26|A2BF26_HUMAN;tr|A0A140T9M5|A0A140T9M5_HUMAN;t…	sp|P30508|1C12_HUMAN;tr|A0A140T912|A0A140T912_HUMAN;tr|A0A140T937|A0A140T937_HUMAN;sp|Q29960|1C16_HUMAN;sp|Q07000|1C15_HUMAN;tr|A0A140T930|A0A140T930_HUMAN;sp|P30510|1C14_HUMAN;sp|P30505|1C08_HUMAN;sp|Q9TNN7|1C05_HUMAN;tr|A0A0G2JH50|A0A0G2JH50_HUMAN;sp|P30504|1C04_HUMAN;sp|P30501|1C02_HUMAN;tr|A0A0G2JIF0|A0A0G2JIF0_HUMAN;sp|Q95604|1C17_HUMAN;tr|A2BF26|A2BF26_HUMAN;tr|A0A140T9M5|A0A140T9M5_HUMAN
8.64372	8.64396	8.62643	8.63804	8.63656	8.61701	8.59472	8.6161	0.950741	-0.0728754						12	12	12	41.8	41.8	41.8	36.032	0	31.657	2038800000	41	0.75181	0.133141	0.021938	1.63644	sp|P30519|HMOX2_HUMAN;tr|A0A087WT44|A0A087WT44_HUMAN;tr|I3L159|I3L159_HUMAN;tr|I3L1F5|I3L1F5_HUMAN;tr|I3L276|I3L276_HUMAN;tr|I3L4P8|I3L4P8_HUMAN;tr|A0A1B0GXH0|A0A1B0GXH0_HUMAN;tr|I3L463|I3L463_HUMAN;tr|I3L1Y2|I3L1Y2_HUMAN	sp|P30519|HMOX2_HUMAN;tr|A0A087WT44|A0A087WT44_HUMAN;tr|I3L159|I3L159_HUMAN;tr|I3L1F5|I3L1F5_HUMAN
7.81712	7.73538	7.74511	7.76587	8.11783	7.92698	8.13688	8.06056	1.97103	0.978949						6	6	6	16.9	16.9	16.9	50.097	0	20.881	511400000	14	1.82965	0.0147106	-0.294693	-4.10413	sp|P30520|PURA2_HUMAN	sp|P30520|PURA2_HUMAN
8.274	8.19698	8.32997	8.26698	8.0456	8.12313	8.16962	8.11278	0.701136	-0.512235						5	5	5	7.9	7.9	7.9	98.335	0	12.117	745680000	22	1.36271	0.0332711	0.154198	2.91684	sp|P30530|UFO_HUMAN;tr|M0R0W6|M0R0W6_HUMAN;tr|H7C3L9|H7C3L9_HUMAN;tr|A0A087WZQ5|A0A087WZQ5_HUMAN;tr|E9PHX8|E9PHX8_HUMAN;sp|Q12866|MERTK_HUMAN	sp|P30530|UFO_HUMAN;tr|M0R0W6|M0R0W6_HUMAN
8.53557	8.55713	8.62911	8.57394	8.47388	8.44832	8.48457	8.46892	0.785206	-0.348858						11	11	11	26.1	26.1	26.1	41.465	0	16.795	1773000000	30	1.5924	0.0206166	0.105017	3.47092	sp|P30533|AMRP_HUMAN;tr|D6REW6|D6REW6_HUMAN	sp|P30533|AMRP_HUMAN
8.91698	9.04052	8.96938	8.97563	8.77499	8.80195	8.73086	8.76927	0.621787	-0.685509				+	LFQ intensity 12-5DDAB-70DSS-EPLGANPs-labelfree_LFQ intensity cell-label-free	3	3	3	21.5	21.5	21.5	11.896	0	4.9996	3676100000	22	2.12201	0.0097951	0.206359	4.98867	tr|B1AH87|B1AH87_HUMAN;sp|P30536|TSPO_HUMAN	tr|B1AH87|B1AH87_HUMAN;sp|P30536|TSPO_HUMAN
8.06513	8.00458	7.95423	8.00798	8.34873	8.46444	8.34335	8.38551	2.38522	1.25412				+	LFQ intensity 12-5DDAB-70DSS-EPLGANPs-labelfree_LFQ intensity cell-label-free	5	5	5	14	14	14	54.465	0	18.153	983730000	10	2.75457	0.00342214	-0.377528	-7.42122	tr|A0A1B0GWJ0|A0A1B0GWJ0_HUMAN;tr|A0A1B0GTJ7|A0A1B0GTJ7_HUMAN;sp|P30566|PUR8_HUMAN;tr|A0A0A6YY92|A0A0A6YY92_HUMAN;tr|A0A096LNY5|A0A096LNY5_HUMAN;tr|A0A1B0GTG9|A0A1B0GTG9_HUMAN;tr|A0A1B0GWF8|A0A1B0GWF8_HUMAN;tr|A0A096LNY6|A0A096LNY6_HUMAN;tr|A0A096LP92|A0A096LP92_HUMAN;tr|B4DEP1|B4DEP1_HUMAN;tr|A0A096LPA2|A0A096LPA2_HUMAN;tr|A0A096LP72|A0A096LP72_HUMAN;tr|A0A096LNY4|A0A096LNY4_HUMAN	tr|A0A1B0GWJ0|A0A1B0GWJ0_HUMAN;tr|A0A1B0GTJ7|A0A1B0GTJ7_HUMAN;sp|P30566|PUR8_HUMAN;tr|A0A0A6YY92|A0A0A6YY92_HUMAN;tr|A0A096LNY5|A0A096LNY5_HUMAN;tr|A0A1B0GTG9|A0A1B0GTG9_HUMAN;tr|A0A1B0GWF8|A0A1B0GWF8_HUMAN;tr|A0A096LNY6|A0A096LNY6_HUMAN
7.48775	7.53764	7.49525	7.50688	7.44245	7.47391	7.53469	7.48368	0.947984	-0.0770654						6	6	6	5.8	5.8	5.8	162.24	0	11.607	166760000	12	0.30226	0.528602	0.0231991	0.743299	sp|P30622|CLIP1_HUMAN;tr|J3KP58|J3KP58_HUMAN;tr|F5H6A0|F5H6A0_HUMAN;tr|F5H0N7|F5H0N7_HUMAN	sp|P30622|CLIP1_HUMAN;tr|J3KP58|J3KP58_HUMAN;tr|F5H6A0|F5H6A0_HUMAN;tr|F5H0N7|F5H0N7_HUMAN
7.90779	7.88612	7.91248	7.90213	8.18628	8.20645	8.14245	8.17839	1.88914	0.917728				+	LFQ intensity 12-5DDAB-70DSS-EPLGANPs-labelfree_LFQ intensity cell-label-free	5	5	5	34.8	34.8	34.8	17.605	0	12.457	610990000	13	3.75084	0.000597938	-0.276263	-13.4363	tr|C9J0K6|C9J0K6_HUMAN;sp|P30626|SORCN_HUMAN;tr|B4DHQ6|B4DHQ6_HUMAN	tr|C9J0K6|C9J0K6_HUMAN;sp|P30626|SORCN_HUMAN;tr|B4DHQ6|B4DHQ6_HUMAN
8.07864	7.95474	NaN	8.01669	8.17967	8.18426	8.20951	8.19115	1.49438	0.579545						6	6	6	19.3	19.3	19.3	42.741	0	21.941	688890000	21	1.45206	0.0274052	-0.17446	-3.65723	sp|P30740|ILEU_HUMAN	sp|P30740|ILEU_HUMAN
8.6799	8.70932	8.70247	8.69723	8.64017	8.58485	8.61721	8.61408	0.825751	-0.276221						10	9	9	26.7	25.1	25.1	57.206	0	52.022	2275400000	31	1.97661	0.0114104	0.0831505	4.53299	sp|P30837|AL1B1_HUMAN;sp|P47895|AL1A3_HUMAN;tr|A0A0U1RQK9|A0A0U1RQK9_HUMAN;tr|H0YKF9|H0YKF9_HUMAN	sp|P30837|AL1B1_HUMAN
8.70946	8.73065	8.69415	8.71142	8.59716	8.53532	8.54085	8.55778	0.702028	-0.5104				+	LFQ intensity 12-5DDAB-70DSS-EPLGANPs-labelfree_LFQ intensity cell-label-free	24	24	24	23.7	23.7	23.7	133.06	0	72.346	2071000000	62	2.62529	0.00441216	0.153645	6.85576	tr|C9J2Y9|C9J2Y9_HUMAN;sp|P30876|RPB2_HUMAN;tr|C9J4M6|C9J4M6_HUMAN	tr|C9J2Y9|C9J2Y9_HUMAN;sp|P30876|RPB2_HUMAN;tr|C9J4M6|C9J4M6_HUMAN
9.59564	9.60973	9.58105	9.59547	9.58389	9.61691	9.59054	9.59711	1.00378	0.00544132						31	31	31	62.7	62.7	62.7	72.691	0	319.38	19510000000	173	0.0428058	0.964815	-0.00163809	-0.125561	sp|P31040|SDHA_HUMAN;tr|D6RFM5|D6RFM5_HUMAN;tr|A0A087X1I3|A0A087X1I3_HUMAN;tr|H0Y8X1|H0Y8X1_HUMAN	sp|P31040|SDHA_HUMAN;tr|D6RFM5|D6RFM5_HUMAN;tr|A0A087X1I3|A0A087X1I3_HUMAN
7.68353	7.73614	7.69823	7.70597	7.85496	7.88227	7.86723	7.86816	1.45274	0.538775				+	LFQ intensity 12-5DDAB-70DSS-EPLGANPs-labelfree_LFQ intensity cell-label-free	9	4	4	24.8	10.5	10.5	50.582	0	9.7167	335710000	13	3.11803	0.00243342	-0.162187	-9.24179	sp|P31150|GDIA_HUMAN;tr|G5E9U5|G5E9U5_HUMAN	sp|P31150|GDIA_HUMAN
8.4965	8.47693	8.48684	8.48676	8.86245	8.89862	8.85211	8.87106	2.42272	1.27662				+	LFQ intensity 12-5DDAB-70DSS-EPLGANPs-labelfree_LFQ intensity cell-label-free	11	11	11	29.9	29.9	29.9	43.66	0	36.311	2978700000	42	4.8389	0	-0.384302	-25.3008	sp|P31153|METK2_HUMAN;sp|Q00266|METK1_HUMAN	sp|P31153|METK2_HUMAN
10.8071	10.8338	10.8456	10.8288	10.8942	10.9177	10.9126	10.9082	1.20045	0.263573				+	LFQ intensity 12-5DDAB-70DSS-EPLGANPs-labelfree_LFQ intensity cell-label-free	109	109	105	75.4	75.4	73.9	164.94	0	323.31	377390000000	963	2.38798	0.00611765	-0.079347	-5.91419	sp|P31327|CPSM_HUMAN;tr|Q5R211|Q5R211_HUMAN;tr|E7EWJ3|E7EWJ3_HUMAN;tr|C9JTA4|C9JTA4_HUMAN	sp|P31327|CPSM_HUMAN
8.02003	8.01085	8.01427	8.01505	8.02608	7.98192	7.99491	8.00097	0.968102	-0.0467694						5	5	5	16.2	16.2	16.2	21.641	0	5.2268	512960000	9	0.453564	0.313549	0.0140789	1.05259	sp|P31431|SDC4_HUMAN	sp|P31431|SDC4_HUMAN
8.47009	8.46455	NaN	8.46732	8.46121	8.55472	8.59604	8.53732	1.17491	0.23255						6	6	4	21.6	21.6	15.8	42.835	0	21.904	1815300000	10	0.572839	0.216617	-0.0700046	-1.35862	tr|F8W8I6|F8W8I6_HUMAN;sp|P31483|TIA1_HUMAN;tr|E5RGV5|E5RGV5_HUMAN;tr|C9JTN7|C9JTN7_HUMAN;tr|E5RG67|E5RG67_HUMAN;tr|F8WE16|F8WE16_HUMAN;tr|H7BY49|H7BY49_HUMAN	tr|F8W8I6|F8W8I6_HUMAN;sp|P31483|TIA1_HUMAN;tr|E5RGV5|E5RGV5_HUMAN;tr|C9JTN7|C9JTN7_HUMAN;tr|E5RG67|E5RG67_HUMAN
8.3451	7.99883	8.16074	8.16822	8.18537	8.18081	8.12107	8.16242	0.986725	-0.0192794						2	2	2	22	22	22	12.063	0	10.955	780900000	12	0.0188984	0.99766	0.00580374	0.056814	tr|C9JPV1|C9JPV1_HUMAN;tr|A0A087WYN0|A0A087WYN0_HUMAN;sp|P31641|SC6A6_HUMAN;tr|A0A087WY96|A0A087WY96_HUMAN;tr|F5H6S9|F5H6S9_HUMAN;tr|F5H2T6|F5H2T6_HUMAN;tr|F5GZA5|F5GZA5_HUMAN;tr|H3BMY5|H3BMY5_HUMAN;tr|H3BRS0|H3BRS0_HUMAN;tr|H3BM11|H3BM11_HUMAN;tr|H3BRE9|H3BRE9_HUMAN;sp|Q9NSD5|S6A13_HUMAN;tr|H3BML6|H3BML6_HUMAN;sp|P48065|S6A12_HUMAN;sp|P23975|SC6A2_HUMAN;sp|Q01959|SC6A3_HUMAN;sp|P48066|S6A11_HUMA…	tr|C9JPV1|C9JPV1_HUMAN;tr|A0A087WYN0|A0A087WYN0_HUMAN;sp|P31641|SC6A6_HUMAN;tr|A0A087WY96|A0A087WY96_HUMAN;tr|F5H6S9|F5H6S9_HUMAN;tr|F5H2T6|F5H2T6_HUMAN;tr|F5GZA5|F5GZA5_HUMAN;tr|H3BMY5|H3BMY5_HUMAN;tr|H3BRS0|H3BRS0_HUMAN;tr|H3BM11|H3BM11_HUMAN;tr|H3BRE9|H3BRE9_HUMAN;sp|Q9NSD5|S6A13_HUMAN;tr|H3BML6|H3BML6_HUMAN;sp|P48065|S6A12_HUMAN;sp|P23975|SC6A2_HUMAN;sp|Q01959|SC6A3_HUMAN;sp|P48066|S6A11_HUMA…
8.89471	8.89192	8.85806	8.88156	8.70388	8.70176	8.70654	8.70406	0.664499	-0.589661				+	LFQ intensity 12-5DDAB-70DSS-EPLGANPs-labelfree_LFQ intensity cell-label-free	8	8	8	28.5	28.5	28.5	44.868	0	48.288	3091800000	46	3.93493	0	0.177505	14.9646	sp|P31689|DNJA1_HUMAN	sp|P31689|DNJA1_HUMAN
9.52532	9.49824	9.5071	9.51022	9.44792	9.46073	9.45542	9.45469	0.879977	-0.184462				+	LFQ intensity 12-5DDAB-70DSS-EPLGANPs-labelfree_LFQ intensity cell-label-free	19	19	18	51.2	51.2	49.8	52.645	0	246.83	15184000000	133	2.4924	0.00539493	0.0555286	6.31396	sp|P31930|QCR1_HUMAN	sp|P31930|QCR1_HUMAN
8.21909	8.19318	8.21256	8.20828	8.26869	8.26806	8.26463	8.26713	1.14513	0.195505				+	LFQ intensity 12-5DDAB-70DSS-EPLGANPs-labelfree_LFQ intensity cell-label-free	6	6	6	26.8	26.8	26.8	35.329	0	43.1	909660000	22	2.76476	0.00346768	-0.0588531	-7.46747	sp|P31937|3HIDH_HUMAN;tr|H7BZL2|H7BZL2_HUMAN	sp|P31937|3HIDH_HUMAN
8.89797	8.84924	8.8412	8.86281	9.13053	9.13059	9.09975	9.12029	1.80919	0.855342				+	LFQ intensity 12-5DDAB-70DSS-EPLGANPs-labelfree_LFQ intensity cell-label-free	21	21	21	43.9	43.9	43.9	64.615	0	81.986	5714700000	90	3.63639	0.00105727	-0.257483	-12.5633	sp|P31939|PUR9_HUMAN;tr|H7C1S2|H7C1S2_HUMAN;tr|C9JLK0|C9JLK0_HUMAN;tr|F8WEF0|F8WEF0_HUMAN	sp|P31939|PUR9_HUMAN
9.64226	9.60683	9.56707	9.60539	9.43462	9.40668	9.40722	9.41617	0.64682	-0.628564				+	LFQ intensity 12-5DDAB-70DSS-EPLGANPs-labelfree_LFQ intensity cell-label-free	16	15	15	72	69.7	69.7	36.926	0	299.84	15701000000	106	2.88225	0.00336	0.189216	8.0199	sp|P31942|HNRH3_HUMAN	sp|P31942|HNRH3_HUMAN
10.0551	10.0874	10.086	10.0762	9.97545	9.99895	10.0223	9.9989	0.837034	-0.256642						24	24	14	66.4	66.4	41.2	49.229	0	323.31	54192000000	210	1.96799	0.0114116	0.0772556	4.50698	sp|P31943|HNRH1_HUMAN;tr|G8JLB6|G8JLB6_HUMAN;tr|E9PCY7|E9PCY7_HUMAN;tr|D6RBM0|D6RBM0_HUMAN;tr|D6RIU0|D6RIU0_HUMAN;tr|D6RFM3|D6RFM3_HUMAN;tr|D6RIT2|D6RIT2_HUMAN;tr|H0YB39|H0YB39_HUMAN;tr|D6RAM1|D6RAM1_HUMAN;tr|D6R9T0|D6R9T0_HUMAN;tr|E7EN40|E7EN40_HUMAN;tr|D6RDU3|D6RDU3_HUMAN;tr|D6RJ04|D6RJ04_HUMAN;tr|D6RIH9|D6RIH9_HUMAN;tr|E7EQJ0|E7EQJ0_HUMAN;tr|E5RGV0|E5RGV0_HUMAN;tr|H0YBD7|H0YBD7_HUMAN;tr|D6RDL0…	sp|P31943|HNRH1_HUMAN;tr|G8JLB6|G8JLB6_HUMAN;tr|E9PCY7|E9PCY7_HUMAN;tr|D6RBM0|D6RBM0_HUMAN;tr|D6RIU0|D6RIU0_HUMAN;tr|D6RFM3|D6RFM3_HUMAN;tr|D6RIT2|D6RIT2_HUMAN;tr|H0YB39|H0YB39_HUMAN
9.10243	9.06036	9.08109	9.0813	9.11684	9.20518	9.256	9.19267	1.29234	0.369981						11	5	5	48.4	30.5	30.5	28.082	0	130.94	6753900000	38	1.23286	0.0414282	-0.111375	-2.62491	sp|P31946|1433B_HUMAN;tr|Q4VY20|Q4VY20_HUMAN;tr|Q4VY19|Q4VY19_HUMAN;tr|A0A0J9YWE8|A0A0J9YWE8_HUMAN;tr|A0A0J9YWZ2|A0A0J9YWZ2_HUMAN	sp|P31946|1433B_HUMAN
9.1025	9.10677	9.2058	9.13836	9.2216	9.26207	9.27985	9.25451	1.30662	0.385839						14	11	11	57.3	47.2	47.2	27.774	0	38.517	9703400000	37	1.42639	0.028085	-0.116149	-3.06532	sp|P31947|1433S_HUMAN	sp|P31947|1433S_HUMAN
9.35062	9.35187	9.32079	9.34109	9.64553	9.63235	9.64088	9.63959	1.98835	0.99157				+	LFQ intensity 12-5DDAB-70DSS-EPLGANPs-labelfree_LFQ intensity cell-label-free	34	34	34	55.8	55.8	55.8	62.639	0	100.28	17942000000	135	4.98098	0	-0.298492	-27.4679	sp|P31948|STIP1_HUMAN;tr|F5H783|F5H783_HUMAN;tr|F5GXD8|F5GXD8_HUMAN;tr|H0YGI8|H0YGI8_HUMAN	sp|P31948|STIP1_HUMAN
9.04552	9.09719	9.16385	9.10218	9.44336	9.42742	9.52012	9.46363	2.29851	1.2007				+	LFQ intensity 12-5DDAB-70DSS-EPLGANPs-labelfree_LFQ intensity cell-label-free	7	7	7	55.2	55.2	55.2	11.74	0	26.78	11244000000	29	2.89842	0.00323932	-0.361447	-8.09874	sp|P31949|S10AB_HUMAN	sp|P31949|S10AB_HUMAN
8.98389	8.99421	8.97432	8.98414	8.85228	8.88101	8.87622	8.86984	0.768602	-0.379692				+	LFQ intensity 12-5DDAB-70DSS-EPLGANPs-labelfree_LFQ intensity cell-label-free	18	18	18	16.6	16.6	16.6	140	0	72.88	4150600000	77	3.38041	0.00118812	0.114299	10.8028	sp|P32004|L1CAM_HUMAN;tr|H0Y5C3|H0Y5C3_HUMAN;tr|E7EVM4|E7EVM4_HUMAN;tr|E7EPI4|E7EPI4_HUMAN;tr|E9PHJ4|E9PHJ4_HUMAN;tr|E7EMY4|E7EMY4_HUMAN;tr|H3BLW5|H3BLW5_HUMAN	sp|P32004|L1CAM_HUMAN
8.95965	8.95781	8.93311	8.95019	9.20591	9.25498	9.24726	9.23605	1.93134	0.949601				+	LFQ intensity 12-5DDAB-70DSS-EPLGANPs-labelfree_LFQ intensity cell-label-free	13	12	12	69.7	64.1	64.1	21.892	0	114.18	7132700000	53	4.08765	0	-0.285858	-16.3593	sp|P32119|PRDX2_HUMAN;tr|A6NIW5|A6NIW5_HUMAN	sp|P32119|PRDX2_HUMAN
7.70946	7.77183	7.74011	7.74047	7.89744	7.94943	7.87412	7.907	1.46735	0.553212				+	LFQ intensity 12-5DDAB-70DSS-EPLGANPs-labelfree_LFQ intensity cell-label-free	2	2	2	25.3	25.3	25.3	16.185	0	47.268	352840000	19	2.36158	0.00623765	-0.166533	-5.81654	sp|P32320|CDD_HUMAN	sp|P32320|CDD_HUMAN
9.05469	9.10254	9.09514	9.08412	9.00574	9.07063	8.98986	9.02207	0.86687	-0.206112						12	12	6	53.6	53.6	26.3	33.36	0	148.06	5601400000	53	1.00967	0.0705617	0.0620461	2.15167	sp|P32322|P5CR1_HUMAN;tr|E2QRB3|E2QRB3_HUMAN;tr|J3KQ22|J3KQ22_HUMAN;tr|J3QKT4|J3QKT4_HUMAN;tr|J3QL24|J3QL24_HUMAN;tr|J3QLK9|J3QLK9_HUMAN;tr|J3QL32|J3QL32_HUMAN;tr|J3QR88|J3QR88_HUMAN;tr|J3QRZ0|J3QRZ0_HUMAN;tr|J3KTA8|J3KTA8_HUMAN;tr|J3QKT3|J3QKT3_HUMAN;tr|J3KSA9|J3KSA9_HUMAN	sp|P32322|P5CR1_HUMAN;tr|E2QRB3|E2QRB3_HUMAN;tr|J3KQ22|J3KQ22_HUMAN;tr|J3QKT4|J3QKT4_HUMAN;tr|J3QL24|J3QL24_HUMAN
8.03048	8.0477	8.10602	8.0614	8.36672	8.3662	8.29407	8.34233	1.90954	0.933227				+	LFQ intensity 12-5DDAB-70DSS-EPLGANPs-labelfree_LFQ intensity cell-label-free	7	7	7	22.4	22.4	22.4	44.964	0	30.002	921850000	19	2.96918	0.00319266	-0.280929	-8.45207	tr|A0A0B4J1R4|A0A0B4J1R4_HUMAN;sp|P32754|HPPD_HUMAN	tr|A0A0B4J1R4|A0A0B4J1R4_HUMAN;sp|P32754|HPPD_HUMAN
7.70903	7.6529	7.6638	7.67525	7.94559	7.90657	7.87054	7.90756	1.70733	0.77174				+	LFQ intensity 12-5DDAB-70DSS-EPLGANPs-labelfree_LFQ intensity cell-label-free	4	4	4	14.3	14.3	14.3	44.508	0	16.079	360390000	14	2.95896	0.00313514	-0.232317	-8.40016	sp|P32929|CGL_HUMAN	sp|P32929|CGL_HUMAN
9.48214	9.47868	9.46635	9.47572	9.59538	9.58614	9.58345	9.58832	1.29597	0.374032				+	LFQ intensity 12-5DDAB-70DSS-EPLGANPs-labelfree_LFQ intensity cell-label-free	9	9	9	51.6	51.6	51.6	21.863	0	128.84	17313000000	82	4.32295	0	-0.112595	-18.7599	sp|P32969|RL9_HUMAN;tr|D6RAN4|D6RAN4_HUMAN;tr|H0Y9V9|H0Y9V9_HUMAN;tr|E7ESE0|E7ESE0_HUMAN;tr|H0Y9R4|H0Y9R4_HUMAN	sp|P32969|RL9_HUMAN;tr|D6RAN4|D6RAN4_HUMAN;tr|H0Y9V9|H0Y9V9_HUMAN;tr|E7ESE0|E7ESE0_HUMAN
8.14631	8.08243	8.12241	8.11705	7.96324	8.00208	7.99927	7.9882	0.743266	-0.42805				+	LFQ intensity 12-5DDAB-70DSS-EPLGANPs-labelfree_LFQ intensity cell-label-free	5	5	5	31.1	31.1	31.1	21.118	0	8.8691	530300000	13	2.34097	0.00667363	0.128856	5.74124	sp|P32970|CD70_HUMAN;tr|M0QZW2|M0QZW2_HUMAN	sp|P32970|CD70_HUMAN
8.91469	8.9237	8.91371	8.91737	8.9004	8.9162	8.91596	8.91085	0.985107	-0.0216479						28	28	28	37.8	37.8	37.8	109.68	0	123.65	4255600000	84	0.459861	0.307233	0.00651677	1.06511	sp|P33176|KINH_HUMAN;sp|O60282|KIF5C_HUMAN;tr|A0A0G2JMZ6|A0A0G2JMZ6_HUMAN;tr|J3KNA1|J3KNA1_HUMAN;sp|Q12840|KIF5A_HUMAN	sp|P33176|KINH_HUMAN
8.70746	8.72789	8.68654	8.7073	8.6928	8.66595	8.65371	8.67082	0.919437	-0.121177						15	15	10	40.2	40.2	25.8	60.959	0	53.365	2492500000	56	1.03139	0.0663105	0.036478	2.19639	sp|P33240|CSTF2_HUMAN;tr|E7EWR4|E7EWR4_HUMAN;tr|E9PID8|E9PID8_HUMAN;tr|A0A0A0MT56|A0A0A0MT56_HUMAN	sp|P33240|CSTF2_HUMAN;tr|E7EWR4|E7EWR4_HUMAN;tr|E9PID8|E9PID8_HUMAN
8.46811	8.59165	8.64827	8.56935	8.9446	8.96654	8.88276	8.9313	2.3012	1.20239				+	LFQ intensity 12-5DDAB-70DSS-EPLGANPs-labelfree_LFQ intensity cell-label-free	8	8	3	34.5	34.5	14.3	26.563	0	38.267	3566800000	49	2.4515	0.00579627	-0.361955	-6.15475	sp|P33316|DUT_HUMAN;tr|H0YNW5|H0YNW5_HUMAN;tr|H0YKC5|H0YKC5_HUMAN;tr|H0YKI0|H0YKI0_HUMAN;tr|H0YMM5|H0YMM5_HUMAN;tr|A0A0C4DGL3|A0A0C4DGL3_HUMAN;tr|H0YMP1|H0YMP1_HUMAN	sp|P33316|DUT_HUMAN;tr|H0YNW5|H0YNW5_HUMAN;tr|H0YKC5|H0YKC5_HUMAN;tr|H0YKI0|H0YKI0_HUMAN;tr|H0YMM5|H0YMM5_HUMAN;tr|A0A0C4DGL3|A0A0C4DGL3_HUMAN
7.81682	7.79273	7.88569	7.83175	7.72884	7.79098	7.69944	7.73975	0.809111	-0.30559						7	7	7	7.1	7.1	7.1	160.44	0	11.339	343670000	12	1.1155	0.0541714	0.0919916	2.37208	tr|I3L4X2|I3L4X2_HUMAN;sp|P33527|MRP1_HUMAN;tr|A0A0A0MS99|A0A0A0MS99_HUMAN	tr|I3L4X2|I3L4X2_HUMAN;sp|P33527|MRP1_HUMAN;tr|A0A0A0MS99|A0A0A0MS99_HUMAN
8.07733	8.16337	8.24383	8.16151	8.06767	8.12473	8.07693	8.08978	0.847745	-0.238297						8	8	8	14	14	14	82.936	0	32.337	657390000	26	0.630836	0.184888	0.0717344	1.40047	sp|P33897|ABCD1_HUMAN;sp|Q9UBJ2|ABCD2_HUMAN	sp|P33897|ABCD1_HUMAN
8.34311	8.16536	8.18557	8.23135	8.2048	8.20041	8.07019	8.15847	0.845506	-0.242113						2	2	2	13.2	13.2	13.2	24.422	0	13.201	772320000	14	0.437181	0.330547	0.0728836	1.0199	sp|P33947|ERD22_HUMAN;tr|H7BYF7|H7BYF7_HUMAN;sp|P24390|ERD21_HUMAN;tr|M0R1Y2|M0R1Y2_HUMAN	sp|P33947|ERD22_HUMAN;tr|H7BYF7|H7BYF7_HUMAN;sp|P24390|ERD21_HUMAN;tr|M0R1Y2|M0R1Y2_HUMAN
9.32787	9.29155	9.29853	9.30598	9.44007	9.44871	9.44702	9.44527	1.37812	0.462698				+	LFQ intensity 12-5DDAB-70DSS-EPLGANPs-labelfree_LFQ intensity cell-label-free	30	30	29	37.9	37.9	37.1	96.557	0	189.51	12578000000	123	3.58343	0.00149378	-0.139286	-12.178	sp|P33991|MCM4_HUMAN;tr|E5RG31|E5RG31_HUMAN;tr|E5RFJ8|E5RFJ8_HUMAN;tr|E5RFR3|E5RFR3_HUMAN;tr|E5RG53|E5RG53_HUMAN	sp|P33991|MCM4_HUMAN
9.29583	9.27648	9.26642	9.27958	9.45146	9.46482	9.4232	9.44649	1.46864	0.554479				+	LFQ intensity 12-5DDAB-70DSS-EPLGANPs-labelfree_LFQ intensity cell-label-free	36	36	36	53.7	53.7	53.7	82.285	0	258.81	12421000000	156	3.43045	0.00124138	-0.166914	-11.1274	sp|P33992|MCM5_HUMAN;tr|B1AHB1|B1AHB1_HUMAN;tr|B1AHB2|B1AHB2_HUMAN;tr|B1AHA9|B1AHA9_HUMAN	sp|P33992|MCM5_HUMAN;tr|B1AHB1|B1AHB1_HUMAN
9.49457	9.46645	9.49029	9.48377	9.58	9.58951	9.54765	9.57239	1.22635	0.294374				+	LFQ intensity 12-5DDAB-70DSS-EPLGANPs-labelfree_LFQ intensity cell-label-free	32	32	32	48.1	48.1	48.1	81.307	0	259.99	17652000000	168	2.34491	0.00655643	-0.0886154	-5.75558	sp|P33993|MCM7_HUMAN;tr|C9J8M6|C9J8M6_HUMAN	sp|P33993|MCM7_HUMAN
9.80906	9.83521	9.78786	9.81071	9.83306	9.81419	9.81771	9.82165	1.02552	0.0363519						27	27	25	60.5	60.5	56.3	55.992	0	268.83	33958000000	212	0.29882	0.536038	-0.0109431	-0.736016	sp|P34897|GLYM_HUMAN;tr|H0YIZ0|H0YIZ0_HUMAN;tr|G3V2Y4|G3V2Y4_HUMAN;tr|G3V5L0|G3V5L0_HUMAN;tr|G3V4W5|G3V4W5_HUMAN;tr|G3V540|G3V540_HUMAN;tr|G3V2W0|G3V2W0_HUMAN;tr|G3V241|G3V241_HUMAN;tr|G3V3Y8|G3V3Y8_HUMAN;tr|G3V4T0|G3V4T0_HUMAN;tr|G3V4X0|G3V4X0_HUMAN;tr|G3V2E4|G3V2E4_HUMAN;tr|G3V2D2|G3V2D2_HUMAN;tr|G3V2Y1|G3V2Y1_HUMAN;tr|G3V3C6|G3V3C6_HUMAN	sp|P34897|GLYM_HUMAN;tr|H0YIZ0|H0YIZ0_HUMAN;tr|G3V2Y4|G3V2Y4_HUMAN
9.14092	9.16456	9.16152	9.15567	9.5443	9.55691	9.57242	9.55788	2.5247	1.33611				+	LFQ intensity 12-5DDAB-70DSS-EPLGANPs-labelfree_LFQ intensity cell-label-free	34	34	32	51.7	51.7	48.1	94.33	0	207.78	14209000000	135	5.47443	0	-0.40221	-36.526	sp|P34932|HSP74_HUMAN;tr|A0A087WYC1|A0A087WYC1_HUMAN;tr|A0A087WTS8|A0A087WTS8_HUMAN	sp|P34932|HSP74_HUMAN;tr|A0A087WYC1|A0A087WYC1_HUMAN
9.40199	9.40485	9.39665	9.40116	9.35019	9.35982	9.36579	9.3586	0.906641	-0.141397				+	LFQ intensity 12-5DDAB-70DSS-EPLGANPs-labelfree_LFQ intensity cell-label-free	34	34	34	51.2	51.2	51.2	100.07	0	243.22	11582000000	120	2.93543	0.00331729	0.042565	8.28182	sp|P35221|CTNA1_HUMAN;tr|G3XAM7|G3XAM7_HUMAN;sp|P26232|CTNA2_HUMAN;tr|E5RIB1|E5RIB1_HUMAN;tr|E5RJ41|E5RJ41_HUMAN;tr|E5RG03|E5RG03_HUMAN;tr|A0A0A0MRI5|A0A0A0MRI5_HUMAN;tr|E5RFK9|E5RFK9_HUMAN;tr|E5RFM5|E5RFM5_HUMAN;tr|E5RJP7|E5RJP7_HUMAN;tr|E5RGD2|E5RGD2_HUMAN;tr|E5RGY7|E5RGY7_HUMAN;tr|E5RGY6|E5RGY6_HUMAN;tr|E5RFG3|E5RFG3_HUMAN;tr|E5RHV7|E5RHV7_HUMAN;tr|H0YBB8|H0YBB8_HUMAN;tr|A0A0A0MTJ6|A0A0A0MTJ6_…	sp|P35221|CTNA1_HUMAN;tr|G3XAM7|G3XAM7_HUMAN
8.10904	8.13101	8.15857	8.13287	7.98374	8.03523	7.9858	8.00159	0.739122	-0.436115				+	LFQ intensity 12-5DDAB-70DSS-EPLGANPs-labelfree_LFQ intensity cell-label-free	15	10	10	25.8	18.7	18.7	84.765	0	39.195	610730000	31	2.39468	0.00598624	0.131284	5.93919	tr|B4DGU4|B4DGU4_HUMAN;sp|P35222|CTNB1_HUMAN;tr|C9IZ65|C9IZ65_HUMAN;tr|E9PDF9|E9PDF9_HUMAN;tr|E7EV28|E7EV28_HUMAN;tr|E7EMJ5|E7EMJ5_HUMAN	tr|B4DGU4|B4DGU4_HUMAN;sp|P35222|CTNB1_HUMAN
9.94003	9.9454	9.96105	9.94883	9.85426	9.89568	9.90999	9.88664	0.866599	-0.206563						23	23	23	90.4	90.4	90.4	29.804	0	283.95	40063000000	167	1.5967	0.0204123	0.0621815	3.48182	sp|P35232|PHB_HUMAN;tr|C9JW96|C9JW96_HUMAN;tr|E9PCW0|E9PCW0_HUMAN;tr|C9JZ20|C9JZ20_HUMAN;tr|E7ESE2|E7ESE2_HUMAN;tr|D6RBK0|D6RBK0_HUMAN	sp|P35232|PHB_HUMAN;tr|C9JW96|C9JW96_HUMAN;tr|E9PCW0|E9PCW0_HUMAN;tr|C9JZ20|C9JZ20_HUMAN;tr|E7ESE2|E7ESE2_HUMAN
8.41867	8.3935	8.37355	8.39524	8.6678	8.67162	8.66932	8.66958	1.88077	0.911323				+	LFQ intensity 12-5DDAB-70DSS-EPLGANPs-labelfree_LFQ intensity cell-label-free	10	10	9	31.1	31.1	29	42.621	0	40.451	2007600000	24	4.51268	0	-0.274336	-20.9442	sp|P35237|SPB6_HUMAN;tr|A0A024QZX5|A0A024QZX5_HUMAN;tr|A0A087X1N8|A0A087X1N8_HUMAN;tr|C9JTJ8|C9JTJ8_HUMAN	sp|P35237|SPB6_HUMAN;tr|A0A024QZX5|A0A024QZX5_HUMAN;tr|A0A087X1N8|A0A087X1N8_HUMAN
8.97344	8.86697	8.91223	8.91755	8.7763	8.77307	8.84932	8.79956	0.762108	-0.391932						27	16	16	36.7	22.5	22.5	68.563	0	24.727	3441200000	39	1.38838	0.0307675	0.117983	2.97625	sp|P35241|RADI_HUMAN;tr|E9PNV3|E9PNV3_HUMAN;tr|E9PQ82|E9PQ82_HUMAN;tr|E9PKN5|E9PKN5_HUMAN	sp|P35241|RADI_HUMAN
8.05177	NaN	8.06937	8.06057	8.01957	NaN	NaN	8.01957	0.909917	-0.136192						3	3	3	46.3	46.3	46.3	9.1703	0	3.737	552320000	12	0	1	0.040998	0	tr|B5MC59|B5MC59_HUMAN;sp|P35244|RFA3_HUMAN	tr|B5MC59|B5MC59_HUMAN;sp|P35244|RFA3_HUMAN
8.47299	8.39108	8.40956	8.42454	8.26794	8.20572	8.26086	8.24484	0.661147	-0.596956				+	LFQ intensity 12-5DDAB-70DSS-EPLGANPs-labelfree_LFQ intensity cell-label-free	6	6	6	16.8	16.8	16.8	39.681	0	14.009	1017500000	13	2.32314	0.00655385	0.179702	5.67672	sp|P35249|RFC4_HUMAN;tr|C9JZI1|C9JZI1_HUMAN;tr|C9J8M3|C9J8M3_HUMAN;tr|H7C1P0|H7C1P0_HUMAN;tr|C9JTT7|C9JTT7_HUMAN;tr|C9JGY5|C9JGY5_HUMAN;tr|F8WE44|F8WE44_HUMAN;tr|C9JXZ7|C9JXZ7_HUMAN	sp|P35249|RFC4_HUMAN;tr|C9JZI1|C9JZI1_HUMAN;tr|C9J8M3|C9J8M3_HUMAN
8.33698	8.35559	8.38947	8.36068	8.25717	8.25027	8.244	8.25048	0.775902	-0.366054				+	LFQ intensity 12-5DDAB-70DSS-EPLGANPs-labelfree_LFQ intensity cell-label-free	6	6	6	17.5	17.5	17.5	39.157	0	20.182	939470000	21	2.65027	0.00394492	0.110193	6.96197	sp|P35250|RFC2_HUMAN;tr|H7C5P4|H7C5P4_HUMAN;tr|A0A087WVY3|A0A087WVY3_HUMAN;tr|H7C5S7|H7C5S7_HUMAN;tr|H7C5P1|H7C5P1_HUMAN;tr|H7C5Q7|H7C5Q7_HUMAN;tr|F8WC37|F8WC37_HUMAN;tr|H7C5A0|H7C5A0_HUMAN;tr|H7C5G4|H7C5G4_HUMAN	sp|P35250|RFC2_HUMAN;tr|H7C5P4|H7C5P4_HUMAN;tr|A0A087WVY3|A0A087WVY3_HUMAN
7.54782	7.62156	7.60493	7.59144	7.65764	7.60515	7.74567	7.66949	1.19688	0.259274						3	3	3	3.7	3.7	3.7	128.25	0	14.139	212450000	10	0.769962	0.126958	-0.0780497	-1.67201	sp|P35251|RFC1_HUMAN	sp|P35251|RFC1_HUMAN
9.24692	9.28459	9.32543	9.28565	9.26736	9.30799	9.3145	9.29662	1.02558	0.0364382						4	4	4	40.6	40.6	40.6	14.787	0	81.253	9613600000	19	0.151306	0.804323	-0.0109692	-0.405562	sp|P35268|RL22_HUMAN;tr|K7EJT5|K7EJT5_HUMAN;tr|K7EP65|K7EP65_HUMAN;tr|K7EKS7|K7EKS7_HUMAN;tr|K7ELC4|K7ELC4_HUMAN;tr|K7EMH1|K7EMH1_HUMAN;tr|K7ERI7|K7ERI7_HUMAN	sp|P35268|RL22_HUMAN;tr|K7EJT5|K7EJT5_HUMAN;tr|K7EP65|K7EP65_HUMAN;tr|K7EKS7|K7EKS7_HUMAN;tr|K7ELC4|K7ELC4_HUMAN;tr|K7EMH1|K7EMH1_HUMAN;tr|K7ERI7|K7ERI7_HUMAN
7.57238	7.71781	7.63536	7.64185	7.57691	7.63236	7.53383	7.58103	0.869319	-0.202042						4	4	2	12.2	12.2	6.2	58.24	0	20.669	193670000	10	0.52615	0.250918	0.0608206	1.19599	sp|P35269|T2FA_HUMAN;tr|M0R0Z3|M0R0Z3_HUMAN;tr|M0QXD6|M0QXD6_HUMAN	sp|P35269|T2FA_HUMAN;tr|M0R0Z3|M0R0Z3_HUMAN;tr|M0QXD6|M0QXD6_HUMAN
7.70973	7.64838	7.67183	7.67665	7.84875	7.82626	7.79674	7.82392	1.40369	0.489226				+	LFQ intensity 12-5DDAB-70DSS-EPLGANPs-labelfree_LFQ intensity cell-label-free	4	4	4	17.6	17.6	17.6	28.048	0	9.9319	327310000	4	2.48915	0.0053869	-0.147272	-6.30116	sp|P35270|SPRE_HUMAN	sp|P35270|SPRE_HUMAN
10.7173	10.7166	10.719	10.7176	10.2352	10.2408	10.2288	10.2349	0.329064	-1.60356				+	LFQ intensity 12-5DDAB-70DSS-EPLGANPs-labelfree_LFQ intensity cell-label-free	157	157	133	66.7	66.7	56.1	226.53	0	323.31	151970000000	833	7.7691	0	0.482721	137.017	sp|P35579|MYH9_HUMAN;tr|Q5BKV1|Q5BKV1_HUMAN;tr|B1AH99|B1AH99_HUMAN;tr|A0A0C4DFM8|A0A0C4DFM8_HUMAN;tr|A1L2Z2|A1L2Z2_HUMAN;REV__tr|S4R3H4|S4R3H4_HUMAN;REV__tr|E7EQT4|E7EQT4_HUMAN;REV__sp|Q9UKV3|ACINU_HUMAN;sp|P12883|MYH7_HUMAN;sp|P13535|MYH8_HUMAN;sp|Q9UKX3|MYH13_HUMAN;sp|Q9Y623|MYH4_HUMAN;sp|P13533|MYH6_HUMAN;sp|P12882|MYH1_HUMAN;sp|P11055|MYH3_HUMAN;sp|Q9UKX2|MYH2_HUMAN;sp|A7E2Y1|MYH7B_HUMAN;tr|A…	sp|P35579|MYH9_HUMAN
9.09573	9.08508	9.12001	9.10027	8.69126	8.68486	8.63401	8.67004	0.371341	-1.42919				+	LFQ intensity 12-5DDAB-70DSS-EPLGANPs-labelfree_LFQ intensity cell-label-free	54	36	32	29.5	20.8	18.9	229	0	125.26	3779800000	98	4.4867	0	0.430228	20.631	sp|P35580|MYH10_HUMAN;tr|E7ERA5|E7ERA5_HUMAN;REV__sp|Q8IYT3|CC170_HUMAN	sp|P35580|MYH10_HUMAN
9.03591	9.04454	9.06442	9.04829	8.8468	8.88716	8.86524	8.8664	0.657823	-0.604229				+	LFQ intensity 12-5DDAB-70DSS-EPLGANPs-labelfree_LFQ intensity cell-label-free	22	22	22	30.1	30.1	30.1	102.49	0	125.22	4431600000	75	3.64582	0.00108108	0.181891	12.6331	sp|P35606|COPB2_HUMAN;tr|D6RBT6|D6RBT6_HUMAN;tr|D6RBZ7|D6RBZ7_HUMAN;tr|D6RCL6|D6RCL6_HUMAN;tr|D6RBG7|D6RBG7_HUMAN;tr|H0YAC7|H0YAC7_HUMAN;tr|D6R997|D6R997_HUMAN;tr|H0Y938|H0Y938_HUMAN	sp|P35606|COPB2_HUMAN
7.94521	7.97128	8.02959	7.98203	7.90756	7.85632	7.89538	7.88642	0.802406	-0.317596						4	4	4	6.7	6.7	6.7	64.734	0	12.011	431460000	19	1.50673	0.0252036	0.0956057	3.25809	sp|P35610|SOAT1_HUMAN;tr|B1APM4|B1APM4_HUMAN	sp|P35610|SOAT1_HUMAN;tr|B1APM4|B1APM4_HUMAN
9.49734	9.52608	9.52564	9.51635	9.34842	9.42535	9.39099	9.38825	0.744561	-0.425539				+	LFQ intensity 12-5DDAB-70DSS-EPLGANPs-labelfree_LFQ intensity cell-label-free	11	11	9	33	33	26.5	42.2	0	197.51	14331000000	74	2.21388	0.00820574	0.1281	5.29419	sp|P35613|BASI_HUMAN;tr|A0A087WUV8|A0A087WUV8_HUMAN;tr|A0A087X2B5|A0A087X2B5_HUMAN;tr|I3L192|I3L192_HUMAN	sp|P35613|BASI_HUMAN;tr|A0A087WUV8|A0A087WUV8_HUMAN;tr|A0A087X2B5|A0A087X2B5_HUMAN
9.39896	9.3857	9.43109	9.40525	9.56279	9.67659	9.55727	9.59888	1.56183	0.643239						9	7	7	17.3	15.6	15.6	53.425	0	81.234	17078000000	73	2.0327	0.0104284	-0.193634	-4.70488	sp|P35637|FUS_HUMAN;tr|H3BPE7|H3BPE7_HUMAN	sp|P35637|FUS_HUMAN;tr|H3BPE7|H3BPE7_HUMAN
8.8192	8.82642	8.74377	8.79646	8.80487	8.83905	8.87919	8.84104	1.10809	0.148075						22	22	22	14.9	14.9	14.9	213.62	0	64.371	3458800000	82	0.583853	0.210416	-0.0445751	-1.30889	sp|P35658|NU214_HUMAN;tr|A0A0A0MSW3|A0A0A0MSW3_HUMAN;tr|H0YF36|H0YF36_HUMAN;tr|H0Y837|H0Y837_HUMAN;tr|E9PKD2|E9PKD2_HUMAN;tr|B7ZAV2|B7ZAV2_HUMAN	sp|P35658|NU214_HUMAN;tr|A0A0A0MSW3|A0A0A0MSW3_HUMAN
9.25431	9.20325	9.19921	9.21892	9.38214	9.3973	9.33341	9.37095	1.41915	0.505025				+	LFQ intensity 12-5DDAB-70DSS-EPLGANPs-labelfree_LFQ intensity cell-label-free	17	17	17	43.5	43.5	43.5	42.674	0	62.143	10470000000	72	2.35843	0.00620452	-0.152028	-5.80497	sp|P35659|DEK_HUMAN;tr|B4DFG0|B4DFG0_HUMAN;tr|D6RDA2|D6RDA2_HUMAN;tr|D6R9L5|D6R9L5_HUMAN;tr|H0Y993|H0Y993_HUMAN;tr|H0Y8X0|H0Y8X0_HUMAN	sp|P35659|DEK_HUMAN;tr|B4DFG0|B4DFG0_HUMAN;tr|D6RDA2|D6RDA2_HUMAN
9.05092	9.05415	9.05065	9.05191	9.06292	9.06919	9.06457	9.06556	1.03193	0.0453487				+	LFQ intensity 12-5DDAB-70DSS-EPLGANPs-labelfree_LFQ intensity cell-label-free	20	20	20	50.3	50.3	50.3	48.633	0	78.763	5728700000	87	2.47395	0.0056094	-0.0136512	-6.2417	sp|P35998|PRS7_HUMAN;tr|C9JLS9|C9JLS9_HUMAN	sp|P35998|PRS7_HUMAN
8.00621	7.95838	7.95177	7.97212	7.89722	7.84787	7.8523	7.8658	0.782846	-0.3532						8	8	7	20.5	20.5	17.8	44.424	0	20.141	354520000	21	1.98682	0.0110413	0.106324	4.56392	sp|P36507|MP2K2_HUMAN;tr|G5E9C7|G5E9C7_HUMAN;tr|A0A1B0GUL7|A0A1B0GUL7_HUMAN;tr|M0R1B6|M0R1B6_HUMAN	sp|P36507|MP2K2_HUMAN;tr|G5E9C7|G5E9C7_HUMAN;tr|A0A1B0GUL7|A0A1B0GUL7_HUMAN
9.35534	9.31998	9.32137	9.33223	9.31275	9.36884	9.40953	9.36371	1.07517	0.104568						10	10	10	32.9	32.9	32.9	32.996	0	41.164	11203000000	45	0.445923	0.320917	-0.0314779	-1.03736	sp|P36542|ATPG_HUMAN	sp|P36542|ATPG_HUMAN
8.28289	8.25397	8.26413	8.267	8.2391	8.16726	8.24272	8.21636	0.889939	-0.168222						5	5	5	23.5	23.5	23.5	26.145	0	7.642	902080000	10	0.909422	0.0905099	0.0506404	1.94835	sp|P36543|VATE1_HUMAN;sp|Q96A05|VATE2_HUMAN;tr|C9J8H1|C9J8H1_HUMAN	sp|P36543|VATE1_HUMAN;sp|Q96A05|VATE2_HUMAN
7.47878	7.48064	7.4951	7.48484	7.77134	7.76787	7.65697	7.73206	1.76692	0.82124				+	LFQ intensity 12-5DDAB-70DSS-EPLGANPs-labelfree_LFQ intensity cell-label-free	4	4	4	10.8	10.8	10.8	50.151	0	4.63	247280000	7	2.54433	0.00449844	-0.247218	-6.52113	sp|P36551|HEM6_HUMAN	sp|P36551|HEM6_HUMAN
9.79505	9.80334	9.78071	9.79303	9.95914	9.95195	9.93764	9.94958	1.43399	0.520038				+	LFQ intensity 12-5DDAB-70DSS-EPLGANPs-labelfree_LFQ intensity cell-label-free	20	20	20	46.4	46.4	46.4	47.697	0	153.57	39836000000	139	4.16552	0	-0.156547	-17.1184	sp|P36578|RL4_HUMAN;tr|H3BM89|H3BM89_HUMAN;tr|H3BTP7|H3BTP7_HUMAN;tr|H3BU31|H3BU31_HUMAN	sp|P36578|RL4_HUMAN;tr|H3BM89|H3BM89_HUMAN
8.49867	8.4512	8.52843	8.49277	8.81393	8.83805	8.83414	8.82871	2.1674	1.11597				+	LFQ intensity 12-5DDAB-70DSS-EPLGANPs-labelfree_LFQ intensity cell-label-free	19	19	19	42.2	42.2	42.2	61.448	0	50.39	2783900000	55	3.84238	0	-0.335939	-14.1764	sp|P36871|PGM1_HUMAN	sp|P36871|PGM1_HUMAN
7.89973	7.924	7.90262	7.90878	7.97871	7.99654	8.03197	8.00241	1.24059	0.311023				+	LFQ intensity 12-5DDAB-70DSS-EPLGANPs-labelfree_LFQ intensity cell-label-free	16	2	2	52	6.2	6.2	34.95	0	5.8728	454740000	9	2.23697	0.00759024	-0.0936271	-5.37324	tr|F8VYE8|F8VYE8_HUMAN;sp|P36873|PP1G_HUMAN;tr|F8W0W8|F8W0W8_HUMAN;tr|F8VR82|F8VR82_HUMAN;tr|A0A087WYY5|A0A087WYY5_HUMAN;tr|H0Y3Y6|H0Y3Y6_HUMAN;tr|F5H1L6|F5H1L6_HUMAN;tr|F5H037|F5H037_HUMAN;tr|F8WE71|F8WE71_HUMAN;tr|F8W1A0|F8W1A0_HUMAN	tr|F8VYE8|F8VYE8_HUMAN;sp|P36873|PP1G_HUMAN;tr|F8W0W8|F8W0W8_HUMAN;tr|F8VR82|F8VR82_HUMAN;tr|A0A087WYY5|A0A087WYY5_HUMAN
8.75124	8.75481	8.35154	8.6192	8.92303	8.99944	8.93786	8.95344	2.15895	1.11033						14	14	14	49.9	49.9	49.9	42.1	0	63.122	3913700000	48	1.15691	0.0488386	-0.334242	-2.46019	sp|P36952|SPB5_HUMAN;tr|C9JLM5|C9JLM5_HUMAN	sp|P36952|SPB5_HUMAN
7.42297	7.42173	7.41081	7.4185	7.34074	7.37425	NaN	7.3575	0.868947	-0.20266						2	2	2	33	33	33	10.245	0.00028297	3.182	121010000	6	1.69789	0.0175182	0.0610069	4.5365	tr|K7EKS1|K7EKS1_HUMAN;sp|P36954|RPB9_HUMAN	tr|K7EKS1|K7EKS1_HUMAN;sp|P36954|RPB9_HUMAN
8.82021	8.77587	8.91332	8.83647	8.98424	8.94411	8.84874	8.9257	1.22809	0.296413						11	11	11	30.5	30.5	30.5	48.755	0	116.12	4001200000	31	0.714723	0.14853	-0.0892289	-1.56394	sp|P36957|ODO2_HUMAN;tr|Q86SW4|Q86SW4_HUMAN;tr|H0YJF9|H0YJF9_HUMAN;tr|G3V5M3|G3V5M3_HUMAN;tr|G3V3F0|G3V3F0_HUMAN	sp|P36957|ODO2_HUMAN;tr|Q86SW4|Q86SW4_HUMAN
9.05335	9.06528	9.08443	9.06769	9.20472	9.26387	9.28963	9.25274	1.53128	0.614735				+	LFQ intensity 12-5DDAB-70DSS-EPLGANPs-labelfree_LFQ intensity cell-label-free	7	7	7	59.6	59.6	59.6	14.57	0	88.4	7694700000	37	2.64188	0.00392466	-0.185054	-6.92612	sp|P37108|SRP14_HUMAN;tr|H0YLA2|H0YLA2_HUMAN;tr|H0YLW0|H0YLW0_HUMAN	sp|P37108|SRP14_HUMAN;tr|H0YLA2|H0YLA2_HUMAN
8.69174	8.74471	8.69671	8.71106	8.5622	8.58046	8.60032	8.58099	0.741202	-0.432062				+	LFQ intensity 12-5DDAB-70DSS-EPLGANPs-labelfree_LFQ intensity cell-label-free	8	8	8	18.6	18.6	18.6	53.254	0	53.328	2266700000	42	2.52723	0.00501695	0.130064	6.45226	sp|P37198|NUP62_HUMAN;tr|M0QXN5|M0QXN5_HUMAN	sp|P37198|NUP62_HUMAN;tr|M0QXN5|M0QXN5_HUMAN
7.90442	7.93274	NaN	7.91858	7.9948	8.09153	8.0251	8.03714	1.31389	0.393847						7	7	7	36.8	36.8	36.8	22.313	0	15.738	508610000	11	1.27026	0.037922	-0.11856	-3.091	sp|P37235|HPCL1_HUMAN;tr|E9PC71|E9PC71_HUMAN;sp|P84074|HPCA_HUMAN;tr|H7BZC1|H7BZC1_HUMAN;sp|P61601|NCALD_HUMAN;tr|E5RGA9|E5RGA9_HUMAN	sp|P37235|HPCL1_HUMAN;tr|E9PC71|E9PC71_HUMAN;sp|P84074|HPCA_HUMAN
9.44262	9.46108	9.45933	9.45434	9.55495	9.57989	9.58769	9.57417	1.31774	0.398069				+	LFQ intensity 12-5DDAB-70DSS-EPLGANPs-labelfree_LFQ intensity cell-label-free	13	13	13	78.4	78.4	78.4	22.391	0	178.26	17350000000	58	3.32057	0.00113208	-0.119831	-10.4264	sp|P37802|TAGL2_HUMAN;tr|X6RJP6|X6RJP6_HUMAN;tr|C9J5W6|C9J5W6_HUMAN;sp|Q9UI15|TAGL3_HUMAN	sp|P37802|TAGL2_HUMAN;tr|X6RJP6|X6RJP6_HUMAN
9.0839	9.01351	8.99646	9.03129	9.39573	9.43062	9.42364	9.41666	2.42869	1.28018				+	LFQ intensity 12-5DDAB-70DSS-EPLGANPs-labelfree_LFQ intensity cell-label-free	18	18	18	48.1	48.1	48.1	37.54	0	59.424	10424000000	77	3.74353	0.000582915	-0.385373	-13.3789	sp|P37837|TALDO_HUMAN;tr|F2Z393|F2Z393_HUMAN;tr|E9PM01|E9PM01_HUMAN;tr|E9PKI8|E9PKI8_HUMAN	sp|P37837|TALDO_HUMAN;tr|F2Z393|F2Z393_HUMAN
9.22352	9.24117	9.2551	9.23993	9.24301	9.25295	9.24358	9.24652	1.01527	0.0218683						15	15	15	56.1	56.1	56.1	27.843	0	70.068	8966500000	94	0.272337	0.586428	-0.0065829	-0.67943	sp|P38117|ETFB_HUMAN;tr|M0QY67|M0QY67_HUMAN	sp|P38117|ETFB_HUMAN
9.94887	9.9346	9.90819	9.93056	9.86058	9.81349	9.81269	9.82892	0.791348	-0.337615				+	LFQ intensity 12-5DDAB-70DSS-EPLGANPs-labelfree_LFQ intensity cell-label-free	28	28	8	57.8	57.8	14.3	42.331	0	138.83	38774000000	189	2.1648	0.00872685	0.101632	5.12921	sp|P38159|RBMX_HUMAN;tr|H3BT71|H3BT71_HUMAN;tr|H0Y6E7|H0Y6E7_HUMAN;tr|H3BUY5|H3BUY5_HUMAN;tr|H3BR27|H3BR27_HUMAN;tr|H3BNC1|H3BNC1_HUMAN;sp|O75526|RMXL2_HUMAN;sp|Q8IZ40|RCOR2_HUMAN;sp|Q8N7X1|RMXL3_HUMAN	sp|P38159|RBMX_HUMAN;tr|H3BT71|H3BT71_HUMAN;tr|H0Y6E7|H0Y6E7_HUMAN;tr|H3BUY5|H3BUY5_HUMAN
7.52064	7.56189	7.45655	7.51303	7.18458	7.38863	7.19529	7.25617	0.553531	-0.853264						2	2	2	5.2	5.2	5.2	62.608	0	4.6285	118780000	4	1.61032	0.0199809	0.256858	3.51642	sp|P38432|COIL_HUMAN	sp|P38432|COIL_HUMAN
8.93342	8.96146	8.97018	8.95502	8.83782	8.86233	8.8364	8.84552	0.777134	-0.363766				+	LFQ intensity 12-5DDAB-70DSS-EPLGANPs-labelfree_LFQ intensity cell-label-free	14	14	14	26.3	26.3	26.3	68.303	0	74.481	3930500000	55	2.85002	0.00348361	0.109505	7.86482	sp|P38606|VATA_HUMAN;tr|C9JA17|C9JA17_HUMAN;tr|C9JVW8|C9JVW8_HUMAN	sp|P38606|VATA_HUMAN
10.2875	10.2916	10.3014	10.2935	10.3574	10.3762	10.377	10.3702	1.19315	0.254781				+	LFQ intensity 12-5DDAB-70DSS-EPLGANPs-labelfree_LFQ intensity cell-label-free	52	52	51	69.8	69.8	68.8	73.68	0	323.31	107700000000	415	3.2575	0.00105882	-0.0766948	-10.0432	sp|P38646|GRP75_HUMAN;tr|D6RJI2|D6RJI2_HUMAN;tr|H0YBG6|H0YBG6_HUMAN;tr|H0Y8S0|H0Y8S0_HUMAN;tr|D6RA73|D6RA73_HUMAN	sp|P38646|GRP75_HUMAN
9.56472	9.5861	9.57702	9.57595	9.50668	9.52629	9.5556	9.52952	0.898615	-0.154225						24	19	19	51.1	45.3	45.3	46.871	0	118.83	17457000000	108	1.39604	0.0301185	0.0464261	2.99409	sp|P38919|IF4A3_HUMAN;tr|I3L3H2|I3L3H2_HUMAN	sp|P38919|IF4A3_HUMAN
9.51248	9.49934	9.48446	9.49876	9.59091	9.53437	9.56278	9.56269	1.15858	0.212353						11	11	11	60	60	60	16.06	0	43.326	17364000000	61	1.60723	0.0200952	-0.0639248	-3.50856	sp|P39019|RS19_HUMAN;tr|M0R2L9|M0R2L9_HUMAN;tr|A0A075B6E2|A0A075B6E2_HUMAN;tr|M0QXK4|M0QXK4_HUMAN;tr|M0QYF7|M0QYF7_HUMAN;tr|M0R140|M0R140_HUMAN	sp|P39019|RS19_HUMAN
9.77568	9.76502	9.77334	9.77135	9.84789	9.85926	9.88468	9.86394	1.23764	0.307587				+	LFQ intensity 12-5DDAB-70DSS-EPLGANPs-labelfree_LFQ intensity cell-label-free	19	19	19	53.6	53.6	53.6	46.108	0	89.431	33696000000	153	2.91104	0.00326724	-0.0925926	-8.16078	sp|P39023|RL3_HUMAN;tr|G5E9G0|G5E9G0_HUMAN;tr|H7C422|H7C422_HUMAN;tr|B5MCW2|B5MCW2_HUMAN;tr|H7C3M2|H7C3M2_HUMAN;tr|F8WCR1|F8WCR1_HUMAN;sp|Q92901|RL3L_HUMAN	sp|P39023|RL3_HUMAN;tr|G5E9G0|G5E9G0_HUMAN;tr|H7C422|H7C422_HUMAN;tr|B5MCW2|B5MCW2_HUMAN
NaN	7.22162	NaN	7.22162	7.29161	7.27766	7.36404	7.3111	1.2288	0.297249						3	3	3	2.7	2.7	2.7	140.06	0	5.595	89101000	3	0	1	-0.0894812	0	tr|A0A087X0K0|A0A087X0K0_HUMAN;sp|P39059|COFA1_HUMAN	tr|A0A087X0K0|A0A087X0K0_HUMAN;sp|P39059|COFA1_HUMAN
9.6734	9.68677	9.67151	9.67723	9.63748	9.60954	9.59461	9.61388	0.864271	-0.210444						13	13	13	40.3	40.3	40.3	48.799	0	201.99	20525000000	102	2.03441	0.0104503	0.0633504	4.71022	tr|A0A0C4DGS1|A0A0C4DGS1_HUMAN;sp|P39656|OST48_HUMAN;tr|U3KQ84|U3KQ84_HUMAN	tr|A0A0C4DGS1|A0A0C4DGS1_HUMAN;sp|P39656|OST48_HUMAN
8.73436	8.7837	8.79424	8.77077	9.20314	9.18797	9.19899	9.1967	2.66645	1.41492				+	LFQ intensity 12-5DDAB-70DSS-EPLGANPs-labelfree_LFQ intensity cell-label-free	10	10	7	50.3	50.3	37.3	19.997	0	81.725	5986600000	36	4.6297	0	-0.425934	-22.4144	tr|H0YN26|H0YN26_HUMAN;sp|P39687|AN32A_HUMAN;tr|H7BZ09|H7BZ09_HUMAN;sp|O95626|AN32D_HUMAN;sp|O43423|AN32C_HUMAN	tr|H0YN26|H0YN26_HUMAN;sp|P39687|AN32A_HUMAN
9.01523	9.00595	9.051	9.02406	9.14429	9.18648	9.17345	9.16807	1.39319	0.478396				+	LFQ intensity 12-5DDAB-70DSS-EPLGANPs-labelfree_LFQ intensity cell-label-free	13	13	12	30.5	30.5	30.5	42.592	0	54.97	6630600000	68	2.8287	0.00342052	-0.144011	-7.76373	sp|P39748|FEN1_HUMAN;tr|I3L3E9|I3L3E9_HUMAN;tr|F5H1Y3|F5H1Y3_HUMAN	sp|P39748|FEN1_HUMAN;tr|I3L3E9|I3L3E9_HUMAN
8.37778	8.45263	8.45238	8.4276	8.48975	8.44426	8.41452	8.44951	1.05175	0.0727923						8	8	8	27.3	27.3	27.3	38.498	0	56.118	1398000000	29	0.263817	0.601794	-0.0219129	-0.661019	sp|P40121|CAPG_HUMAN;tr|H7C0X8|H7C0X8_HUMAN;tr|E7ENU9|E7ENU9_HUMAN;tr|B8ZZL6|B8ZZL6_HUMAN	sp|P40121|CAPG_HUMAN;tr|H7C0X8|H7C0X8_HUMAN;tr|E7ENU9|E7ENU9_HUMAN
7.87795	7.88815	7.70646	7.82419	7.69501	7.77308	7.62141	7.6965	0.745261	-0.424183						4	3	3	16.2	14	14	39.911	0	17.68	283490000	10	0.804089	0.116591	0.127692	1.73909	tr|B7Z385|B7Z385_HUMAN;tr|A0A087X0J3|A0A087X0J3_HUMAN;tr|A0A087WZ15|A0A087WZ15_HUMAN;sp|P40123|CAP2_HUMAN;tr|E9PDI2|E9PDI2_HUMAN;tr|F8WEW0|F8WEW0_HUMAN	tr|B7Z385|B7Z385_HUMAN;tr|A0A087X0J3|A0A087X0J3_HUMAN;tr|A0A087WZ15|A0A087WZ15_HUMAN;sp|P40123|CAP2_HUMAN;tr|E9PDI2|E9PDI2_HUMAN
7.7113	7.81182	7.81267	7.77859	7.6094	7.56019	7.72341	7.631	0.711884	-0.490287						6	6	6	19.2	19.2	19.2	61.89	0	27.639	269980000	22	1.17818	0.0472206	0.147591	2.5059	sp|P40222|TXLNA_HUMAN	sp|P40222|TXLNA_HUMAN
9.43514	9.43683	9.43236	9.43478	9.57778	9.61902	9.59999	9.59893	1.45933	0.545302				+	LFQ intensity 12-5DDAB-70DSS-EPLGANPs-labelfree_LFQ intensity cell-label-free	20	20	20	40.9	40.9	40.9	58.024	0	129.02	17769000000	118	3.78309	0	-0.164152	-13.6927	sp|P40227|TCPZ_HUMAN;sp|Q92526|TCPW_HUMAN	sp|P40227|TCPZ_HUMAN
8.25397	8.18865	8.2395	8.22737	8.41054	8.33606	8.41363	8.38675	1.44336	0.529429				+	LFQ intensity 12-5DDAB-70DSS-EPLGANPs-labelfree_LFQ intensity cell-label-free	7	7	7	29.9	29.9	29.9	29.574	0	17.552	1143700000	17	2.11099	0.00984547	-0.159374	-4.95296	sp|P40261|NNMT_HUMAN	sp|P40261|NNMT_HUMAN
9.44365	9.44395	9.44922	9.44561	9.49149	9.51529	9.52845	9.51174	1.16449	0.219703				+	LFQ intensity 12-5DDAB-70DSS-EPLGANPs-labelfree_LFQ intensity cell-label-free	9	9	9	40.4	40.4	40.4	23.577	0	60.464	15438000000	66	2.41891	0.00594986	-0.0661373	-6.03033	sp|P40429|RL13A_HUMAN;tr|M0QYS1|M0QYS1_HUMAN;tr|Q8J015|Q8J015_HUMAN;sp|Q6NVV1|R13P3_HUMAN;tr|M0QZU1|M0QZU1_HUMAN;tr|A0A096LPE0|A0A096LPE0_HUMAN	sp|P40429|RL13A_HUMAN;tr|M0QYS1|M0QYS1_HUMAN;tr|Q8J015|Q8J015_HUMAN
8.28782	8.30735	8.26708	8.28742	8.27272	8.25967	8.23142	8.2546	0.927228	-0.109004						4	4	4	29.8	29.8	29.8	20.417	0	17.167	928150000	22	0.909228	0.0906718	0.0328134	1.94796	sp|P40616|ARL1_HUMAN;tr|F8VYN9|F8VYN9_HUMAN;tr|B4DZG7|B4DZG7_HUMAN;tr|F8VP99|F8VP99_HUMAN;tr|F8VP63|F8VP63_HUMAN	sp|P40616|ARL1_HUMAN;tr|F8VYN9|F8VYN9_HUMAN;tr|B4DZG7|B4DZG7_HUMAN
7.63203	7.65139	7.66225	7.64855	7.74431	7.62552	NaN	7.68491	1.08732	0.120779						4	4	4	7.1	7.1	7.1	75.747	0	8.4954	214080000	8	0.314662	0.504106	-0.0363586	-0.795302	tr|H0Y818|H0Y818_HUMAN;sp|P40692|MLH1_HUMAN;tr|H0Y5L7|H0Y5L7_HUMAN;tr|H0Y793|H0Y793_HUMAN;tr|A0A087WX20|A0A087WX20_HUMAN	tr|H0Y818|H0Y818_HUMAN;sp|P40692|MLH1_HUMAN
8.45327	8.42377	8.41883	8.43196	8.19056	8.15238	8.12084	8.15459	0.527998	-0.921394				+	LFQ intensity 12-5DDAB-70DSS-EPLGANPs-labelfree_LFQ intensity cell-label-free	9	9	9	18.2	18.2	18.2	88.067	0	23.345	939220000	21	3.57831	0.00146939	0.277367	12.1414	sp|P40763|STAT3_HUMAN;tr|G8JLH9|G8JLH9_HUMAN	sp|P40763|STAT3_HUMAN;tr|G8JLH9|G8JLH9_HUMAN
8.68229	8.71085	8.67832	8.69048	9.14007	9.09384	9.1351	9.123	2.70719	1.4368				+	LFQ intensity 12-5DDAB-70DSS-EPLGANPs-labelfree_LFQ intensity cell-label-free	9	9	9	33.2	33.2	33.2	36.426	0	98.344	5109000000	44	4.76155	0	-0.432519	-24.1931	sp|P40925|MDHC_HUMAN;tr|B9A041|B9A041_HUMAN;tr|B8ZZ51|B8ZZ51_HUMAN;tr|C9JF79|C9JF79_HUMAN;tr|C9JRL4|C9JRL4_HUMAN;tr|C9JLV6|C9JLV6_HUMAN	sp|P40925|MDHC_HUMAN;tr|B9A041|B9A041_HUMAN;tr|B8ZZ51|B8ZZ51_HUMAN
9.83634	9.85407	9.87889	9.85643	9.92973	9.95167	9.97657	9.95266	1.24802	0.319644				+	LFQ intensity 12-5DDAB-70DSS-EPLGANPs-labelfree_LFQ intensity cell-label-free	23	23	23	71.6	71.6	71.6	35.503	0	235.07	40993000000	150	2.20205	0.00811834	-0.0962226	-5.25405	sp|P40926|MDHM_HUMAN;tr|G3XAL0|G3XAL0_HUMAN	sp|P40926|MDHM_HUMAN;tr|G3XAL0|G3XAL0_HUMAN
8.44725	NaN	8.47239	8.45982	8.37258	8.49279	8.4403	8.43522	0.944932	-0.0817183						6	6	6	20.9	20.9	20.9	38.496	0	9.6195	1316700000	10	0.201295	0.722644	0.0245999	0.536119	sp|P40937|RFC5_HUMAN;tr|F5H304|F5H304_HUMAN;tr|C9JH72|C9JH72_HUMAN;tr|F5H5S0|F5H5S0_HUMAN;tr|F5H0U6|F5H0U6_HUMAN	sp|P40937|RFC5_HUMAN
8.47875	8.48598	8.4702	8.47831	8.36743	8.32572	8.40873	8.36729	0.774431	-0.368792						9	9	9	35.4	35.4	35.4	40.556	0	81.95	1218000000	21	1.98263	0.0113547	0.111018	4.55121	sp|P40938|RFC3_HUMAN;tr|A0A087X270|A0A087X270_HUMAN	sp|P40938|RFC3_HUMAN
9.34359	9.32993	9.37533	9.34962	9.50618	9.53456	9.52128	9.52067	1.48272	0.568242				+	LFQ intensity 12-5DDAB-70DSS-EPLGANPs-labelfree_LFQ intensity cell-label-free	23	23	23	37.9	37.9	37.9	82.999	0	168.5	14536000000	100	3.38925	0.0012	-0.171058	-10.8595	sp|P40939|ECHA_HUMAN;tr|H0YFD6|H0YFD6_HUMAN	sp|P40939|ECHA_HUMAN
9.31929	9.32738	9.3538	9.33349	9.50607	9.54769	9.54527	9.53301	1.58314	0.662788				+	LFQ intensity 12-5DDAB-70DSS-EPLGANPs-labelfree_LFQ intensity cell-label-free	22	22	22	56.8	56.8	56.8	51.109	0	150.48	13867000000	107	3.51641	0.00136882	-0.199519	-11.7066	sp|P41091|IF2G_HUMAN;sp|Q2VIR3|IF2GL_HUMAN;tr|F8W810|F8W810_HUMAN;tr|H7BZU1|H7BZU1_HUMAN	sp|P41091|IF2G_HUMAN;sp|Q2VIR3|IF2GL_HUMAN;tr|F8W810|F8W810_HUMAN
8.29378	8.19476	8.26036	8.24963	8.14429	8.13634	8.23674	8.17246	0.837188	-0.256376						3	3	3	30.1	30.1	30.1	11.905	0	14.153	800030000	16	0.823822	0.111818	0.077177	1.77802	tr|C9JCD9|C9JCD9_HUMAN;tr|C9JNV2|C9JNV2_HUMAN;sp|P41223|BUD31_HUMAN	tr|C9JCD9|C9JCD9_HUMAN;tr|C9JNV2|C9JNV2_HUMAN;sp|P41223|BUD31_HUMAN
7.81664	7.75302	7.79598	7.78855	8.11777	8.19648	8.08575	8.13333	2.212	1.14535				+	LFQ intensity 12-5DDAB-70DSS-EPLGANPs-labelfree_LFQ intensity cell-label-free	6	6	6	27.7	27.7	27.7	26.458	0	10.145	509090000	12	3.09349	0.00237755	-0.344785	-9.10706	sp|P41227|NAA10_HUMAN;tr|C9JN83|C9JN83_HUMAN;tr|F8W808|F8W808_HUMAN;tr|A8MWP7|A8MWP7_HUMAN;sp|Q9BSU3|NAA11_HUMAN;tr|H0Y8T0|H0Y8T0_HUMAN;tr|C9JW55|C9JW55_HUMAN	sp|P41227|NAA10_HUMAN
8.98826	8.93582	8.973	8.96569	9.18296	9.16705	9.15779	9.16927	1.59798	0.676249				+	LFQ intensity 12-5DDAB-70DSS-EPLGANPs-labelfree_LFQ intensity cell-label-free	20	20	20	31.4	31.4	31.4	83.165	0	54.465	6244500000	56	3.53325	0.00138996	-0.203571	-11.8234	sp|P41250|SYG_HUMAN;tr|H7C443|H7C443_HUMAN;tr|F8WCK4|F8WCK4_HUMAN	sp|P41250|SYG_HUMAN
9.28024	9.29708	9.2397	9.27234	9.27145	9.26524	9.27522	9.27064	0.996086	-0.00565835						34	34	34	30	30	30	144.5	0	151.63	9253200000	147	0.0332996	0.977731	0.00170358	0.0986116	sp|P41252|SYIC_HUMAN;tr|A0A0A0MSX9|A0A0A0MSX9_HUMAN;tr|J3KR24|J3KR24_HUMAN;tr|Q5TCD1|Q5TCD1_HUMAN;tr|Q5TCC6|Q5TCC6_HUMAN;tr|Q5TCC9|Q5TCC9_HUMAN	sp|P41252|SYIC_HUMAN;tr|A0A0A0MSX9|A0A0A0MSX9_HUMAN;tr|J3KR24|J3KR24_HUMAN
9.28326	9.30634	9.29517	9.29492	9.36256	9.32701	9.39102	9.3602	1.16219	0.21684						8	8	8	31.5	31.5	31.5	32.816	0	25.817	10250000000	32	1.53073	0.0237483	-0.0652755	-3.31694	sp|P42126|ECI1_HUMAN;tr|Q96DC0|Q96DC0_HUMAN;tr|H3BS70|H3BS70_HUMAN	sp|P42126|ECI1_HUMAN;tr|Q96DC0|Q96DC0_HUMAN;tr|H3BS70|H3BS70_HUMAN
9.40524	9.42344	9.44124	9.42331	9.39719	9.4323	9.4492	9.42623	1.00675	0.00970335						20	20	13	33.9	33.9	18.2	75.491	0	267.3	12918000000	121	0.0544045	0.947264	-0.00292079	-0.157803	sp|P42166|LAP2A_HUMAN	sp|P42166|LAP2A_HUMAN
9.14965	9.19365	9.20295	9.18208	9.15854	9.16967	9.16894	9.16572	0.963019	-0.0543634						19	12	12	49.1	25.1	25.1	50.67	0	113.76	7224800000	72	0.413605	0.353119	0.0163654	0.972594	sp|P42167|LAP2B_HUMAN;tr|G5E972|G5E972_HUMAN;tr|H0YJH7|H0YJH7_HUMAN	sp|P42167|LAP2B_HUMAN;tr|G5E972|G5E972_HUMAN;tr|H0YJH7|H0YJH7_HUMAN
8.63824	8.5351	8.51303	8.56212	8.68982	8.67667	8.63557	8.66735	1.27418	0.349565						20	20	20	25.8	25.8	25.8	117.8	0	41.346	2196900000	37	1.18066	0.0465144	-0.10523	-2.51125	sp|P42285|SK2L2_HUMAN;tr|H0YAC4|H0YAC4_HUMAN;tr|H0Y8U3|H0Y8U3_HUMAN	sp|P42285|SK2L2_HUMAN
8.71799	8.67309	8.74371	8.7116	8.73283	8.68016	8.60208	8.67169	0.912205	-0.132569						9	5	3	37.7	29.7	19.3	34.339	0	96.829	2653700000	29	0.389213	0.385316	0.0399071	0.923269	tr|S4R3Z2|S4R3Z2_HUMAN;tr|A0A0A0MSS8|A0A0A0MSS8_HUMAN;sp|P42330|AK1C3_HUMAN;tr|A6NHU4|A6NHU4_HUMAN;sp|P17516|AK1C4_HUMAN;tr|S4R3D5|S4R3D5_HUMAN	tr|S4R3Z2|S4R3Z2_HUMAN;tr|A0A0A0MSS8|A0A0A0MSS8_HUMAN;sp|P42330|AK1C3_HUMAN
7.86716	7.77263	7.82828	7.82269	7.69251	NaN	NaN	7.69251	0.741006	-0.432442						5	5	5	2.3	2.3	2.3	288.89	0	3.9631	217230000	5	0	1	0.130178	0	sp|P42345|MTOR_HUMAN	sp|P42345|MTOR_HUMAN
9.083	9.1038	9.1182	9.10167	9.08322	9.08824	9.09733	9.0896	0.972585	-0.0401034						4	4	2	39.3	39.3	14.3	9.461	0	16.286	6275500000	31	0.475198	0.294162	0.0120726	1.09555	sp|P42677|RS27_HUMAN;tr|Q5T4L4|Q5T4L4_HUMAN;tr|C9J1C5|C9J1C5_HUMAN	sp|P42677|RS27_HUMAN;tr|Q5T4L4|Q5T4L4_HUMAN
7.92598	7.8741	NaN	7.90004	7.73853	7.68239	7.87178	7.76423	0.731464	-0.451141						6	6	6	5.6	5.6	5.6	168.89	0	8.3744	301310000	11	0.774646	0.125554	0.135807	1.80984	sp|P42695|CNDD3_HUMAN;tr|G3V1A9|G3V1A9_HUMAN;tr|E9PKK4|E9PKK4_HUMAN;tr|E9PQA3|E9PQA3_HUMAN	sp|P42695|CNDD3_HUMAN;tr|G3V1A9|G3V1A9_HUMAN
8.36278	8.44096	8.42045	8.40806	8.24868	8.24741	8.19084	8.22898	0.662083	-0.594915				+	LFQ intensity 12-5DDAB-70DSS-EPLGANPs-labelfree_LFQ intensity cell-label-free	9	9	9	22.1	22.1	22.1	48.564	0	37.865	974550000	27	2.39279	0.00597802	0.179088	5.93213	sp|P42696|RBM34_HUMAN;tr|A2A2V2|A2A2V2_HUMAN;tr|Q5TCT4|Q5TCT4_HUMAN;tr|H7C5M1|H7C5M1_HUMAN	sp|P42696|RBM34_HUMAN;tr|A2A2V2|A2A2V2_HUMAN;tr|Q5TCT4|Q5TCT4_HUMAN
9.81982	9.80637	9.82627	9.81749	9.8423	9.84075	9.85187	9.84498	1.06535	0.0913209						72	72	72	54.4	54.4	54.4	157.9	0	323.31	34224000000	291	1.80431	0.0154178	-0.0274903	-4.03316	sp|P42704|LPPRC_HUMAN;tr|A0A0C4DG06|A0A0C4DG06_HUMAN;tr|B8ZZ38|B8ZZ38_HUMAN;tr|C9JCA9|C9JCA9_HUMAN;tr|H7C3W8|H7C3W8_HUMAN	sp|P42704|LPPRC_HUMAN
9.36624	9.28511	9.35384	9.33506	9.36399	9.35847	9.38299	9.36848	1.07999	0.111022						17	17	17	52.6	52.6	52.6	41.924	0	181.73	11774000000	107	0.564278	0.223208	-0.0334212	-1.27066	sp|P42765|THIM_HUMAN;tr|A0A0B4J2A4|A0A0B4J2A4_HUMAN;tr|K7EME0|K7EME0_HUMAN;tr|K7EJB1|K7EJB1_HUMAN;tr|K7EJ68|K7EJ68_HUMAN;tr|K7ER88|K7ER88_HUMAN	sp|P42765|THIM_HUMAN;tr|A0A0B4J2A4|A0A0B4J2A4_HUMAN;tr|K7EME0|K7EME0_HUMAN
9.321	9.31668	9.30869	9.31546	9.31798	9.28278	9.2467	9.28249	0.92689	-0.10953						5	5	5	32.5	32.5	32.5	14.551	0	32.419	9867000000	27	0.722037	0.144962	0.032972	1.57822	sp|P42766|RL35_HUMAN;tr|F2Z388|F2Z388_HUMAN	sp|P42766|RL35_HUMAN;tr|F2Z388|F2Z388_HUMAN
8.76293	8.77441	8.79705	8.77813	8.03286	8.1259	8.11826	8.09234	0.206165	-2.27813				+	LFQ intensity 12-5DDAB-70DSS-EPLGANPs-labelfree_LFQ intensity cell-label-free	4	4	4	45.7	45.7	45.7	14.968	0	27.013	1506700000	17	4.58147	0	0.685785	21.7966	tr|J3QRG6|J3QRG6_HUMAN;sp|P42771|CDN2A_HUMAN;tr|K7ES20|K7ES20_HUMAN;tr|K7ENC6|K7ENC6_HUMAN;sp|P42772|CDN2B_HUMAN;tr|G3XAG3|G3XAG3_HUMAN	tr|J3QRG6|J3QRG6_HUMAN;sp|P42771|CDN2A_HUMAN;tr|K7ES20|K7ES20_HUMAN;tr|K7ENC6|K7ENC6_HUMAN;sp|P42772|CDN2B_HUMAN
7.49746	7.40233	NaN	7.44989	7.23797	NaN	NaN	7.23797	0.613873	-0.703988						1	1	1	7.6	7.6	7.6	16.306	0	4.4967	76697000	2	0	1	0.211922	0	tr|E9PQB5|E9PQB5_HUMAN;tr|E9PL85|E9PL85_HUMAN;tr|E9PQN3|E9PQN3_HUMAN;tr|E9PKN6|E9PKN6_HUMAN;tr|E9PIG4|E9PIG4_HUMAN;sp|P42785|PCP_HUMAN	tr|E9PQB5|E9PQB5_HUMAN;tr|E9PL85|E9PL85_HUMAN;tr|E9PQN3|E9PQN3_HUMAN;tr|E9PKN6|E9PKN6_HUMAN;tr|E9PIG4|E9PIG4_HUMAN;sp|P42785|PCP_HUMAN
8.59312	8.51912	8.5391	8.55045	8.5458	8.52739	8.49554	8.52291	0.938563	-0.0914748						11	11	11	16.8	16.8	16.8	83.573	0	22.996	1761700000	45	0.44615	0.32099	0.0275364	1.03781	tr|B4DKB2|B4DKB2_HUMAN;sp|P42892|ECE1_HUMAN;tr|E9PJG1|E9PJG1_HUMAN;tr|E9PHZ1|E9PHZ1_HUMAN	tr|B4DKB2|B4DKB2_HUMAN;sp|P42892|ECE1_HUMAN
7.51254	7.56872	NaN	7.54063	7.48704	7.40695	7.47164	7.45521	0.821454	-0.283747						3	3	3	10.2	10.2	10.2	47.099	0	9.5571	191840000	7	0.958663	0.0799594	0.085417	2.24953	tr|A0A087X0U3|A0A087X0U3_HUMAN;tr|A0A087WT87|A0A087WT87_HUMAN;sp|P43003|EAA1_HUMAN	tr|A0A087X0U3|A0A087X0U3_HUMAN;tr|A0A087WT87|A0A087WT87_HUMAN;sp|P43003|EAA1_HUMAN
8.3429	8.3818	8.43529	8.38666	8.21219	8.27882	8.24472	8.24524	0.722076	-0.469778						5	5	5	18.6	18.6	18.6	55.722	0	16.719	1008200000	20	1.89417	0.0126818	0.141417	4.2887	sp|P43007|SATT_HUMAN	sp|P43007|SATT_HUMAN
8.29339	8.2742	8.26703	8.27821	8.46333	8.49265	8.39718	8.45105	1.48882	0.574173				+	LFQ intensity 12-5DDAB-70DSS-EPLGANPs-labelfree_LFQ intensity cell-label-free	10	10	10	35.6	35.6	35.6	46.637	0	32.578	1294000000	30	2.3833	0.00609264	-0.172843	-5.89677	sp|P43034|LIS1_HUMAN;tr|I3L3N5|I3L3N5_HUMAN;tr|I3L495|I3L495_HUMAN	sp|P43034|LIS1_HUMAN
9.19518	9.14073	9.11876	9.15156	9.19396	9.1856	9.17516	9.18491	1.07982	0.11079						23	23	23	37	37	37	71.607	0	210.5	7775500000	100	0.644929	0.178028	-0.0333513	-1.42791	sp|P43121|MUC18_HUMAN	sp|P43121|MUC18_HUMAN
10.0688	10.027	10.0221	10.0393	9.92456	9.93014	9.94376	9.93282	0.782543	-0.353758				+	LFQ intensity 12-5DDAB-70DSS-EPLGANPs-labelfree_LFQ intensity cell-label-free	45	45	45	55.6	55.6	55.6	94.622	0	323.31	48248000000	280	2.59149	0.00459574	0.106492	6.71429	tr|A0A0R4J2E8|A0A0R4J2E8_HUMAN;sp|P43243|MATR3_HUMAN;tr|A8MXP9|A8MXP9_HUMAN;tr|D6REM6|D6REM6_HUMAN;tr|D6R991|D6R991_HUMAN;tr|H0Y8T4|H0Y8T4_HUMAN;tr|B3KM87|B3KM87_HUMAN;tr|Q68E03|Q68E03_HUMAN;tr|D6R8Z5|D6R8Z5_HUMAN;tr|D6RCM3|D6RCM3_HUMAN;tr|D6REK4|D6REK4_HUMAN;tr|A0A1B0GX04|A0A1B0GX04_HUMAN;tr|D6R9F3|D6R9F3_HUMAN;tr|D6RBS2|D6RBS2_HUMAN;tr|D6RB45|D6RB45_HUMAN;tr|D6RBI2|D6RBI2_HUMAN;tr|D6RBK5|D6RBK5…	tr|A0A0R4J2E8|A0A0R4J2E8_HUMAN;sp|P43243|MATR3_HUMAN;tr|A8MXP9|A8MXP9_HUMAN;tr|D6REM6|D6REM6_HUMAN;tr|D6R991|D6R991_HUMAN
8.7697	8.72625	8.78985	8.76193	8.61153	8.68274	8.6598	8.65136	0.775222	-0.367319						19	19	19	21.1	21.1	21.1	104.74	0	37.514	2539300000	43	1.76607	0.0157531	0.110574	3.92765	sp|P43246|MSH2_HUMAN;tr|E9PHA6|E9PHA6_HUMAN;tr|C9J809|C9J809_HUMAN	sp|P43246|MSH2_HUMAN;tr|E9PHA6|E9PHA6_HUMAN
9.31101	9.32832	9.31998	9.31977	9.26411	9.23426	9.2395	9.24596	0.8437	-0.245198				+	LFQ intensity 12-5DDAB-70DSS-EPLGANPs-labelfree_LFQ intensity cell-label-free	28	28	28	41.1	41.1	41.1	80.852	0	126.07	9175500000	117	2.67064	0.0035937	0.0738118	7.04963	sp|P43304|GPDM_HUMAN;tr|F5GYK7|F5GYK7_HUMAN;tr|E7EM56|E7EM56_HUMAN	sp|P43304|GPDM_HUMAN
8.94647	9.05732	9.15445	9.05275	8.89309	9.04372	9.09747	9.01142	0.909231	-0.137282						4	4	4	20.4	20.4	20.4	29.573	0	54.857	5379500000	20	0.183761	0.754485	0.0413262	0.481993	tr|C9J3L8|C9J3L8_HUMAN;tr|C9J5W0|C9J5W0_HUMAN;sp|P43307|SSRA_HUMAN;tr|E9PAL7|E9PAL7_HUMAN;tr|C9IZQ1|C9IZQ1_HUMAN;tr|C9JY01|C9JY01_HUMAN;tr|C9JBX5|C9JBX5_HUMAN	tr|C9J3L8|C9J3L8_HUMAN;tr|C9J5W0|C9J5W0_HUMAN;sp|P43307|SSRA_HUMAN;tr|E9PAL7|E9PAL7_HUMAN;tr|C9IZQ1|C9IZQ1_HUMAN
NaN	7.58708	7.52071	7.55389	7.51182	NaN	7.52327	7.51754	0.919702	-0.120762						2	2	2	8.9	8.9	8.9	35.088	0.00053735	2.5901	144820000	5	0.405315	0.362966	0.0363533	1.07944	sp|P43362|MAGA9_HUMAN;tr|A0A075B7A9|A0A075B7A9_HUMAN	sp|P43362|MAGA9_HUMAN;tr|A0A075B7A9|A0A075B7A9_HUMAN
8.95876	9.04376	9.01153	9.00468	8.89991	8.88316	8.83334	8.87214	0.736982	-0.440298						6	6	6	31.3	31.3	31.3	23.31	0	79.502	4229100000	25	1.85066	0.0139349	0.132543	4.1636	sp|P43487|RANG_HUMAN;tr|F6WQW2|F6WQW2_HUMAN;tr|C9JXG8|C9JXG8_HUMAN;tr|C9JGV6|C9JGV6_HUMAN;tr|C9JJ34|C9JJ34_HUMAN;tr|C9JDM3|C9JDM3_HUMAN;tr|C9JIC6|C9JIC6_HUMAN	sp|P43487|RANG_HUMAN;tr|F6WQW2|F6WQW2_HUMAN;tr|C9JXG8|C9JXG8_HUMAN;tr|C9JGV6|C9JGV6_HUMAN;tr|C9JJ34|C9JJ34_HUMAN
8.23035	8.24027	8.2392	8.23661	8.545	8.56648	8.56846	8.55998	2.10559	1.07422				+	LFQ intensity 12-5DDAB-70DSS-EPLGANPs-labelfree_LFQ intensity cell-label-free	14	14	14	32.6	32.6	32.6	55.52	0	22.403	1443300000	37	5.61898	0	-0.323374	-39.703	sp|P43490|NAMPT_HUMAN;tr|A0A0C4DFS8|A0A0C4DFS8_HUMAN;tr|C9JF35|C9JF35_HUMAN;tr|C9JG65|C9JG65_HUMAN	sp|P43490|NAMPT_HUMAN;tr|A0A0C4DFS8|A0A0C4DFS8_HUMAN
8.83967	8.83419	8.88861	8.85416	8.88833	8.86481	8.8814	8.87818	1.05688	0.0798049						16	16	16	42.6	42.6	42.6	47.366	0	45.41	3570000000	52	0.573131	0.21638	-0.0240237	-1.28796	sp|P43686|PRS6B_HUMAN	sp|P43686|PRS6B_HUMAN
8.58332	8.50944	8.54197	8.54491	8.73464	8.71442	8.67843	8.70916	1.45966	0.545634				+	LFQ intensity 12-5DDAB-70DSS-EPLGANPs-labelfree_LFQ intensity cell-label-free	8	8	8	30.5	30.5	30.5	35.39	0	27.411	2312000000	34	2.4348	0.00583708	-0.164252	-6.09073	sp|P43897|EFTS_HUMAN;tr|C9JT21|C9JT21_HUMAN;tr|C9JG32|C9JG32_HUMAN;tr|F8VPA7|F8VPA7_HUMAN;tr|F8VS27|F8VS27_HUMAN;tr|F8WCK2|F8WCK2_HUMAN	sp|P43897|EFTS_HUMAN;tr|C9JT21|C9JT21_HUMAN
8.03878	8.01275	8.02069	8.02408	8.1833	8.13567	8.1543	8.15776	1.36045	0.444086				+	LFQ intensity 12-5DDAB-70DSS-EPLGANPs-labelfree_LFQ intensity cell-label-free	2	2	2	9.9	9.9	9.9	22.763	0	4.4265	651650000	18	2.96542	0.00317084	-0.133683	-8.43293	sp|P45877|PPIC_HUMAN	sp|P45877|PPIC_HUMAN
9.77056	9.77746	9.75954	9.76919	9.79344	9.80823	9.78065	9.7941	1.05905	0.0827747						19	19	19	73.4	73.4	73.4	30.348	0	225.17	31337000000	226	1.22893	0.0417249	-0.0249176	-2.61629	tr|A0A0A0MR02|A0A0A0MR02_HUMAN;sp|P45880|VDAC2_HUMAN;tr|Q5JSD2|Q5JSD2_HUMAN;tr|Q5JSD1|Q5JSD1_HUMAN;tr|A2A3S1|A2A3S1_HUMAN	tr|A0A0A0MR02|A0A0A0MR02_HUMAN;sp|P45880|VDAC2_HUMAN;tr|Q5JSD2|Q5JSD2_HUMAN;tr|Q5JSD1|Q5JSD1_HUMAN
8.78743	8.81095	8.8429	8.81376	9.00843	8.97226	8.96884	8.98318	1.47713	0.562798				+	LFQ intensity 12-5DDAB-70DSS-EPLGANPs-labelfree_LFQ intensity cell-label-free	9	9	8	42.4	42.4	36.1	22.225	0	28.023	4287000000	38	2.93496	0.00331004	-0.169419	-8.27948	sp|P45973|CBX5_HUMAN;tr|F8VNY3|F8VNY3_HUMAN	sp|P45973|CBX5_HUMAN
8.4952	8.4974	8.51868	8.50376	8.34963	8.36374	8.33512	8.3495	0.701028	-0.512456				+	LFQ intensity 12-5DDAB-70DSS-EPLGANPs-labelfree_LFQ intensity cell-label-free	8	8	8	11.8	11.8	11.8	95.785	0	21.248	1363400000	23	3.80034	0	0.154265	13.8317	sp|P45974|UBP5_HUMAN;tr|F5H571|F5H571_HUMAN	sp|P45974|UBP5_HUMAN
8.88322	8.86888	8.84786	8.86665	8.8628	8.84777	8.8233	8.84462	0.950545	-0.0731732						46	46	46	23.9	23.9	23.9	358.69	0	207.43	3673300000	128	0.644891	0.177942	0.022027	1.42784	sp|P46013|KI67_HUMAN	sp|P46013|KI67_HUMAN
9.1086	9.08884	9.09767	9.09837	9.15451	9.12166	9.13915	9.13844	1.09666	0.133111						19	19	19	39	39	39	63.541	0	128.39	6491500000	73	1.64941	0.0191527	-0.0400705	-3.61696	sp|P46060|RAGP1_HUMAN;tr|H0Y4Q3|H0Y4Q3_HUMAN;tr|B0QYT5|B0QYT5_HUMAN;tr|B0QYT4|B0QYT4_HUMAN;tr|B0QYT6|B0QYT6_HUMAN	sp|P46060|RAGP1_HUMAN
8.99229	9.01741	8.97524	8.99498	9.01381	8.98673	9.01553	9.00535	1.02417	0.0344606						20	20	20	45	45	45	73.457	0	102.56	5128500000	83	0.269747	0.590202	-0.0103734	-0.673843	sp|P46063|RECQ1_HUMAN;tr|F8WA66|F8WA66_HUMAN;tr|F8WD97|F8WD97_HUMAN;tr|F5H2L2|F5H2L2_HUMAN;tr|F5H4P4|F5H4P4_HUMAN;tr|F5H3W0|F5H3W0_HUMAN;tr|F5GYB7|F5GYB7_HUMAN	sp|P46063|RECQ1_HUMAN
9.28448	9.27068	9.29436	9.28317	9.2154	9.23155	9.22634	9.22443	0.873492	-0.195133				+	LFQ intensity 12-5DDAB-70DSS-EPLGANPs-labelfree_LFQ intensity cell-label-free	21	21	16	30.3	30.3	25.7	89.301	0	91.229	8867200000	93	2.66646	0.00399303	0.0587409	7.03158	sp|P46087|NOP2_HUMAN;tr|F5GWB7|F5GWB7_HUMAN;tr|F5H709|F5H709_HUMAN;tr|F5H359|F5H359_HUMAN;tr|F5H8G6|F5H8G6_HUMAN;tr|F5GYR3|F5GYR3_HUMAN	sp|P46087|NOP2_HUMAN
7.69637	7.77723	7.75814	7.74391	7.60156	7.63802	7.60631	7.6153	0.743675	-0.427255				+	LFQ intensity 12-5DDAB-70DSS-EPLGANPs-labelfree_LFQ intensity cell-label-free	3	3	3	14.2	14.2	14.2	33.777	0	4.1965	231240000	10	2.05409	0.00975983	0.128617	4.7717	sp|P46109|CRKL_HUMAN	sp|P46109|CRKL_HUMAN
8.50371	8.52022	8.60677	8.54357	8.31137	8.36067	8.24761	8.30655	0.579405	-0.787356				+	LFQ intensity 12-5DDAB-70DSS-EPLGANPs-labelfree_LFQ intensity cell-label-free	10	10	10	14.4	14.4	14.4	118.7	0	36.615	1311900000	28	2.18048	0.00824271	0.237017	5.18146	tr|A0A024RCR6|A0A024RCR6_HUMAN;tr|A0A0G2JK23|A0A0G2JK23_HUMAN;sp|P46379|BAG6_HUMAN;tr|A0A0G2JL47|A0A0G2JL47_HUMAN;tr|X6REW1|X6REW1_HUMAN;tr|A0A0G2JJM1|A0A0G2JJM1_HUMAN;tr|F6S6P2|F6S6P2_HUMAN;tr|H0Y710|H0Y710_HUMAN;tr|H0Y4L1|H0Y4L1_HUMAN;tr|F6TC96|F6TC96_HUMAN;tr|F6UR09|F6UR09_HUMAN;tr|F6U1F2|F6U1F2_HUMAN;tr|F6XTU0|F6XTU0_HUMAN;tr|A0A0G2JJR8|A0A0G2JJR8_HUMAN;tr|A0A1B0GX79|A0A1B0GX79_HUMAN;tr|F6WML…	tr|A0A024RCR6|A0A024RCR6_HUMAN;tr|A0A0G2JK23|A0A0G2JK23_HUMAN;sp|P46379|BAG6_HUMAN;tr|A0A0G2JL47|A0A0G2JL47_HUMAN;tr|X6REW1|X6REW1_HUMAN;tr|A0A0G2JJM1|A0A0G2JJM1_HUMAN
8.44579	8.54372	8.43718	8.47556	8.66884	8.6166	8.63408	8.63984	1.45975	0.545723						14	14	13	22.3	22.3	21.4	82.091	0	33.799	1987000000	44	1.92723	0.0120039	-0.164279	-4.3855	tr|I3L0N3|I3L0N3_HUMAN;sp|P46459|NSF_HUMAN;tr|I3L0L3|I3L0L3_HUMAN;tr|I3L2G1|I3L2G1_HUMAN;tr|K7EQD6|K7EQD6_HUMAN;tr|I3L338|I3L338_HUMAN;tr|I3L4Q9|I3L4Q9_HUMAN	tr|I3L0N3|I3L0N3_HUMAN;sp|P46459|NSF_HUMAN
7.44986	7.55268	7.55543	7.51933	7.52947	7.52735	7.4637	7.50684	0.971656	-0.0414831						5	5	5	29.6	29.6	29.6	25.756	0	10.218	156050000	12	0.110516	0.868086	0.0124879	0.305356	tr|X6RJS7|X6RJS7_HUMAN;sp|P46736|BRCC3_HUMAN;tr|A0A087WZR3|A0A087WZR3_HUMAN;tr|H9KVA9|H9KVA9_HUMAN;tr|A0A0D9SF50|A0A0D9SF50_HUMAN;tr|A0A0A0MS96|A0A0A0MS96_HUMAN	tr|X6RJS7|X6RJS7_HUMAN;sp|P46736|BRCC3_HUMAN;tr|A0A087WZR3|A0A087WZR3_HUMAN;tr|H9KVA9|H9KVA9_HUMAN;tr|A0A0D9SF50|A0A0D9SF50_HUMAN
9.30445	9.2989	9.28299	9.29544	9.39728	9.45936	9.46722	9.44129	1.39909	0.484488				+	LFQ intensity 12-5DDAB-70DSS-EPLGANPs-labelfree_LFQ intensity cell-label-free	7	7	7	36.5	36.5	36.5	16.561	0	30.287	12197000000	43	2.4967	0.00505232	-0.145845	-6.3309	sp|P46776|RL27A_HUMAN;tr|E9PJD9|E9PJD9_HUMAN;tr|E9PLL6|E9PLL6_HUMAN;tr|E9PLX7|E9PLX7_HUMAN	sp|P46776|RL27A_HUMAN;tr|E9PJD9|E9PJD9_HUMAN;tr|E9PLL6|E9PLL6_HUMAN
9.58034	9.56136	9.55722	9.56631	9.67852	9.69028	9.65006	9.67295	1.27833	0.354264				+	LFQ intensity 12-5DDAB-70DSS-EPLGANPs-labelfree_LFQ intensity cell-label-free	14	14	14	43.4	43.4	43.4	34.362	0	64.404	21996000000	101	2.80938	0.00361188	-0.106644	-7.67313	sp|P46777|RL5_HUMAN;tr|Q5T7N0|Q5T7N0_HUMAN	sp|P46777|RL5_HUMAN
9.15969	9.1432	9.13344	9.14544	9.25479	9.25643	9.22552	9.24558	1.25931	0.332638				+	LFQ intensity 12-5DDAB-70DSS-EPLGANPs-labelfree_LFQ intensity cell-label-free	4	4	4	25.6	25.6	25.6	18.565	0	35.709	8216700000	28	2.86339	0.0033112	-0.100134	-7.9288	sp|P46778|RL21_HUMAN;tr|G3V1B3|G3V1B3_HUMAN;tr|M0R181|M0R181_HUMAN	sp|P46778|RL21_HUMAN;tr|G3V1B3|G3V1B3_HUMAN;tr|M0R181|M0R181_HUMAN
9.46841	9.46306	9.40073	9.44406	9.51134	9.51851	9.5642	9.53135	1.22261	0.289961						10	10	10	56.9	56.9	56.9	15.747	0	27.352	15742000000	55	1.48106	0.0258317	-0.0872873	-3.1958	sp|P46779|RL28_HUMAN;tr|H0YKD8|H0YKD8_HUMAN;tr|H0YMF4|H0YMF4_HUMAN;tr|H0YLP6|H0YLP6_HUMAN	sp|P46779|RL28_HUMAN;tr|H0YKD8|H0YKD8_HUMAN;tr|H0YMF4|H0YMF4_HUMAN;tr|H0YLP6|H0YLP6_HUMAN
9.57213	9.54129	9.5565	9.55664	9.66971	9.70842	9.709	9.69571	1.37743	0.461983				+	LFQ intensity 12-5DDAB-70DSS-EPLGANPs-labelfree_LFQ intensity cell-label-free	15	15	15	59.3	59.3	59.3	22.591	0	32.221	22406000000	68	3.04116	0.00271807	-0.139071	-8.82587	tr|A0A024R4M0|A0A024R4M0_HUMAN;sp|P46781|RS9_HUMAN;tr|B5MCT8|B5MCT8_HUMAN;tr|C9JM19|C9JM19_HUMAN;tr|F2Z3C0|F2Z3C0_HUMAN;tr|A8MXK4|A8MXK4_HUMAN	tr|A0A024R4M0|A0A024R4M0_HUMAN;sp|P46781|RS9_HUMAN;tr|B5MCT8|B5MCT8_HUMAN;tr|C9JM19|C9JM19_HUMAN
9.59318	9.59279	9.64473	9.61023	9.68968	9.66681	9.72409	9.69353	1.21142	0.276697						10	10	10	55	55	55	22.391	0	100.05	22616000000	51	1.59379	0.0205862	-0.0832939	-3.47444	tr|M0R0F0|M0R0F0_HUMAN;sp|P46782|RS5_HUMAN;tr|M0R0R2|M0R0R2_HUMAN;tr|M0QZN2|M0QZN2_HUMAN	tr|M0R0F0|M0R0F0_HUMAN;sp|P46782|RS5_HUMAN;tr|M0R0R2|M0R0R2_HUMAN;tr|M0QZN2|M0QZN2_HUMAN
9.22562	9.3001	9.37918	9.30163	9.42007	9.41561	9.43626	9.42398	1.3254	0.40643						8	8	8	44.2	44.2	44.2	18.898	0	48.17	11668000000	59	1.28137	0.0372147	-0.122348	-2.73237	sp|P46783|RS10_HUMAN;tr|F6U211|F6U211_HUMAN;tr|S4R435|S4R435_HUMAN;sp|Q9NQ39|RS10L_HUMAN	sp|P46783|RS10_HUMAN;tr|F6U211|F6U211_HUMAN;tr|S4R435|S4R435_HUMAN;sp|Q9NQ39|RS10L_HUMAN
7.55772	7.63472	7.58086	7.5911	7.84172	7.8243	7.85681	7.84094	1.77763	0.829955				+	LFQ intensity 12-5DDAB-70DSS-EPLGANPs-labelfree_LFQ intensity cell-label-free	10	10	10	6.5	6.5	6.5	270.63	0	23.276	300300000	25	3.27171	0.00107784	-0.249842	-10.1283	sp|P46821|MAP1B_HUMAN;tr|D6RA40|D6RA40_HUMAN;tr|D6RA32|D6RA32_HUMAN;sp|P78559|MAP1A_HUMAN;tr|E9PGC8|E9PGC8_HUMAN	sp|P46821|MAP1B_HUMAN
7.57575	NaN	7.52741	7.55158	7.87913	7.85534	7.77675	7.83707	1.9297	0.948374				+	LFQ intensity 12-5DDAB-70DSS-EPLGANPs-labelfree_LFQ intensity cell-label-free	3	3	3	20.3	20.3	20.3	26.987	0	25.472	282970000	11	2.13415	0.00958652	-0.285489	-6.51612	tr|D6RAY7|D6RAY7_HUMAN;tr|D6R9P4|D6R9P4_HUMAN;sp|P46926|GNPI1_HUMAN;tr|D6RFF8|D6RFF8_HUMAN;tr|D6RFK5|D6RFK5_HUMAN;tr|V9GYW0|V9GYW0_HUMAN;tr|V9GYK3|V9GYK3_HUMAN;tr|D6R917|D6R917_HUMAN;tr|D6RB13|D6RB13_HUMAN;sp|Q8TDQ7|GNPI2_HUMAN	tr|D6RAY7|D6RAY7_HUMAN;tr|D6R9P4|D6R9P4_HUMAN;sp|P46926|GNPI1_HUMAN;tr|D6RFF8|D6RFF8_HUMAN
8.77589	8.79885	8.7974	8.79071	8.79168	8.84536	8.83918	8.82541	1.08317	0.115263						13	13	13	42.3	42.3	42.3	54.461	0	60.392	3208900000	77	0.872396	0.0990141	-0.0346975	-1.87435	sp|P46937|YAP1_HUMAN;tr|H0YCI3|H0YCI3_HUMAN	sp|P46937|YAP1_HUMAN;tr|H0YCI3|H0YCI3_HUMAN
NaN	7.74016	7.8567	7.79843	7.75388	7.76553	7.73291	7.75077	0.896068	-0.15832						8	8	6	2.7	2.7	2.2	394.46	0	9.4279	203610000	9	0.433393	0.333658	0.0476588	1.0556	sp|P46939|UTRO_HUMAN;tr|Q5T097|Q5T097_HUMAN;tr|H0Y337|H0Y337_HUMAN;tr|Q4G0X0|Q4G0X0_HUMAN;sp|Q13474|DRP2_HUMAN	sp|P46939|UTRO_HUMAN
9.87365	9.91105	9.91411	9.8996	9.86778	9.88591	9.88199	9.87856	0.952697	-0.06991						68	68	66	43.3	43.3	41.8	189.25	0	323.31	37830000000	355	0.676788	0.162648	0.0210447	1.48997	sp|P46940|IQGA1_HUMAN;tr|A0A0J9YXZ5|A0A0J9YXZ5_HUMAN;tr|H0YLE8|H0YLE8_HUMAN;tr|A0A087X225|A0A087X225_HUMAN;tr|E7EWC2|E7EWC2_HUMAN;tr|F5H7S7|F5H7S7_HUMAN;sp|Q13576|IQGA2_HUMAN;tr|E9PDT6|E9PDT6_HUMAN;tr|F2Z2E2|F2Z2E2_HUMAN;sp|Q86VI3|IQGA3_HUMAN;tr|A0A087WWP1|A0A087WWP1_HUMAN	sp|P46940|IQGA1_HUMAN;tr|A0A0J9YXZ5|A0A0J9YXZ5_HUMAN;tr|H0YLE8|H0YLE8_HUMAN
9.14405	9.1411	9.14251	9.14255	9.00307	9.06108	9.02073	9.02829	0.768669	-0.379566				+	LFQ intensity 12-5DDAB-70DSS-EPLGANPs-labelfree_LFQ intensity cell-label-free	17	17	16	21.8	21.8	20.9	80.529	0	28.622	5910300000	68	2.57553	0.00454369	0.114261	6.64838	sp|P46977|STT3A_HUMAN;tr|H0YET6|H0YET6_HUMAN;tr|A0A0C4DH80|A0A0C4DH80_HUMAN;tr|E9PN73|E9PN73_HUMAN;tr|E9PI32|E9PI32_HUMAN	sp|P46977|STT3A_HUMAN
7.97113	7.97145	7.90654	7.94971	7.80006	7.87786	7.89407	7.85733	0.808393	-0.306872						7	7	7	11.2	11.2	11.2	85.238	0	11.333	394860000	15	1.20067	0.0439899	0.0923778	2.55458	sp|P47712|PA24A_HUMAN	sp|P47712|PA24A_HUMAN
8.47683	8.49674	8.4815	8.48502	8.50081	8.46922	8.47439	8.48147	0.991863	-0.0117873						7	5	5	37.4	28	28	32.949	0	29.005	1555800000	21	0.111973	0.866475	0.0035483	0.309025	sp|P47755|CAZA2_HUMAN;tr|F8W9N7|F8W9N7_HUMAN;tr|A0A0D9SET8|A0A0D9SET8_HUMAN;tr|C9JUG7|C9JUG7_HUMAN	sp|P47755|CAZA2_HUMAN;tr|F8W9N7|F8W9N7_HUMAN;tr|A0A0D9SET8|A0A0D9SET8_HUMAN;tr|C9JUG7|C9JUG7_HUMAN
8.49531	8.46659	8.48632	8.48274	8.78817	8.77507	8.80734	8.79019	2.02981	1.02134				+	LFQ intensity 12-5DDAB-70DSS-EPLGANPs-labelfree_LFQ intensity cell-label-free	5	5	5	36.1	36.1	36.1	16.46	0	26.316	2499700000	20	4.771	0	-0.307455	-24.3259	sp|P47813|IF1AX_HUMAN;tr|X6RAC9|X6RAC9_HUMAN;sp|O14602|IF1AY_HUMAN;tr|A6NJH9|A6NJH9_HUMAN	sp|P47813|IF1AX_HUMAN;tr|X6RAC9|X6RAC9_HUMAN;sp|O14602|IF1AY_HUMAN;tr|A6NJH9|A6NJH9_HUMAN
9.10971	9.06967	9.09715	9.09218	9.01628	9.00886	9.00126	9.0088	0.825315	-0.276982				+	LFQ intensity 12-5DDAB-70DSS-EPLGANPs-labelfree_LFQ intensity cell-label-free	26	25	2	41.4	40.4	3.6	87.798	0	126.9	5776900000	100	2.56863	0.0045	0.0833797	6.62006	sp|P47897|SYQ_HUMAN;tr|A0A0U1RQT0|A0A0U1RQT0_HUMAN;tr|A0A0U1RQM8|A0A0U1RQM8_HUMAN;tr|C9J165|C9J165_HUMAN;tr|A0A0U1RQU2|A0A0U1RQU2_HUMAN;tr|A0A0U1RRI9|A0A0U1RRI9_HUMAN;tr|A0A0U1RQE9|A0A0U1RQE9_HUMAN;tr|A0A0U1RQL2|A0A0U1RQL2_HUMAN;tr|F2Z2V6|F2Z2V6_HUMAN	sp|P47897|SYQ_HUMAN
8.92618	8.95351	8.9334	8.9377	9.09384	9.14947	9.17333	9.13888	1.58922	0.668314				+	LFQ intensity 12-5DDAB-70DSS-EPLGANPs-labelfree_LFQ intensity cell-label-free	4	4	4	20.1	20.1	20.1	17.752	0	18.456	5874500000	13	2.89264	0.00338854	-0.201182	-8.07046	sp|P47914|RL29_HUMAN	sp|P47914|RL29_HUMAN
9.13884	9.12454	9.12953	9.13097	9.06733	9.07496	9.05438	9.06556	0.860182	-0.217286				+	LFQ intensity 12-5DDAB-70DSS-EPLGANPs-labelfree_LFQ intensity cell-label-free	10	10	10	42.3	42.3	42.3	29.668	0	101.72	6061500000	48	3.06082	0.00228993	0.0654093	8.93056	sp|P47985|UCRI_HUMAN;sp|P0C7P4|UCRIL_HUMAN	sp|P47985|UCRI_HUMAN;sp|P0C7P4|UCRIL_HUMAN
9.28565	9.31393	9.2921	9.29723	9.4231	9.45315	9.44492	9.44039	1.39047	0.475577				+	LFQ intensity 12-5DDAB-70DSS-EPLGANPs-labelfree_LFQ intensity cell-label-free	12	12	12	50.7	50.7	50.7	23.277	0	53.226	11898000000	50	3.4937	0.00133333	-0.143163	-11.5509	sp|P48047|ATPO_HUMAN;tr|H7C0C1|H7C0C1_HUMAN;tr|H7C086|H7C086_HUMAN;tr|H7C068|H7C068_HUMAN	sp|P48047|ATPO_HUMAN;tr|H7C0C1|H7C0C1_HUMAN
8.37502	8.29957	8.19684	8.29048	8.29066	8.1865	7.91371	8.13029	0.691531	-0.532134						7	7	7	29.2	29.2	29.2	37.251	0	11.038	880000000	17	0.576817	0.214068	0.160188	1.29515	sp|P48059|LIMS1_HUMAN;tr|A0A0J9YXC7|A0A0J9YXC7_HUMAN;tr|A0A0M3HER1|A0A0M3HER1_HUMAN;sp|Q7Z4I7|LIMS2_HUMAN;tr|H0Y592|H0Y592_HUMAN;tr|C9JF46|C9JF46_HUMAN	sp|P48059|LIMS1_HUMAN;tr|A0A0J9YXC7|A0A0J9YXC7_HUMAN;tr|A0A0M3HER1|A0A0M3HER1_HUMAN
NaN	7.35182	7.30046	7.32614	7.53383	7.47249	7.6616	7.55598	1.69761	0.763501						4	4	4	6.5	6.5	6.5	80.699	0	5.4365	148880000	9	1.26943	0.0379532	-0.229837	-3.08858	sp|P48147|PPCE_HUMAN	sp|P48147|PPCE_HUMAN
8.89684	8.90361	8.9063	8.90225	8.73169	8.7686	8.78708	8.76246	0.724786	-0.464372				+	LFQ intensity 12-5DDAB-70DSS-EPLGANPs-labelfree_LFQ intensity cell-label-free	16	16	16	29	29	29	57.21	0	43.423	3213000000	50	2.97074	0.00291494	0.13979	8.46	sp|P48444|COPD_HUMAN;tr|B0YIW6|B0YIW6_HUMAN;tr|Q6P1Q5|Q6P1Q5_HUMAN;tr|E9PK34|E9PK34_HUMAN	sp|P48444|COPD_HUMAN;tr|B0YIW6|B0YIW6_HUMAN
8.53481	8.56817	8.53747	8.54682	8.45159	8.47179	8.42658	8.44998	0.800146	-0.321665				+	LFQ intensity 12-5DDAB-70DSS-EPLGANPs-labelfree_LFQ intensity cell-label-free	16	16	16	27	27	27	83.308	0	42.409	1590300000	46	2.33792	0.00663896	0.0968307	5.73016	sp|P48449|ERG7_HUMAN;tr|A0A0G2JQD0|A0A0G2JQD0_HUMAN;tr|C9J315|C9J315_HUMAN;tr|A0A0G2JS81|A0A0G2JS81_HUMAN;tr|H7C3A5|H7C3A5_HUMAN	sp|P48449|ERG7_HUMAN;tr|A0A0G2JQD0|A0A0G2JQD0_HUMAN
7.66113	7.70044	7.67405	7.67854	7.69411	7.67002	7.70012	7.68809	1.02222	0.0317067						3	3	3	13.5	13.5	13.5	30.727	0	17.155	254480000	6	0.256814	0.614577	-0.00954437	-0.645803	sp|P48507|GSH0_HUMAN	sp|P48507|GSH0_HUMAN
8.59451	8.50838	8.49324	8.53204	8.56748	8.4048	8.41532	8.46254	0.852103	-0.230899						3	3	3	10.4	10.4	10.4	28.067	0	4.3699	1587300000	14	0.494603	0.276516	0.0695073	1.13391	tr|E9PMR4|E9PMR4_HUMAN;sp|P48509|CD151_HUMAN;tr|E9PRJ3|E9PRJ3_HUMAN	tr|E9PMR4|E9PMR4_HUMAN;sp|P48509|CD151_HUMAN;tr|E9PRJ3|E9PRJ3_HUMAN
8.53653	8.51238	8.51336	8.52076	8.6695	8.62753	8.64024	8.64576	1.33352	0.415242				+	LFQ intensity 12-5DDAB-70DSS-EPLGANPs-labelfree_LFQ intensity cell-label-free	7	7	7	26.8	26.8	26.8	28.065	0	19.053	2027100000	31	2.97685	0.002942	-0.125	-8.4912	tr|K7EJR3|K7EJR3_HUMAN;tr|R4GMR5|R4GMR5_HUMAN;sp|P48556|PSMD8_HUMAN;tr|K7EJC1|K7EJC1_HUMAN;tr|K7ENY6|K7ENY6_HUMAN;tr|K7ERW6|K7ERW6_HUMAN	tr|K7EJR3|K7EJR3_HUMAN;tr|R4GMR5|R4GMR5_HUMAN;sp|P48556|PSMD8_HUMAN;tr|K7EJC1|K7EJC1_HUMAN
8.08451	8.12808	8.08164	8.09807	7.99257	7.95177	8.23264	8.05899	0.913949	-0.129814						10	9	9	7.7	7.4	7.4	228.86	0	23.417	618860000	22	0.165617	0.783236	0.0390782	0.43959	sp|P48634|PRC2A_HUMAN	sp|P48634|PRC2A_HUMAN
7.8758	7.81057	NaN	7.84318	7.97544	8.12959	7.97157	8.02553	1.52178	0.60576						5	5	5	11.4	11.4	11.4	52.384	0	11.872	453070000	9	1.07687	0.0597445	-0.182352	-2.55225	sp|P48637|GSHB_HUMAN	sp|P48637|GSHB_HUMAN
9.57575	9.56937	9.56261	9.56925	9.76552	9.77082	9.7785	9.77162	1.59356	0.672254				+	LFQ intensity 12-5DDAB-70DSS-EPLGANPs-labelfree_LFQ intensity cell-label-free	29	29	29	59.9	59.9	59.9	59.67	0	226.99	26681000000	132	5.5357	0	-0.202368	-37.8405	sp|P48643|TCPE_HUMAN;tr|E7ENZ3|E7ENZ3_HUMAN;tr|B7ZAR1|B7ZAR1_HUMAN;tr|E9PCA1|E9PCA1_HUMAN;tr|D6RIZ7|D6RIZ7_HUMAN;tr|H0Y914|H0Y914_HUMAN	sp|P48643|TCPE_HUMAN;tr|E7ENZ3|E7ENZ3_HUMAN;tr|B7ZAR1|B7ZAR1_HUMAN;tr|E9PCA1|E9PCA1_HUMAN
8.22999	8.19904	8.20788	8.2123	8.04072	8.07412	7.96127	8.02537	0.65023	-0.620978				+	LFQ intensity 12-5DDAB-70DSS-EPLGANPs-labelfree_LFQ intensity cell-label-free	3	3	3	9.3	9.3	9.3	55.527	0	6.352	690330000	9	2.24039	0.00745788	0.186933	5.38504	sp|P48651|PTSS1_HUMAN	sp|P48651|PTSS1_HUMAN
7.6717	7.70043	7.84987	7.74066	8.07258	8.05469	8.00557	8.04428	2.01193	1.00858				+	LFQ intensity 12-5DDAB-70DSS-EPLGANPs-labelfree_LFQ intensity cell-label-free	5	5	5	11.5	11.5	11.5	51.927	0	7.1985	452260000	12	2.17645	0.00839627	-0.303614	-5.16801	sp|P48723|HSP13_HUMAN	sp|P48723|HSP13_HUMAN
7.67371	NaN	7.59959	7.63665	7.84933	7.95889	7.88132	7.89651	1.81912	0.863238						5	5	5	19.9	19.9	19.9	38.914	0	16.718	308730000	18	1.85259	0.0139609	-0.259861	-5.16991	sp|P48729|KC1A_HUMAN;tr|H0Y9X2|H0Y9X2_HUMAN;tr|U3KQK7|U3KQK7_HUMAN;tr|D6REM4|D6REM4_HUMAN;tr|E7ETM0|E7ETM0_HUMAN;sp|Q8N752|KC1AL_HUMAN;tr|U3KQ83|U3KQ83_HUMAN;tr|U3KPX3|U3KPX3_HUMAN;tr|E5RG27|E5RG27_HUMAN;tr|D6RGE5|D6RGE5_HUMAN	sp|P48729|KC1A_HUMAN;tr|H0Y9X2|H0Y9X2_HUMAN;tr|U3KQK7|U3KQK7_HUMAN;tr|D6REM4|D6REM4_HUMAN;tr|E7ETM0|E7ETM0_HUMAN;sp|Q8N752|KC1AL_HUMAN
NaN	NaN	7.65768	7.65768	7.86674	7.90407	8.0187	7.92984	1.87137	0.904094						7	6	6	17.3	15.3	15.3	50.909	0	12.861	332000000	12	0	1	-0.272159	0	sp|P48735|IDHP_HUMAN;tr|H0YL11|H0YL11_HUMAN	sp|P48735|IDHP_HUMAN
7.71829	7.65095	7.72271	7.69731	7.71137	7.56366	7.52386	7.59963	0.798576	-0.324499						4	4	4	23.6	23.6	23.6	31.581	0	6.0429	252750000	13	0.726133	0.142787	0.0976836	1.58622	tr|A0A0A0MSW4|A0A0A0MSW4_HUMAN;sp|P48739|PIPNB_HUMAN;tr|B3KYB6|B3KYB6_HUMAN;tr|B3KYB7|B3KYB7_HUMAN	tr|A0A0A0MSW4|A0A0A0MSW4_HUMAN;sp|P48739|PIPNB_HUMAN;tr|B3KYB6|B3KYB6_HUMAN;tr|B3KYB7|B3KYB7_HUMAN
8.73748	8.65043	8.67935	8.68909	8.64323	8.71254	8.70461	8.68679	0.994735	-0.00761607						8	8	8	13.2	13.2	13.2	91.868	0	120.37	2512600000	38	0.0227331	0.992333	0.00229295	0.0680637	sp|P48960|CD97_HUMAN;tr|M0QY55|M0QY55_HUMAN;tr|B4DWB8|B4DWB8_HUMAN;sp|Q9UHX3|AGRE2_HUMAN;tr|M0R0K5|M0R0K5_HUMAN	sp|P48960|CD97_HUMAN
7.89091	7.78663	7.95359	7.87704	7.56462	7.56305	NaN	7.56384	0.486178	-1.04044						4	4	4	13	13	13	49.612	0	10.156	249180000	6	1.80847	0.0151179	0.313205	4.98229	tr|F8W8R3|F8W8R3_HUMAN;sp|P49005|DPOD2_HUMAN;tr|A0A087WWF6|A0A087WWF6_HUMAN;tr|C9IZD2|C9IZD2_HUMAN;tr|C9J8Z7|C9J8Z7_HUMAN;tr|C9JLE1|C9JLE1_HUMAN;tr|C9JHC7|C9JHC7_HUMAN;tr|H7C1B3|H7C1B3_HUMAN	tr|F8W8R3|F8W8R3_HUMAN;sp|P49005|DPOD2_HUMAN;tr|A0A087WWF6|A0A087WWF6_HUMAN;tr|C9IZD2|C9IZD2_HUMAN;tr|C9J8Z7|C9J8Z7_HUMAN;tr|C9JLE1|C9JLE1_HUMAN;tr|C9JHC7|C9JHC7_HUMAN
8.03929	8.13363	NaN	8.08647	8.23091	8.22055	8.20981	8.22042	1.36131	0.445						2	2	2	14.4	14.4	14.4	19.529	0	19.672	735460000	10	1.47048	0.0262213	-0.133959	-3.71831	sp|P49006|MRP_HUMAN	sp|P49006|MRP_HUMAN
7.83974	7.80658	NaN	7.82316	7.64677	7.65696	NaN	7.65186	0.67407	-0.56903						4	4	4	8.8	8.8	8.8	64.232	0	5.2889	244430000	8	1.99583	0.010813	0.171295	9.87655	tr|F5GZ78|F5GZ78_HUMAN;sp|P49023|PAXI_HUMAN;tr|A0A1B0GTU4|A0A1B0GTU4_HUMAN;tr|A0A1B0GU60|A0A1B0GU60_HUMAN;REV__tr|D6RBA6|D6RBA6_HUMAN;tr|F5H836|F5H836_HUMAN;tr|A0A1B0GV30|A0A1B0GV30_HUMAN	tr|F5GZ78|F5GZ78_HUMAN;sp|P49023|PAXI_HUMAN;tr|A0A1B0GTU4|A0A1B0GTU4_HUMAN;tr|A0A1B0GU60|A0A1B0GU60_HUMAN
8.43202	8.43638	8.41676	8.42839	8.67449	8.60284	8.64542	8.64092	1.63129	0.706012				+	LFQ intensity 12-5DDAB-70DSS-EPLGANPs-labelfree_LFQ intensity cell-label-free	12	12	12	24.7	24.7	24.7	53.801	0	32.626	1902200000	29	3.21989	0.00103152	-0.212531	-9.82091	sp|P49189|AL9A1_HUMAN	sp|P49189|AL9A1_HUMAN
9.36292	9.35864	9.36654	9.3627	9.48761	9.44553	9.51166	9.4816	1.31492	0.394974				+	LFQ intensity 12-5DDAB-70DSS-EPLGANPs-labelfree_LFQ intensity cell-label-free	7	7	7	44.4	44.4	44.4	13.293	0	14.544	13894000000	33	2.43988	0.00571429	-0.118899	-6.11014	sp|P49207|RL34_HUMAN	sp|P49207|RL34_HUMAN
9.49339	9.45553	9.45617	9.46836	9.41992	9.35089	9.33754	9.36945	0.79632	-0.32858						22	22	22	44.9	44.9	44.9	57.548	0	146.59	12941000000	121	1.59559	0.0204776	0.0989126	3.47899	sp|P49257|LMAN1_HUMAN	sp|P49257|LMAN1_HUMAN
7.79455	7.67534	7.71704	7.72898	7.58458	7.73671	7.67079	7.66403	0.861095	-0.215756						2	2	2	5.4	5.4	5.4	52.78	0	6.5747	247330000	11	0.505505	0.269257	0.0649489	1.1554	tr|F8W1P7|F8W1P7_HUMAN;sp|P49281|NRAM2_HUMAN;tr|F8VZL6|F8VZL6_HUMAN;tr|F8W154|F8W154_HUMAN;tr|F8W1C0|F8W1C0_HUMAN;tr|F8VWB0|F8VWB0_HUMAN;tr|F8W1F2|F8W1F2_HUMAN	tr|F8W1P7|F8W1P7_HUMAN;sp|P49281|NRAM2_HUMAN;tr|F8VZL6|F8VZL6_HUMAN;tr|F8W154|F8W154_HUMAN;tr|F8W1C0|F8W1C0_HUMAN;tr|F8VWB0|F8VWB0_HUMAN;tr|F8W1F2|F8W1F2_HUMAN
8.63795	8.58549	8.58791	8.60379	9.10829	9.08927	9.09611	9.09789	3.11964	1.64138				+	LFQ intensity 12-5DDAB-70DSS-EPLGANPs-labelfree_LFQ intensity cell-label-free	15	15	15	24.4	24.4	24.4	85.237	0	118.79	4777300000	50	4.9819	0	-0.494105	-27.4825	sp|P49321|NASP_HUMAN;tr|Q5T624|Q5T624_HUMAN;tr|H0YDS9|H0YDS9_HUMAN;tr|E9PPR5|E9PPR5_HUMAN;tr|E9PI86|E9PI86_HUMAN;tr|E9PRH9|E9PRH9_HUMAN;tr|H0YF33|H0YF33_HUMAN;tr|E9PPQ8|E9PPQ8_HUMAN;tr|E9PNB5|E9PNB5_HUMAN	sp|P49321|NASP_HUMAN
9.94892	9.95249	9.94917	9.95019	9.9856	9.99691	9.97867	9.98706	1.08861	0.122485				+	LFQ intensity 12-5DDAB-70DSS-EPLGANPs-labelfree_LFQ intensity cell-label-free	94	94	94	49.6	49.6	49.6	273.42	0	323.31	47534000000	454	2.607	0.00455426	-0.0368716	-6.7789	sp|P49327|FAS_HUMAN;tr|A0A0U1RQF0|A0A0U1RQF0_HUMAN;tr|A0A0U1RRG3|A0A0U1RRG3_HUMAN;tr|A0A1B0GTR5|A0A1B0GTR5_HUMAN;tr|J3KTF0|J3KTF0_HUMAN	sp|P49327|FAS_HUMAN;tr|A0A0U1RQF0|A0A0U1RQF0_HUMAN
9.57149	9.56746	9.5537	9.56422	9.73141	9.71311	9.71789	9.7208	1.43413	0.520172				+	LFQ intensity 12-5DDAB-70DSS-EPLGANPs-labelfree_LFQ intensity cell-label-free	31	31	31	60.4	60.4	60.4	60.533	0	275.45	23075000000	150	4.46572	0	-0.156587	-20.3813	sp|P49368|TCPG_HUMAN;tr|B4DUR8|B4DUR8_HUMAN;tr|E9PRC8|E9PRC8_HUMAN;tr|Q5SZX6|Q5SZX6_HUMAN;tr|Q5SZX9|Q5SZX9_HUMAN;tr|E9PM09|E9PM09_HUMAN;tr|Q5SZW8|Q5SZW8_HUMAN;tr|E9PQ35|E9PQ35_HUMAN	sp|P49368|TCPG_HUMAN;tr|B4DUR8|B4DUR8_HUMAN
8.24807	8.29566	8.33157	8.29177	8.14569	8.19648	8.20369	8.18195	0.776583	-0.364788						7	7	7	23.3	23.3	23.3	33.535	0	13.38	851200000	10	1.65243	0.0190731	0.109812	3.62478	sp|P49406|RM19_HUMAN;tr|S4R3W9|S4R3W9_HUMAN;tr|A0A0A0MRF4|A0A0A0MRF4_HUMAN;tr|S4R455|S4R455_HUMAN;tr|H7C2J0|H7C2J0_HUMAN	sp|P49406|RM19_HUMAN;tr|S4R3W9|S4R3W9_HUMAN;tr|A0A0A0MRF4|A0A0A0MRF4_HUMAN
10.0251	10.0392	10.0353	10.0332	10.0223	9.99882	10.0402	10.0204	0.971062	-0.0423645						29	29	29	66.2	66.2	66.2	49.541	0	323.31	53849000000	203	0.429051	0.336533	0.0127509	1.00362	sp|P49411|EFTU_HUMAN;tr|H3BNU3|H3BNU3_HUMAN	sp|P49411|EFTU_HUMAN
9.11261	9.13704	9.14492	9.13152	9.24976	9.24912	9.22588	9.24159	1.28845	0.365639				+	LFQ intensity 12-5DDAB-70DSS-EPLGANPs-labelfree_LFQ intensity cell-label-free	22	22	22	53	53	53	58.139	0	78.266	8479600000	90	3.03678	0.00270504	-0.110068	-8.8027	tr|A0A1B0GTG2|A0A1B0GTG2_HUMAN;sp|P49419|AL7A1_HUMAN;tr|A0A1B0GW77|A0A1B0GW77_HUMAN;tr|A0A1B0GTY9|A0A1B0GTY9_HUMAN;tr|A0A1B0GUA1|A0A1B0GUA1_HUMAN;tr|A0A1B0GW82|A0A1B0GW82_HUMAN;tr|A0A1B0GTJ4|A0A1B0GTJ4_HUMAN;tr|A0A1B0GV49|A0A1B0GV49_HUMAN;tr|A0A140T9V3|A0A140T9V3_HUMAN;tr|A0A0J9YWF7|A0A0J9YWF7_HUMAN;tr|A0A1B0GUY0|A0A1B0GUY0_HUMAN;tr|H0YHM6|H0YHM6_HUMAN;tr|F8WDY6|F8WDY6_HUMAN;tr|F8VVF2|F8VVF2_HUMA…	tr|A0A1B0GTG2|A0A1B0GTG2_HUMAN;sp|P49419|AL7A1_HUMAN;tr|A0A1B0GW77|A0A1B0GW77_HUMAN;tr|A0A1B0GTY9|A0A1B0GTY9_HUMAN;tr|A0A1B0GUA1|A0A1B0GUA1_HUMAN;tr|A0A1B0GW82|A0A1B0GW82_HUMAN;tr|A0A1B0GTJ4|A0A1B0GTJ4_HUMAN;tr|A0A1B0GV49|A0A1B0GV49_HUMAN;tr|A0A140T9V3|A0A140T9V3_HUMAN;tr|A0A0J9YWF7|A0A0J9YWF7_HUMAN
8.72621	8.80846	8.78643	8.7737	9.06685	8.99638	8.96753	9.01025	1.72405	0.785805				+	LFQ intensity 12-5DDAB-70DSS-EPLGANPs-labelfree_LFQ intensity cell-label-free	7	7	7	70.9	70.9	70.9	10.112	0	98.836	4287000000	25	2.45305	0.0058046	-0.236551	-6.16072	sp|P49458|SRP09_HUMAN;tr|E9PE20|E9PE20_HUMAN	sp|P49458|SRP09_HUMAN
9.20358	9.21917	9.24237	9.2217	9.32358	9.35124	9.33702	9.33728	1.3049	0.383934				+	LFQ intensity 12-5DDAB-70DSS-EPLGANPs-labelfree_LFQ intensity cell-label-free	31	31	31	43.5	43.5	43.5	106.81	0	271.73	10016000000	128	2.95265	0.00310714	-0.115576	-8.36829	sp|P49588|SYAC_HUMAN;tr|H3BPK7|H3BPK7_HUMAN	sp|P49588|SYAC_HUMAN
7.49755	NaN	NaN	7.49755	7.68559	7.55978	7.51049	7.58528	1.22387	0.291446						5	5	5	9.3	9.3	9.3	84.277	0	8.3727	154090000	10	0	1	-0.0877337	0	tr|B4DKY1|B4DKY1_HUMAN;sp|P49589|SYCC_HUMAN;tr|C9JLN0|C9JLN0_HUMAN;tr|E9PRS8|E9PRS8_HUMAN;tr|E9PLP0|E9PLP0_HUMAN	tr|B4DKY1|B4DKY1_HUMAN;sp|P49589|SYCC_HUMAN
7.79327	7.78561	7.76365	7.78084	8.04001	8.03503	7.96547	8.0135	1.70868	0.772881				+	LFQ intensity 12-5DDAB-70DSS-EPLGANPs-labelfree_LFQ intensity cell-label-free	5	5	3	12.3	12.3	7.9	56.888	0	6.1983	430850000	8	3.08717	0.00235354	-0.23266	-9.07266	sp|P49590|SYHM_HUMAN;tr|B4DQ67|B4DQ67_HUMAN;tr|D6RJE6|D6RJE6_HUMAN	sp|P49590|SYHM_HUMAN;tr|B4DQ67|B4DQ67_HUMAN
8.31534	8.25559	8.22363	8.26485	8.57146	8.58553	8.60692	8.58797	2.10436	1.07338				+	LFQ intensity 12-5DDAB-70DSS-EPLGANPs-labelfree_LFQ intensity cell-label-free	9	9	9	19.3	19.3	19.3	58.777	0	35.571	1550600000	34	3.4452	0.00126316	-0.32312	-11.2248	sp|P49591|SYSC_HUMAN;tr|Q5T5C7|Q5T5C7_HUMAN	sp|P49591|SYSC_HUMAN;tr|Q5T5C7|Q5T5C7_HUMAN
7.80147	7.8503	7.82884	7.82687	7.68889	7.58496	7.46255	7.5788	0.564848	-0.824066						4	4	4	10.7	10.7	10.7	49.901	0	5.3867	253460000	15	1.68382	0.0179145	0.248069	3.70689	sp|P49642|PRI1_HUMAN;tr|F8VNY2|F8VNY2_HUMAN;tr|F8VSB2|F8VSB2_HUMAN	sp|P49642|PRI1_HUMAN;tr|F8VNY2|F8VNY2_HUMAN;tr|F8VSB2|F8VSB2_HUMAN
8.04902	8.01322	7.93849	8.00024	7.85019	7.87723	7.99505	7.90749	0.807697	-0.308114						10	10	10	16.5	16.5	16.5	82.785	0	20.263	435050000	22	0.775452	0.125355	0.0927513	1.68279	sp|P49711|CTCF_HUMAN;tr|V9GY73|V9GY73_HUMAN;sp|Q8NI51|CTCFL_HUMAN;tr|F5H2V8|F5H2V8_HUMAN	sp|P49711|CTCF_HUMAN
8.85452	8.91247	9.01195	8.92631	9.17987	9.21479	9.26804	9.2209	1.97055	0.9786				+	LFQ intensity 12-5DDAB-70DSS-EPLGANPs-labelfree_LFQ intensity cell-label-free	6	6	6	38.5	38.5	38.5	22.949	0	45.164	6856800000	28	2.3008	0.00670202	-0.294588	-5.59674	sp|P49720|PSB3_HUMAN;tr|A0A087WUL2|A0A087WUL2_HUMAN;tr|A0A087WXQ8|A0A087WXQ8_HUMAN;tr|A0A087WY10|A0A087WY10_HUMAN	sp|P49720|PSB3_HUMAN;tr|A0A087WUL2|A0A087WUL2_HUMAN;tr|A0A087WXQ8|A0A087WXQ8_HUMAN;tr|A0A087WY10|A0A087WY10_HUMAN
8.9981	8.95272	8.96082	8.97055	9.04104	9.09854	9.08282	9.07413	1.26936	0.344105						7	7	7	35.3	35.3	35.3	22.836	0	34.342	5246100000	24	2.02505	0.0107261	-0.103586	-4.68116	sp|P49721|PSB2_HUMAN;tr|A0A087WVV1|A0A087WVV1_HUMAN	sp|P49721|PSB2_HUMAN;tr|A0A087WVV1|A0A087WVV1_HUMAN
9.30324	9.33498	9.30309	9.31377	9.47777	9.47606	9.46712	9.47365	1.44505	0.531122				+	LFQ intensity 12-5DDAB-70DSS-EPLGANPs-labelfree_LFQ intensity cell-label-free	34	34	34	43.1	43.1	43.1	101.89	0	206.2	13226000000	180	3.86855	0	-0.159883	-14.3951	sp|P49736|MCM2_HUMAN;tr|H0Y8E6|H0Y8E6_HUMAN;tr|F8WDM3|F8WDM3_HUMAN;tr|C9J013|C9J013_HUMAN;tr|C9JZ21|C9JZ21_HUMAN	sp|P49736|MCM2_HUMAN;tr|H0Y8E6|H0Y8E6_HUMAN
9.58017	9.57328	9.56173	9.57173	9.56654	9.60348	9.58237	9.58413	1.02897	0.0412052						27	27	27	47.9	47.9	47.9	70.389	0	247.72	19163000000	147	0.445145	0.321163	-0.0124038	-1.03581	sp|P49748|ACADV_HUMAN;tr|G3V1M7|G3V1M7_HUMAN;tr|J3QRJ8|J3QRJ8_HUMAN;tr|K7EQP4|K7EQP4_HUMAN;tr|J3KSR4|J3KSR4_HUMAN;tr|K7EJW8|K7EJW8_HUMAN;tr|J3KS89|J3KS89_HUMAN;tr|J3QKU9|J3QKU9_HUMAN;tr|K7EMF8|K7EMF8_HUMAN	sp|P49748|ACADV_HUMAN
8.40827	8.46821	8.39773	8.42474	8.47845	8.48411	8.50613	8.48956	1.16098	0.215341						20	20	0	14	14	0	219.98	0	46.75	1460400000	43	1.29218	0.03678	-0.0648241	-2.75657	sp|P49750|YLPM1_HUMAN;tr|H0YI23|H0YI23_HUMAN	sp|P49750|YLPM1_HUMAN
9.26524	9.28699	9.28867	9.2803	9.18887	9.19126	9.26491	9.21501	0.860418	-0.21689						8	8	8	40.2	40.2	40.2	24.976	0	65.867	8485300000	42	1.17728	0.0471615	0.0652905	2.50396	sp|P49755|TMEDA_HUMAN;tr|G3V2K7|G3V2K7_HUMAN	sp|P49755|TMEDA_HUMAN
9.04387	9.05011	9.08736	9.06045	8.92666	8.97142	9.02197	8.97335	0.818287	-0.289321						19	19	19	27.8	27.8	27.8	100.18	0	73.674	5085700000	77	1.32793	0.0353185	0.087094	2.83729	sp|P49756|RBM25_HUMAN;tr|E9PQU5|E9PQU5_HUMAN;tr|E9PSE8|E9PSE8_HUMAN;tr|H0YE46|H0YE46_HUMAN	sp|P49756|RBM25_HUMAN
7.49521	7.54545	7.55814	7.53294	7.79338	7.68992	7.76263	7.74864	1.64325	0.716555				+	LFQ intensity 12-5DDAB-70DSS-EPLGANPs-labelfree_LFQ intensity cell-label-free	2	2	2	7.1	7.1	7.1	38.989	0	5.0438	249200000	5	2.40012	0.00601936	-0.215705	-5.95955	sp|P49770|EI2BB_HUMAN;tr|H0YK01|H0YK01_HUMAN;tr|H0YJJ8|H0YJJ8_HUMAN;tr|G3V5E5|G3V5E5_HUMAN	sp|P49770|EI2BB_HUMAN;tr|H0YK01|H0YK01_HUMAN;tr|H0YJJ8|H0YJJ8_HUMAN;tr|G3V5E5|G3V5E5_HUMAN
9.15076	9.16726	9.16459	9.16087	9.49119	9.50065	9.42822	9.47335	2.05345	1.03805				+	LFQ intensity 12-5DDAB-70DSS-EPLGANPs-labelfree_LFQ intensity cell-label-free	5	5	5	54.8	54.8	54.8	13.802	0	89.005	12255000000	45	3.74759	0.000591837	-0.312484	-13.4108	sp|P49773|HINT1_HUMAN;tr|D6REP8|D6REP8_HUMAN;tr|D6RE99|D6RE99_HUMAN;tr|D6RD60|D6RD60_HUMAN;tr|D6RC06|D6RC06_HUMAN	sp|P49773|HINT1_HUMAN;tr|D6REP8|D6REP8_HUMAN;tr|D6RE99|D6RE99_HUMAN;tr|D6RD60|D6RD60_HUMAN
8.95334	8.9664	8.97166	8.9638	8.95547	8.95639	8.95766	8.95651	0.983346	-0.024229						33	33	33	30.9	30.9	30.9	153.94	0	163.16	4784900000	120	0.595019	0.20419	0.00729338	1.33067	sp|P49790|NU153_HUMAN	sp|P49790|NU153_HUMAN
9.42848	9.43802	9.42405	9.43018	9.41782	9.43159	9.41784	9.42242	0.982278	-0.025797						70	70	49	29.1	29.1	22.1	358.2	0	323.31	13443000000	234	0.558428	0.228145	0.00776577	1.25922	sp|P49792|RBP2_HUMAN;sp|Q99666|RGPD5_HUMAN;sp|O14715|RGPD8_HUMAN;tr|J3KQ37|J3KQ37_HUMAN;sp|P0DJD0|RGPD1_HUMAN;tr|F8VYC4|F8VYC4_HUMAN;sp|P0DJD1|RGPD2_HUMAN;tr|F8W705|F8W705_HUMAN;tr|H0YBN8|H0YBN8_HUMAN;tr|C9J1W9|C9J1W9_HUMAN;tr|C9JF75|C9JF75_HUMAN;tr|C9J6W1|C9J6W1_HUMAN;tr|F8WBP7|F8WBP7_HUMAN;tr|C9J1P2|C9J1P2_HUMAN;tr|H7BZ48|H7BZ48_HUMAN	sp|P49792|RBP2_HUMAN
7.93175	7.85896	7.89346	7.89472	7.87463	7.86612	7.91548	7.88541	0.978784	-0.0309382						3	3	2	7.6	7.6	5.6	50.14	0	6.2762	380710000	16	0.131989	0.83896	0.00931358	0.35874	sp|P49810|PSN2_HUMAN;tr|B1AP22|B1AP22_HUMAN;tr|E5RHT1|E5RHT1_HUMAN	sp|P49810|PSN2_HUMAN;tr|B1AP22|B1AP22_HUMAN;tr|E5RHT1|E5RHT1_HUMAN
8.71093	8.71589	8.68298	8.70326	8.63937	8.55009	8.57541	8.58829	0.767407	-0.381935						8	8	8	22.1	22.1	22.1	50.054	0	52.142	2258300000	34	1.80616	0.0154317	0.114974	4.03831	tr|G3V0I5|G3V0I5_HUMAN;sp|P49821|NDUV1_HUMAN;tr|B4DE93|B4DE93_HUMAN;tr|E9PMX3|E9PMX3_HUMAN;tr|E9PJL9|E9PJL9_HUMAN;tr|E9PLC6|E9PLC6_HUMAN;tr|E9PQP1|E9PQP1_HUMAN;tr|E9PPR0|E9PPR0_HUMAN;tr|E9PPD6|E9PPD6_HUMAN;tr|H0YE81|H0YE81_HUMAN;tr|E9PPS5|E9PPS5_HUMAN;tr|H0YD04|H0YD04_HUMAN	tr|G3V0I5|G3V0I5_HUMAN;sp|P49821|NDUV1_HUMAN;tr|B4DE93|B4DE93_HUMAN;tr|E9PMX3|E9PMX3_HUMAN;tr|E9PJL9|E9PJL9_HUMAN;tr|E9PLC6|E9PLC6_HUMAN;tr|E9PQP1|E9PQP1_HUMAN
7.63475	7.62276	7.62637	7.62796	7.7569	7.83631	7.86501	7.81941	1.55398	0.635964				+	LFQ intensity 12-5DDAB-70DSS-EPLGANPs-labelfree_LFQ intensity cell-label-free	7	7	7	13.5	13.5	13.5	64.969	0	12.466	304610000	14	2.38037	0.00606784	-0.191444	-5.88591	sp|P49902|5NTC_HUMAN;tr|Q5JUV4|Q5JUV4_HUMAN;tr|Q5JUV3|Q5JUV3_HUMAN;REV__tr|M0QX83|M0QX83_HUMAN;tr|S4R3E7|S4R3E7_HUMAN;tr|S4R3A6|S4R3A6_HUMAN;REV__tr|H0YES7|H0YES7_HUMAN;tr|Q5JUV6|Q5JUV6_HUMAN;REV__tr|F5GWJ3|F5GWJ3_HUMAN;REV__tr|Q17RW3|Q17RW3_HUMAN;REV__tr|A0A1B0GW38|A0A1B0GW38_HUMAN	sp|P49902|5NTC_HUMAN;tr|Q5JUV4|Q5JUV4_HUMAN
8.69345	8.6936	8.6586	8.68188	8.80617	8.8815	8.81064	8.83277	1.41543	0.501236				+	LFQ intensity 12-5DDAB-70DSS-EPLGANPs-labelfree_LFQ intensity cell-label-free	17	17	17	31.3	31.3	31.3	76.715	0	41.318	3057600000	35	2.29641	0.00698995	-0.150887	-5.58114	sp|P49915|GUAA_HUMAN	sp|P49915|GUAA_HUMAN
8.33488	8.33041	8.27905	8.31478	8.26701	8.26942	8.24145	8.25929	0.880057	-0.18433						14	14	14	16.3	16.3	16.3	112.91	0	29.886	995360000	32	1.29875	0.0361404	0.0554889	2.77132	sp|P49916|DNLI3_HUMAN;tr|K7ERZ5|K7ERZ5_HUMAN;tr|K7EQB6|K7EQB6_HUMAN;tr|K7ENR9|K7ENR9_HUMAN;tr|K7EJR4|K7EJR4_HUMAN	sp|P49916|DNLI3_HUMAN;tr|K7ERZ5|K7ERZ5_HUMAN
8.23533	8.18653	8.20189	8.20792	8.12074	8.02829	8.06363	8.07089	0.729408	-0.455203						8	8	8	11.7	11.7	11.7	80.521	0	21.361	742780000	22	1.96114	0.0115616	0.13703	4.48638	tr|F8W7U8|F8W7U8_HUMAN;sp|P49959|MRE11_HUMAN;tr|F5GXT0|F5GXT0_HUMAN;tr|F5H742|F5H742_HUMAN;tr|F5H256|F5H256_HUMAN	tr|F8W7U8|F8W7U8_HUMAN;sp|P49959|MRE11_HUMAN
9.1917	9.17505	9.12519	9.16398	9.19692	9.15888	9.17467	9.17682	1.03001	0.0426613						13	13	13	34.4	34.4	34.4	39.591	0	37.777	7771800000	64	0.219143	0.689324	-0.0128425	-0.562588	sp|P50213|IDH3A_HUMAN;tr|H0YL72|H0YL72_HUMAN;tr|H0YMU3|H0YMU3_HUMAN;tr|H0YLI6|H0YLI6_HUMAN;tr|H0YKD0|H0YKD0_HUMAN;tr|H0YM64|H0YM64_HUMAN;tr|H0YNF5|H0YNF5_HUMAN;tr|H0YM46|H0YM46_HUMAN	sp|P50213|IDH3A_HUMAN;tr|H0YL72|H0YL72_HUMAN;tr|H0YMU3|H0YMU3_HUMAN
7.59264	NaN	NaN	7.59264	7.45509	NaN	NaN	7.45509	0.728528	-0.456944						2	2	2	10.4	10.4	10.4	24.673	0	4.3523	122510000	3	0	1	0.137554	0	tr|H0YFP3|H0YFP3_HUMAN;sp|P50336|PPOX_HUMAN;tr|F5H825|F5H825_HUMAN;tr|H0YFE1|H0YFE1_HUMAN;tr|F5GZT7|F5GZT7_HUMAN	tr|H0YFP3|H0YFP3_HUMAN;sp|P50336|PPOX_HUMAN;tr|F5H825|F5H825_HUMAN;tr|H0YFE1|H0YFE1_HUMAN;tr|F5GZT7|F5GZT7_HUMAN
9.23862	9.22686	9.25928	9.24159	9.34784	9.39632	9.36929	9.37115	1.3476	0.430395				+	LFQ intensity 12-5DDAB-70DSS-EPLGANPs-labelfree_LFQ intensity cell-label-free	21	21	16	56	56	41.6	50.663	0	214.22	10505000000	102	2.80517	0.00359763	-0.129562	-7.65351	sp|P50395|GDIB_HUMAN;tr|Q5SX87|Q5SX87_HUMAN;tr|V9GYF8|V9GYF8_HUMAN;tr|Q5SX90|Q5SX90_HUMAN;tr|Q5SX86|Q5SX86_HUMAN;tr|V9GYJ7|V9GYJ7_HUMAN;tr|Q5SX91|Q5SX91_HUMAN	sp|P50395|GDIB_HUMAN
9.31067	9.2783	9.32964	9.3062	9.1887	9.19204	9.23553	9.20542	0.792903	-0.334784						12	12	12	67.7	67.7	67.7	28.994	0	117.14	8786200000	81	2.04374	0.0100253	0.10078	4.7393	sp|P50402|EMD_HUMAN;tr|Q5HY57|Q5HY57_HUMAN;tr|F8WEQ1|F8WEQ1_HUMAN	sp|P50402|EMD_HUMAN;tr|Q5HY57|Q5HY57_HUMAN
9.02637	9.0003	9.01233	9.013	8.82598	8.89316	8.8519	8.85701	0.698252	-0.518181				+	LFQ intensity 12-5DDAB-70DSS-EPLGANPs-labelfree_LFQ intensity cell-label-free	17	17	17	25.4	25.4	25.4	88.367	0	78.157	3893300000	67	2.75926	0.00342857	0.155988	7.44248	sp|P50416|CPT1A_HUMAN;tr|H3BMD2|H3BMD2_HUMAN;tr|H3BP22|H3BP22_HUMAN;tr|H3BUV7|H3BUV7_HUMAN;sp|Q92523|CPT1B_HUMAN	sp|P50416|CPT1A_HUMAN
10.087	10.0824	10.0955	10.0883	10.072	10.1216	10.1138	10.1025	1.03318	0.0470939						29	29	29	67.9	67.9	67.9	46.44	0	323.31	60762000000	221	0.374612	0.406948	-0.0141741	-0.893533	sp|P50454|SERPH_HUMAN;tr|E9PPV6|E9PPV6_HUMAN;tr|E9PR70|E9PR70_HUMAN;tr|E9PK86|E9PK86_HUMAN;tr|E9PMI5|E9PMI5_HUMAN;tr|E9PKH2|E9PKH2_HUMAN;tr|E9PNX1|E9PNX1_HUMAN;tr|E9PIG2|E9PIG2_HUMAN;tr|E9PRS3|E9PRS3_HUMAN;tr|E9PQ34|E9PQ34_HUMAN;tr|E9PJH8|E9PJH8_HUMAN;tr|H0YEP8|H0YEP8_HUMAN;tr|E9PLA6|E9PLA6_HUMAN	sp|P50454|SERPH_HUMAN;tr|E9PPV6|E9PPV6_HUMAN;tr|E9PR70|E9PR70_HUMAN;tr|E9PK86|E9PK86_HUMAN;tr|E9PMI5|E9PMI5_HUMAN
8.7402	8.72399	8.68654	8.71691	9.13168	9.10985	9.10819	9.11657	2.50994	1.32765				+	LFQ intensity 12-5DDAB-70DSS-EPLGANPs-labelfree_LFQ intensity cell-label-free	9	9	9	25.7	25.7	25.7	41.331	0	46.192	5182000000	49	4.65198	0	-0.399664	-22.7056	sp|P50502|F10A1_HUMAN;tr|H7C3I1|H7C3I1_HUMAN;tr|Q3KNR6|Q3KNR6_HUMAN;sp|Q8IZP2|ST134_HUMAN;sp|Q8NFI4|F10A5_HUMAN;tr|F6VDH7|F6VDH7_HUMAN;tr|F8WAQ7|F8WAQ7_HUMAN	sp|P50502|F10A1_HUMAN;tr|H7C3I1|H7C3I1_HUMAN;tr|Q3KNR6|Q3KNR6_HUMAN;sp|Q8IZP2|ST134_HUMAN;sp|Q8NFI4|F10A5_HUMAN;tr|F6VDH7|F6VDH7_HUMAN
8.73629	8.69581	8.76412	8.73208	8.53482	8.57187	8.60029	8.56899	0.686938	-0.541749				+	LFQ intensity 12-5DDAB-70DSS-EPLGANPs-labelfree_LFQ intensity cell-label-free	11	11	11	37.4	37.4	37.4	39.829	0	41.981	2126700000	61	2.39628	0.00601105	0.163082	5.94518	sp|P50552|VASP_HUMAN;tr|K7EM16|K7EM16_HUMAN;tr|K7ENL7|K7ENL7_HUMAN;tr|K7ENR7|K7ENR7_HUMAN;tr|K7EIG8|K7EIG8_HUMAN;tr|K7EQD0|K7EQD0_HUMAN	sp|P50552|VASP_HUMAN
8.53031	8.57693	8.5213	8.54285	8.36222	8.28569	8.26352	8.30381	0.576718	-0.794063				+	LFQ intensity 12-5DDAB-70DSS-EPLGANPs-labelfree_LFQ intensity cell-label-free	15	15	15	20.8	20.8	20.8	98.063	0	57.229	1265700000	39	2.6419	0.00393139	0.239037	6.92621	sp|P50570|DYN2_HUMAN;tr|K7EMQ3|K7EMQ3_HUMAN;tr|E5RHK8|E5RHK8_HUMAN;sp|Q9UQ16|DYN3_HUMAN;tr|A0A1B0GUX5|A0A1B0GUX5_HUMAN;tr|E5RIK2|E5RIK2_HUMAN;tr|A0A0D9SFB1|A0A0D9SFB1_HUMAN;tr|A0A0U1RQP1|A0A0U1RQP1_HUMAN;tr|A0A0D9SFE4|A0A0D9SFE4_HUMAN;sp|Q05193|DYN1_HUMAN;tr|A0A1B0GU67|A0A1B0GU67_HUMAN	sp|P50570|DYN2_HUMAN
7.44433	7.38471	7.45847	7.42917	7.67866	7.81099	7.76254	7.75073	2.09682	1.0682				+	LFQ intensity 12-5DDAB-70DSS-EPLGANPs-labelfree_LFQ intensity cell-label-free	5	5	5	17.2	17.2	17.2	52.891	0	13.245	226010000	12	2.70088	0.00370397	-0.321561	-7.18159	sp|P50579|MAP2_HUMAN;tr|F8VRR3|F8VRR3_HUMAN;tr|F8VQZ7|F8VQZ7_HUMAN;tr|F8VSC4|F8VSC4_HUMAN;tr|G3V1U3|G3V1U3_HUMAN	sp|P50579|MAP2_HUMAN;tr|F8VRR3|F8VRR3_HUMAN;tr|F8VQZ7|F8VQZ7_HUMAN
8.01678	7.86633	7.90561	7.92957	7.99966	7.9608	8.02743	7.99597	1.16517	0.220545						6	5	5	18.3	16.1	16.1	42.777	0	24.564	485260000	12	0.607136	0.197211	-0.0663905	-1.35429	sp|P50750|CDK9_HUMAN;tr|X6RE90|X6RE90_HUMAN	sp|P50750|CDK9_HUMAN
8.41298	8.39491	8.30481	8.3709	8.31865	8.3955	8.34578	8.35331	0.960308	-0.0584305						4	4	4	20.6	20.6	20.6	34.193	0	32.573	1107500000	21	0.164212	0.785455	0.0175893	0.436273	sp|P50897|PPT1_HUMAN;tr|E9PIA8|E9PIA8_HUMAN;tr|E9PMG2|E9PMG2_HUMAN;tr|Q5T0S4|Q5T0S4_HUMAN;tr|E9PSE5|E9PSE5_HUMAN;tr|E9PP28|E9PP28_HUMAN;tr|E9PK48|E9PK48_HUMAN	sp|P50897|PPT1_HUMAN;tr|E9PIA8|E9PIA8_HUMAN;tr|E9PMG2|E9PMG2_HUMAN;tr|Q5T0S4|Q5T0S4_HUMAN
9.34199	9.39115	9.40314	9.37876	9.42535	9.50213	9.55855	9.49534	1.30794	0.387295						8	8	8	38.1	38.1	38.1	23.432	0	40.076	13863000000	50	1.27494	0.0374723	-0.116587	-2.718	sp|P50914|RL14_HUMAN;tr|E7EPB3|E7EPB3_HUMAN	sp|P50914|RL14_HUMAN;tr|E7EPB3|E7EPB3_HUMAN
9.59387	9.55904	9.56327	9.57206	9.85029	9.83213	9.81091	9.83111	1.81572	0.860544				+	LFQ intensity 12-5DDAB-70DSS-EPLGANPs-labelfree_LFQ intensity cell-label-free	37	37	37	64.8	64.8	64.8	59.62	0	145.33	28656000000	187	4.09051	0	-0.25905	-16.3866	sp|P50990|TCPQ_HUMAN;tr|H7C4C8|H7C4C8_HUMAN;tr|H7C2U0|H7C2U0_HUMAN	sp|P50990|TCPQ_HUMAN
9.55053	9.55362	9.57518	9.55978	9.78981	9.75122	9.75796	9.76633	1.60899	0.686156				+	LFQ intensity 12-5DDAB-70DSS-EPLGANPs-labelfree_LFQ intensity cell-label-free	26	26	26	51	51	51	57.924	0	241.71	24638000000	136	3.88635	0	-0.206554	-14.5457	sp|P50991|TCPD_HUMAN	sp|P50991|TCPD_HUMAN
8.10006	8.19825	8.14749	8.1486	8.21474	8.21232	8.16104	8.19603	1.11541	0.15757						9	9	9	19	19	19	54.389	0	25.791	749840000	27	0.642681	0.179046	-0.0474335	-1.42353	sp|P50995|ANX11_HUMAN;tr|H0Y6E1|H0Y6E1_HUMAN	sp|P50995|ANX11_HUMAN
8.07976	8.25203	8.249	8.1936	7.92998	8.12192	8.13593	8.06261	0.739627	-0.435129						11	9	9	25.3	22.7	22.7	68.326	0	28.941	708170000	28	0.680486	0.161357	0.130987	1.49717	tr|B4DXZ6|B4DXZ6_HUMAN;sp|P51114|FXR1_HUMAN;tr|E9PFF5|E9PFF5_HUMAN;tr|E7EU85|E7EU85_HUMAN;tr|C9JAJ4|C9JAJ4_HUMAN;tr|C9JZE0|C9JZE0_HUMAN;tr|C9JY20|C9JY20_HUMAN;tr|H7C4S4|H7C4S4_HUMAN	tr|B4DXZ6|B4DXZ6_HUMAN;sp|P51114|FXR1_HUMAN;tr|E9PFF5|E9PFF5_HUMAN;tr|E7EU85|E7EU85_HUMAN
8.48794	8.47081	8.43823	8.46566	8.45149	8.4589	8.45844	8.45628	0.97863	-0.0311652						11	11	8	21.2	21.2	16	74.222	0	37.428	1524200000	42	0.251814	0.62279	0.00938161	0.634894	sp|P51116|FXR2_HUMAN;tr|I3L1Z2|I3L1Z2_HUMAN;tr|R9WNI0|R9WNI0_HUMAN;tr|A0A087WWR6|A0A087WWR6_HUMAN;tr|A0A087WY29|A0A087WY29_HUMAN;tr|Q8IXW7|Q8IXW7_HUMAN	sp|P51116|FXR2_HUMAN
9.18783	9.13488	9.17716	9.16662	9.1304	9.10948	9.18301	9.14096	0.942627	-0.0852418						8	8	5	47.7	47.7	32.9	23.482	0	124.41	7149500000	48	0.399102	0.371777	0.0256605	0.943317	sp|P51148|RAB5C_HUMAN;tr|K7ERI8|K7ERI8_HUMAN;tr|K7ERQ8|K7ERQ8_HUMAN;tr|F8VVK3|F8VVK3_HUMAN;tr|K7ENY4|K7ENY4_HUMAN;tr|K7EIP6|K7EIP6_HUMAN	sp|P51148|RAB5C_HUMAN;tr|K7ERI8|K7ERI8_HUMAN;tr|K7ERQ8|K7ERQ8_HUMAN;tr|F8VVK3|F8VVK3_HUMAN;tr|K7ENY4|K7ENY4_HUMAN
9.62312	9.6099	9.64676	9.62659	9.63215	9.66233	9.65081	9.64843	1.05157	0.0725454						15	15	15	78.3	78.3	78.3	23.489	0	224.37	21788000000	81	0.717769	0.146709	-0.0218379	-1.56989	sp|P51149|RAB7A_HUMAN;tr|C9J592|C9J592_HUMAN;tr|C9J8S3|C9J8S3_HUMAN;tr|C9J4V0|C9J4V0_HUMAN;tr|C9IZZ0|C9IZZ0_HUMAN;tr|C9J4S4|C9J4S4_HUMAN;tr|C9J7D1|C9J7D1_HUMAN	sp|P51149|RAB7A_HUMAN;tr|C9J592|C9J592_HUMAN;tr|C9J8S3|C9J8S3_HUMAN;tr|C9J4V0|C9J4V0_HUMAN;tr|C9IZZ0|C9IZZ0_HUMAN
8.20022	8.24042	8.28699	8.24255	8.21104	8.23832	8.18361	8.21099	0.929918	-0.104825						4	4	4	22.9	22.9	22.9	22.837	0	31.297	819530000	14	0.45976	0.307218	0.0315552	1.06491	sp|P51151|RAB9A_HUMAN	sp|P51151|RAB9A_HUMAN
NaN	7.8484	NaN	7.8484	8.08447	8.15555	8.11109	8.11704	1.85626	0.892397						6	3	3	30	17.2	17.2	22.774	0	11.777	489770000	7	0	1	-0.268639	0	sp|P51153|RAB13_HUMAN;tr|A0A087WWB9|A0A087WWB9_HUMAN	sp|P51153|RAB13_HUMAN;tr|A0A087WWB9|A0A087WWB9_HUMAN
8.64496	8.61061	8.61788	8.62448	8.58994	8.59354	8.57778	8.58709	0.917494	-0.124229						12	12	12	34.7	34.7	34.7	45.566	0	59.29	1963500000	36	1.50555	0.0251471	0.0373967	3.25522	sp|P51398|RT29_HUMAN;tr|V9GZ03|V9GZ03_HUMAN;tr|V9GYL9|V9GYL9_HUMAN;tr|V9GYJ9|V9GYJ9_HUMAN;tr|V9GYC9|V9GYC9_HUMAN;tr|V9GYA7|V9GYA7_HUMAN;tr|V9GZ61|V9GZ61_HUMAN;tr|V9GYW1|V9GYW1_HUMAN;tr|V9GY11|V9GY11_HUMAN;tr|V9GYJ3|V9GYJ3_HUMAN	sp|P51398|RT29_HUMAN;tr|V9GZ03|V9GZ03_HUMAN;tr|V9GYL9|V9GYL9_HUMAN;tr|V9GYJ9|V9GYJ9_HUMAN
7.89889	NaN	7.84131	7.8701	7.85881	7.92282	7.81461	7.86542	0.989272	-0.015561						16	6	6	11.9	4.9	4.9	181.28	0	13.653	368530000	13	0.0338023	0.97732	0.00468413	0.1021	sp|P51531|SMCA2_HUMAN;tr|A0A0U1RQZ9|A0A0U1RQZ9_HUMAN;tr|F6VDE0|F6VDE0_HUMAN;tr|A0A0U1RRG6|A0A0U1RRG6_HUMAN;tr|A0A0U1RQE1|A0A0U1RQE1_HUMAN;tr|A0A0U1RQU0|A0A0U1RQU0_HUMAN;tr|F6XE55|F6XE55_HUMAN;tr|A0A0U1RQW7|A0A0U1RQW7_HUMAN;tr|A0A0U1RRN2|A0A0U1RRN2_HUMAN;tr|A0A0U1RR83|A0A0U1RR83_HUMAN;tr|A0A0U1RQX3|A0A0U1RQX3_HUMAN;tr|A0A0U1RR26|A0A0U1RR26_HUMAN;tr|B4DNT1|B4DNT1_HUMAN;tr|B1ALF6|B1ALF6_HUMAN;tr|A0A…	sp|P51531|SMCA2_HUMAN;tr|A0A0U1RQZ9|A0A0U1RQZ9_HUMAN;tr|F6VDE0|F6VDE0_HUMAN
8.95974	8.94258	8.96094	8.95442	8.85531	8.87302	8.86632	8.86488	0.813694	-0.297441				+	LFQ intensity 12-5DDAB-70DSS-EPLGANPs-labelfree_LFQ intensity cell-label-free	26	26	16	17.4	17.4	10.6	184.64	0	98.085	4273700000	78	3.4699	0.00129496	0.0895386	11.3898	sp|P51532|SMCA4_HUMAN;tr|Q9HBD4|Q9HBD4_HUMAN;tr|A0A0A0MT49|A0A0A0MT49_HUMAN;tr|K7EP28|K7EP28_HUMAN	sp|P51532|SMCA4_HUMAN;tr|Q9HBD4|Q9HBD4_HUMAN;tr|A0A0A0MT49|A0A0A0MT49_HUMAN
8.51447	8.48999	8.47265	8.49237	8.54496	8.59449	8.56244	8.5673	1.1883	0.248901						9	9	9	25.7	25.7	25.7	42.794	0	34.303	1785000000	31	1.77893	0.0153701	-0.0749264	-3.96292	sp|P51553|IDH3G_HUMAN;tr|E9PF84|E9PF84_HUMAN;tr|G5E9Q7|G5E9Q7_HUMAN;tr|E7EQB8|E7EQB8_HUMAN;tr|H7C1W2|H7C1W2_HUMAN;tr|H0Y5Q7|H0Y5Q7_HUMAN	sp|P51553|IDH3G_HUMAN;tr|E9PF84|E9PF84_HUMAN;tr|G5E9Q7|G5E9Q7_HUMAN;tr|E7EQB8|E7EQB8_HUMAN;tr|H7C1W2|H7C1W2_HUMAN
9.35505	9.43802	9.41397	9.40235	9.31182	9.33276	9.30051	9.31503	0.817867	-0.290062						5	5	5	36.4	36.4	36.4	18.998	0	62.435	11247000000	41	1.52711	0.0238369	0.0873171	3.30803	sp|P51571|SSRD_HUMAN;tr|A6NLM8|A6NLM8_HUMAN	sp|P51571|SSRD_HUMAN;tr|A6NLM8|A6NLM8_HUMAN
9.31906	9.28517	9.2477	9.28398	9.27955	9.26597	9.23727	9.26093	0.948309	-0.0765704						19	19	19	50.4	50.4	50.4	27.991	0	76.47	9677200000	64	0.405884	0.362766	0.0230497	0.957024	sp|P51572|BAP31_HUMAN;tr|C9JMD7|C9JMD7_HUMAN;tr|C9JSP1|C9JSP1_HUMAN;tr|C9JQ75|C9JQ75_HUMAN;tr|C9J0M4|C9J0M4_HUMAN;tr|C9JM14|C9JM14_HUMAN	sp|P51572|BAP31_HUMAN;tr|C9JMD7|C9JMD7_HUMAN;tr|C9JSP1|C9JSP1_HUMAN;tr|C9JQ75|C9JQ75_HUMAN;tr|C9J0M4|C9J0M4_HUMAN
[truncated: 1,953 more rows]

## Sheet: Supplementary Figure 2d
Supplementary Figure 2d: Label-free quantification was performed to calculate the changes of protein abundance between the native and 70DSS-DDAB@PLGA/Kolliphor EL NP-treated HepG2 cells (Treated 2), in which DDAB content in NP was 80% of the initial content (Treated-1).
[truncated: 2,960 more rows]

[truncated: 12 more sheets: Supplementary Figure 2e, Supplementary Figure 2f, Supplementary Figure 2g, Supplementary Figure 7,  Suppl. Figure 11a, 11b, 11c, Suppl. Figure 12a, 12b, 12c, Supplementary Figure 13a, Supplementary Figure 13b, Supplementary Figure 13c, Suppl. Figure 14 and 17  , Suppl. Figure 19a and 19b, Supplementary Figure 22a]
